# Supplementary material for: STAMBPL1 activates the GRHL3/HIF1A/VEGFA axis through interaction with FOXO1 to promote angiogenesis in triple-negative breast cancer
Source: eLife. 2025 Apr 10;13:RP102433. doi: 10.7554/eLife.102433 (PMC11984952; doi:10.7554/eLife.102433)
Supplement: Figure 1—source data 2. [file elife-102433-fig1-data2.zip]

Archive with 13 entries (12 files):
- Figure 1-source data 2/
- Figure 1-source data 2/Fig1A-HCC1806-GAPDH.tif
- Figure 1-source data 2/Fig1A-HCC1806-HIF1A.tif
- Figure 1-source data 2/Fig1A-HCC1806-STAMBPL1.tif
- Figure 1-source data 2/Fig1A-HCC1937-GAPDH.tif
- Figure 1-source data 2/Fig1A-HCC1937-HIF1A.tif
- Figure 1-source data 2/Fig1A-HCC1937-STAMBPL1.tif
- Figure 1-source data 2/Fig1F-HCC1806-GAPDH.tif
- Figure 1-source data 2/Fig1F-HCC1806-HIF1A.tif
- Figure 1-source data 2/Fig1F-HCC1806-STAMBPL1.tif
- Figure 1-source data 2/Fig1F-HCC1937-GAPDH.tif
- Figure 1-source data 2/Fig1F-HCC1937-HIF1A.tif
- Figure 1-source data 2/Fig1F-HCC1937-STAMBPL1.tif
