# Supplementary material for: STAMBPL1 activates the GRHL3/HIF1A/VEGFA axis through interaction with FOXO1 to promote angiogenesis in triple-negative breast cancer
Source: eLife. 2025 Apr 10;13:RP102433. doi: 10.7554/eLife.102433 (PMC11984952; doi:10.7554/eLife.102433)
Supplement: Figure 4—source data 2. [file elife-102433-fig4-data2.zip]

Archive with 4 entries (3 files):
- Figure 4-source data 2/
- Figure 4-source data 2/Fig4C-HCC1806-ACTIN.tif
- Figure 4-source data 2/Fig4C-HCC1806-HIF1A.tif
- Figure 4-source data 2/Fig4C-HCC1806-STAMBPL1.tif
