# Supplementary material for: STAMBPL1 activates the GRHL3/HIF1A/VEGFA axis through interaction with FOXO1 to promote angiogenesis in triple-negative breast cancer
Source: eLife. 2025 Apr 10;13:RP102433. doi: 10.7554/eLife.102433 (PMC11984952; doi:10.7554/eLife.102433)
Supplement: Figure 4—source data 3. [file elife-102433-fig4-data3.zip]

Archive with 3 entries (2 files):
- Figure 4-source data 3/
- Figure 4-source data 3/Fig4A-overlap.in.siSTAM1_vs_siCon.All_DEG.xls.add.xls
- Figure 4-source data 3/Fig4A-overlap.in.siSTAM2_vs_siCon.All_DEG.xls.add.xls
