# Supplementary material for: STAMBPL1 activates the GRHL3/HIF1A/VEGFA axis through interaction with FOXO1 to promote angiogenesis in triple-negative breast cancer
Source: eLife. 2025 Apr 10;13:RP102433. doi: 10.7554/eLife.102433 (PMC11984952; doi:10.7554/eLife.102433)
Supplement: Figure 4—source data 3. [file elife-102433-fig4-data3.zip › Figure 4-source data 3/Fig4A-overlap.in.siSTAM1_vs_siCon.All_DEG.xls.add.xls]

Gene	logFC	logCPM	PValue	FDR	GO	KEGG	Gene_name
XLOC_009605	-3.532911532	0.185600516	3.27E-05	0.092191207	NA	NA	NA
XLOC_005745	-3.045114398	0.348496122	0.000103709	0.19693545	NA	NA	NA
XLOC_036579	-2.990188347	1.041041417	7.61E-06	0.053613827	NA	NA	NA
XLOC_048790	-2.09433966	0.54042808	0.002868738	1	NA	NA	NA
XLOC_031185	-1.885415337	0.596910738	0.006409034	1	NA	NA	NA
ENSG00000178150.4	-1.877484368	2.382711173	0.000558686	0.524941643	14;GO:0000981,molecular_function DNA-binding transcription factor activity, RNA polymerase II-specific;GO:0003674,molecular_function molecular_function;GO:0003676,molecular_function nucleic acid binding;GO:0003677,molecular_function DNA binding;GO:0005515,molecular_function protein binding;GO:0005622,cellular_component intracellular;GO:0005634,cellular_component nucleus;GO:0006351,biological_proc…	KRAB; KRAB domain-containing zinc finger protein; K09228	ZNF114
XLOC_041257	-1.838810436	0.803740941	0.010105107	1	NA	NA	NA
ENSG00000158816.11	-1.796175631	0.041697361	0.018394143	1	NA	NA	VWA5B1
ENSG00000254462.1	-1.742730067	0.730334903	0.038313404	1	1;GO:0016021,cellular_component integral component of membrane	NA	TMX2-CTNND1
XLOC_002211	-1.703360843	6.629965387	1.14E-07	0.001602292	NA	NA	NA
ENSG00000205045.4	-1.675989575	-0.248039188	0.038582731	1	NA	NA	SLFN12L
ENSG00000182578.9	-1.654798149	0.491618537	0.019774786	1	61;GO:0000166,molecular_function nucleotide binding;GO:0001934,biological_process positive regulation of protein phosphorylation;GO:0002376,biological_process immune system process;GO:0004672,molecular_function protein kinase activity;GO:0004713,molecular_function protein tyrosine kinase activity;GO:0004714,molecular_function transmembrane receptor protein tyrosine kinase activity;GO:0005011,mole…	CSF1R, FMS, CD115; macrophage colony-stimulating factor 1 receptor [EC:2.7.10.1]; K05090	CSF1R
ENSG00000116701.10	-1.648866215	3.072169238	6.69E-05	0.157208103	22;GO:0001669,cellular_component acrosomal vesicle;GO:0005515,molecular_function protein binding;GO:0005730,cellular_component nucleolus;GO:0005737,cellular_component cytoplasm;GO:0005829,cellular_component cytosol;GO:0006801,biological_process superoxide metabolic process;GO:0006909,biological_process phagocytosis;GO:0006968,biological_process cellular defense response;GO:0008022,molecular_funct…	NCF2, P67PHOX; neutrophil cytosolic factor 2; K08010	NCF2
ENSG00000117152.9	-1.633034362	0.659368522	0.013879612	1	30;GO:0000188,biological_process inactivation of MAPK activity;GO:0001965,molecular_function G-protein alpha-subunit binding;GO:0001975,biological_process response to amphetamine;GO:0005096,molecular_function GTPase activator activity;GO:0005516,molecular_function calmodulin binding;GO:0005634,cellular_component nucleus;GO:0005737,cellular_component cytoplasm;GO:0005829,cellular_component cytosol…	NA	RGS4
ENSG00000184779.8	-1.599953226	3.871108912	0.000970932	0.760239831	18;GO:0000028,biological_process ribosomal small subunit assembly;GO:0000184,biological_process nuclear-transcribed mRNA catabolic process, nonsense-mediated decay;GO:0003723,molecular_function RNA binding;GO:0003735,molecular_function structural constituent of ribosome;GO:0005622,cellular_component intracellular;GO:0005654,cellular_component nucleoplasm;GO:0005829,cellular_component cytosol;GO:0…	RP-S17e, RPS17; small subunit ribosomal protein S17e; K02962	RPS17
ENSG00000166450.8	-1.577382169	0.223155165	0.029891707	1	8;GO:0005615,cellular_component extracellular space;GO:0005886,cellular_component plasma membrane;GO:0007275,biological_process multicellular organism development;GO:0016020,cellular_component membrane;GO:0016021,cellular_component integral component of membrane;GO:0038023,molecular_function signaling receptor activity;GO:0050768,biological_process negative regulation of neurogenesis;GO:0051260,b…	NA	PRTG
ENSG00000158055.11	-1.566748051	3.162509857	0.000207548	0.292517991	27;GO:0000981,molecular_function DNA-binding transcription factor activity, RNA polymerase II-specific;GO:0001228,molecular_function DNA-binding transcription activator activity, RNA polymerase II-specific;GO:0001736,biological_process establishment of planar polarity;GO:0001843,biological_process neural tube closure;GO:0003677,molecular_function DNA binding;GO:0005515,molecular_function protein …	NA	GRHL3
XLOC_028387	-1.536305784	1.044601242	0.019668567	1	NA	NA	NA
ENSG00000162511.7	-1.532891177	0.381560086	0.028207022	1	7;GO:0005515,molecular_function protein binding;GO:0005764,cellular_component lysosome;GO:0005765,cellular_component lysosomal membrane;GO:0005887,cellular_component integral component of plasma membrane;GO:0016020,cellular_component membrane;GO:0016021,cellular_component integral component of membrane;GO:1990830,biological_process cellular response to leukemia inhibitory factor	LAPTM; lysosomal-associated transmembrane protein; K12387	LAPTM5
XLOC_009199	-1.507804189	0.502558441	0.047327368	1	NA	NA	NA
ENSG00000170989.8	-1.504713089	-0.003705061	0.043803346	1	45;GO:0001525,biological_process angiogenesis;GO:0001664,molecular_function G protein-coupled receptor binding;GO:0001955,biological_process blood vessel maturation;GO:0003245,biological_process cardiac muscle tissue growth involved in heart morphogenesis;GO:0003376,biological_process sphingosine-1-phosphate receptor signaling pathway;GO:0004930,molecular_function G protein-coupled receptor activ…	S1PR1, EDG1, CD363; sphingosine 1-phosphate receptor 1; K04288	S1PR1
XLOC_004169	-1.498749659	0.721148714	0.018930755	1	NA	NA	NA
ENSG00000198774.3	-1.498238316	0.430817299	0.046034704	1	9;GO:0005215,molecular_function transporter activity;GO:0005515,molecular_function protein binding;GO:0005768,cellular_component endosome;GO:0005829,cellular_component cytosol;GO:0006605,biological_process protein targeting;GO:0007165,biological_process signal transduction;GO:0012510,cellular_component trans-Golgi network transport vesicle membrane;GO:0016197,biological_process endosomal transpor…	NA	RASSF9
ENSG00000186529.10	-1.481793059	2.84585788	0.00051665	0.520118456	44;GO:0000038,biological_process very long-chain fatty acid metabolic process;GO:0001676,biological_process long-chain fatty acid metabolic process;GO:0003091,biological_process renal water homeostasis;GO:0003095,biological_process pressure natriuresis;GO:0004497,molecular_function monooxygenase activity;GO:0005506,molecular_function iron ion binding;GO:0005515,molecular_function protein binding;…	CYP4F2_3; phylloquinone omega-hydroxylase / docosahexaenoic acid omega-hydroxylase / leukotriene-B4 20-monooxygenase [EC:1.14.14.78 1.14.14.79 1.14.14.94]; K17726	CYP4F3
XLOC_056249	-1.476417994	0.014399967	0.089866624	1	NA	NA	NA
ENSG00000182866.12	-1.473817508	0.792773623	0.020535112	1	58;GO:0000166,molecular_function nucleotide binding;GO:0000242,cellular_component pericentriolar material;GO:0001772,cellular_component immunological synapse;GO:0001784,molecular_function phosphotyrosine residue binding;GO:0004672,molecular_function protein kinase activity;GO:0004713,molecular_function protein tyrosine kinase activity;GO:0004715,molecular_function non-membrane spanning protein ty…	LCK; lymphocyte cell-specific protein tyrosine kinase [EC:2.7.10.2]; K05856	LCK
XLOC_002782	-1.472028813	2.119117538	0.009943092	1	NA	NA	NA
ENSG00000159339.9	-1.469509918	1.388938552	0.009958144	1	26;GO:0002376,biological_process immune system process;GO:0004668,molecular_function protein-arginine deiminase activity;GO:0005509,molecular_function calcium ion binding;GO:0005515,molecular_function protein binding;GO:0005634,cellular_component nucleus;GO:0005654,cellular_component nucleoplasm;GO:0005737,cellular_component cytoplasm;GO:0005829,cellular_component cytosol;GO:0006325,biological_pr…	NA	PADI4
XLOC_034502	-1.460160712	0.694909934	0.049045941	1	NA	NA	NA
ENSG00000213085.5	-1.456248324	-0.219383014	0.056861271	1	4;GO:0005634,cellular_component nucleus;GO:0005654,cellular_component nucleoplasm;GO:0005929,cellular_component cilium;GO:0042995,cellular_component cell projection	NA	CCDC19
XLOC_053359	-1.451217306	0.588723314	0.041994828	1	NA	NA	NA
XLOC_039209	-1.41375927	0.937118933	0.047539654	1	NA	NA	NA
XLOC_035482	-1.407062546	0.849751965	0.037278696	1	NA	NA	NA
ENSG00000169469.7	-1.382991974	0.393449318	0.045948909	1	10;GO:0001533,cellular_component cornified envelope;GO:0005198,molecular_function structural molecule activity;GO:0005737,cellular_component cytoplasm;GO:0005829,cellular_component cytosol;GO:0008544,biological_process epidermis development;GO:0018149,biological_process peptide cross-linking;GO:0030216,biological_process keratinocyte differentiation;GO:0030674,molecular_function protein binding, …	NA	SPRR1B
ENSG00000174004.5	-1.377595327	0.06127982	0.059547269	1	12;GO:0002376,biological_process immune system process;GO:0005515,molecular_function protein binding;GO:0005783,cellular_component endoplasmic reticulum;GO:0005789,cellular_component endoplasmic reticulum membrane;GO:0005886,cellular_component plasma membrane;GO:0006801,biological_process superoxide metabolic process;GO:0006954,biological_process inflammatory response;GO:0006955,biological_proces…	NA	NRROS
XLOC_013186	-1.375452333	2.088400156	0.004783548	1	NA	NA	NA
XLOC_008859	-1.372454271	-0.240375918	0.093662053	1	NA	NA	NA
ENSG00000105711.6	-1.371186905	0.838790475	0.039761383	1	41;GO:0001518,cellular_component voltage-gated sodium channel complex;GO:0002028,biological_process regulation of sodium ion transport;GO:0005244,molecular_function voltage-gated ion channel activity;GO:0005248,molecular_function voltage-gated sodium channel activity;GO:0005272,molecular_function sodium channel activity;GO:0005515,molecular_function protein binding;GO:0005576,cellular_component e…	SCN1B; voltage-gated sodium channel type I beta; K04845	SCN1B
ENSG00000077092.14	-1.35000573	2.862586495	0.001497123	0.935311694	46;GO:0000122,biological_process negative regulation of transcription by RNA polymerase II;GO:0000977,molecular_function RNA polymerase II regulatory region sequence-specific DNA binding;GO:0000981,molecular_function DNA-binding transcription factor activity, RNA polymerase II-specific;GO:0001657,biological_process ureteric bud development;GO:0002068,biological_process glandular epithelial cell d…	RARB, NR1B2; retinoic acid receptor beta; K08528	RARB
XLOC_040037	-1.332150597	0.124925527	0.09744273	1	NA	NA	NA
ENSG00000178404.5	-1.328311067	1.70721766	0.036262492	1	37;GO:0002020,molecular_function protease binding;GO:0004857,molecular_function enzyme inhibitor activity;GO:0005178,molecular_function integrin binding;GO:0005515,molecular_function protein binding;GO:0005576,cellular_component extracellular region;GO:0005615,cellular_component extracellular space;GO:0007417,biological_process central nervous system development;GO:0007568,biological_process agin…	NA	DDC8
XLOC_046472	-1.326338115	0.674188699	0.04839438	1	NA	NA	NA
XLOC_044016	-1.319123971	0.561642111	0.065588119	1	NA	NA	NA
XLOC_016961	-1.315356123	0.275289965	0.059258218	1	NA	NA	NA
ENSG00000146700.8	-1.305163175	-0.265771785	0.108841164	1	NA	NA	SRCRB4D
XLOC_011670	-1.303036795	0.147383336	0.115205314	1	NA	NA	NA
ENSG00000169402.11	-1.302075172	0.079056876	0.077377678	1	NA	NA	RSPH10B2
ENSG00000178372.6	-1.30181037	6.681654432	1.49E-05	0.060227511	6;GO:0005509,molecular_function calcium ion binding;GO:0005576,cellular_component extracellular region;GO:0007165,biological_process signal transduction;GO:0008544,biological_process epidermis development;GO:0043312,biological_process neutrophil degranulation;GO:1904813,cellular_component ficolin-1-rich granule lumen	CALM; calmodulin; K02183	CALML5
XLOC_047273	-1.296369062	0.77806148	0.072407118	1	NA	NA	NA
ENSG00000160870.8	-1.291176641	2.380789188	0.006487034	1	20;GO:0002933,biological_process lipid hydroxylation;GO:0004497,molecular_function monooxygenase activity;GO:0005506,molecular_function iron ion binding;GO:0005783,cellular_component endoplasmic reticulum;GO:0005789,cellular_component endoplasmic reticulum membrane;GO:0006805,biological_process xenobiotic metabolic process;GO:0008202,biological_process steroid metabolic process;GO:0008395,molecul…	CYP3A7; cytochrome P450 family 3 subfamily A polypeptide 7 [EC:1.14.14.1]; K17691	CYP3A7
ENSG00000146938.10	-1.280412	1.352301813	0.025132392	1	38;GO:0003360,biological_process brainstem development;GO:0005515,molecular_function protein binding;GO:0005886,cellular_component plasma membrane;GO:0005887,cellular_component integral component of plasma membrane;GO:0007155,biological_process cell adhesion;GO:0007158,biological_process neuron cell-cell adhesion;GO:0007612,biological_process learning;GO:0009986,cellular_component cell surface;GO…	NLGN; neuroligin; K07378	NLGN4X
XLOC_055145	-1.274953934	-0.215827441	0.119761351	1	NA	NA	NA
ENSG00000211956.2	-1.274323812	0.246579785	0.081853565	1	12;GO:0002250,biological_process adaptive immune response;GO:0002376,biological_process immune system process;GO:0003823,molecular_function antigen binding;GO:0005515,molecular_function protein binding;GO:0005576,cellular_component extracellular region;GO:0005615,cellular_component extracellular space;GO:0005886,cellular_component plasma membrane;GO:0016020,cellular_component membrane;GO:0042117,…	NA	IGHV4-34
XLOC_014934	-1.2710907	4.159444137	0.001098433	0.780655059	NA	NA	NA
ENSG00000184995.6	-1.265634207	0.403054501	0.079838559	1	10;GO:0005125,molecular_function cytokine activity;GO:0005126,molecular_function cytokine receptor binding;GO:0005576,cellular_component extracellular region;GO:0005615,cellular_component extracellular space;GO:0006952,biological_process defense response;GO:0008285,biological_process negative regulation of cell proliferation;GO:0010469,biological_process regulation of signaling receptor activity;…	IFNE; interferon epsilon; K05442	IFNE
XLOC_023407	-1.247504648	1.246388342	0.190756633	1	NA	NA	NA
ENSG00000159921.10	-1.23876945	5.215330326	1.71E-05	0.060227511	20;GO:0000166,molecular_function nucleotide binding;GO:0003824,molecular_function catalytic activity;GO:0004553,molecular_function hydrolase activity, hydrolyzing O-glycosyl compounds;GO:0005515,molecular_function protein binding;GO:0005524,molecular_function ATP binding;GO:0005737,cellular_component cytoplasm;GO:0005829,cellular_component cytosol;GO:0006045,biological_process N-acetylglucosamine…	GNE; bifunctional UDP-N-acetylglucosamine 2-epimerase / N-acetylmannosamine kinase [EC:3.2.1.183 2.7.1.60]; K12409	GNE
ENSG00000259243.1	-1.238649759	0.454244887	0.130222886	1	NA	NA	RP13-996F3.4
ENSG00000142677.3	-1.232290918	0.832219234	0.04476301	1	9;GO:0004904,molecular_function interferon receptor activity;GO:0005515,molecular_function protein binding;GO:0005886,cellular_component plasma membrane;GO:0008150,biological_process biological_process;GO:0016020,cellular_component membrane;GO:0016021,cellular_component integral component of membrane;GO:0019221,biological_process cytokine-mediated signaling pathway;GO:0042015,molecular_function i…	IL22RA1; interleukin 22 receptor alpha 1; K05138	IL22RA1
XLOC_031148	-1.227638691	0.477197758	0.131022824	1	NA	NA	NA
ENSG00000182308.5	-1.218853639	1.293541465	0.041464636	1	9;GO:0003723,molecular_function RNA binding;GO:0005654,cellular_component nucleoplasm;GO:0005682,cellular_component U5 snRNP;GO:0008380,biological_process RNA splicing;GO:0016567,biological_process protein ubiquitination;GO:0043687,biological_process post-translational protein modification;GO:0071011,cellular_component precatalytic spliceosome;GO:0071013,cellular_component catalytic step 2 splice…	NA	DCAF4L1
XLOC_014655	-1.217681105	1.718276296	0.028229627	1	NA	NA	NA
ENSG00000175182.9	-1.213506688	-0.087171116	0.116963214	1	NA	NA	FAM131A
ENSG00000215252.7	-1.209876153	4.776736079	0.000111784	0.19693545	4;GO:0005794,cellular_component Golgi apparatus;GO:0005829,cellular_component cytosol;GO:0016020,cellular_component membrane;GO:0032580,cellular_component Golgi cisterna membrane	NA	GOLGA8B
XLOC_052920	-1.209392914	2.364828635	0.008656467	1	NA	NA	NA
XLOC_035294	-1.208184483	0.384151849	0.129021913	1	NA	NA	NA
ENSG00000112333.7	-1.204361837	0.91977968	0.050564703	1	55;GO:0000122,biological_process negative regulation of transcription by RNA polymerase II;GO:0000981,molecular_function DNA-binding transcription factor activity, RNA polymerase II-specific;GO:0001077,molecular_function DNA-binding transcription activator activity, RNA polymerase II-specific;GO:0001078,molecular_function DNA-binding transcription repressor activity, RNA polymerase II-specific;GO…	NR2E1, TLX, tll; nuclear receptor subfamily 2 group E member 1; K08545	NR2E1
ENSGR0000198223.10	-1.197772301	2.747570512	0.017330545	1	15;GO:0000165,biological_process MAPK cascade;GO:0004713,molecular_function protein tyrosine kinase activity;GO:0004896,molecular_function cytokine receptor activity;GO:0005088,molecular_function Ras guanyl-nucleotide exchange factor activity;GO:0005515,molecular_function protein binding;GO:0005576,cellular_component extracellular region;GO:0005622,cellular_component intracellular;GO:0005886,cell…	CSF2RA, GMCSFR, CD116; granulocyte-macrophage colony-stimulating factor receptor alpha; K05066	CSF2RA
ENSG00000082014.12	-1.191927145	0.884527151	0.050947553	1	29;GO:0000790,cellular_component nuclear chromatin;GO:0002052,biological_process positive regulation of neuroblast proliferation;GO:0003007,biological_process heart morphogenesis;GO:0003139,biological_process secondary heart field specification;GO:0003219,biological_process cardiac right ventricle formation;GO:0003407,biological_process neural retina development;GO:0003682,molecular_function chro…	SMARCD; SWI/SNF-related matrix-associated actin-dependent regulator of chromatin subfamily D; K11650	SMARCD3
XLOC_053127	-1.18829586	0.130484007	0.124770907	1	NA	NA	NA
XLOC_033630	-1.185814114	0.080235531	0.115124783	1	NA	NA	NA
XLOC_015135	-1.185473395	0.873957302	0.187880694	1	NA	NA	NA
XLOC_002113	-1.183163616	0.732648202	0.101666782	1	NA	NA	NA
ENSG00000117407.12	-1.181507097	0.817391871	0.163681263	1	16;GO:0000165,biological_process MAPK cascade;GO:0005088,molecular_function Ras guanyl-nucleotide exchange factor activity;GO:0005102,molecular_function signaling receptor binding;GO:0005515,molecular_function protein binding;GO:0005576,cellular_component extracellular region;GO:0005615,cellular_component extracellular space;GO:0005622,cellular_component intracellular;GO:0007165,biological_proces…	NA	ARTN
XLOC_045013	-1.179196507	1.904888014	0.020529593	1	NA	NA	NA
ENSG00000176222.7	-1.178806301	0.302138208	0.099051587	1	10;GO:0000981,molecular_function DNA-binding transcription factor activity, RNA polymerase II-specific;GO:0003676,molecular_function nucleic acid binding;GO:0003677,molecular_function DNA binding;GO:0005515,molecular_function protein binding;GO:0005622,cellular_component intracellular;GO:0005634,cellular_component nucleus;GO:0006351,biological_process transcription, DNA-templated;GO:0006355,biolo…	KRAB; KRAB domain-containing zinc finger protein; K09228	ZNF404
ENSG00000106069.16	-1.174124205	0.575019205	0.087742577	1	16;GO:0001565,molecular_function phorbol ester receptor activity;GO:0001675,biological_process acrosome assembly;GO:0005070,molecular_function SH3/SH2 adaptor activity;GO:0005096,molecular_function GTPase activator activity;GO:0005515,molecular_function protein binding;GO:0005622,cellular_component intracellular;GO:0005737,cellular_component cytoplasm;GO:0005829,cellular_component cytosol;GO:0007…	NA	CHN2
ENSG00000184371.9	-1.170704275	0.837297494	0.077487526	1	54;GO:0001954,biological_process positive regulation of cell-matrix adhesion;GO:0002158,biological_process osteoclast proliferation;GO:0002376,biological_process immune system process;GO:0003006,biological_process developmental process involved in reproduction;GO:0005125,molecular_function cytokine activity;GO:0005157,molecular_function macrophage colony-stimulating factor receptor binding;GO:000…	CSF1, MCSF; macrophage colony-stimulating factor 1; K05453	CSF1
ENSG00000203812.2	-1.170387895	1.127360948	0.06537001	1	10;GO:0000786,cellular_component nucleosome;GO:0000790,cellular_component nuclear chromatin;GO:0003674,molecular_function molecular_function;GO:0003677,molecular_function DNA binding;GO:0005634,cellular_component nucleus;GO:0005694,cellular_component chromosome;GO:0006342,biological_process chromatin silencing;GO:0008150,biological_process biological_process;GO:0046982,molecular_function protein …	H2A; histone H2A; K11251	HIST2H2AA4
XLOC_004103	-1.169276727	0.361211902	0.134932155	1	NA	NA	NA
ENSG00000183780.8	-1.166660101	1.193636942	0.043268081	1	3;GO:0015888,biological_process thiamine transport;GO:0016020,cellular_component membrane;GO:0016021,cellular_component integral component of membrane	NA	SLC35F3
ENSG00000127561.10	-1.159183877	-0.047164255	0.140094381	1	13;GO:0008021,cellular_component synaptic vesicle;GO:0016020,cellular_component membrane;GO:0016021,cellular_component integral component of membrane;GO:0021762,biological_process substantia nigra development;GO:0030054,cellular_component cell junction;GO:0030672,cellular_component synaptic vesicle membrane;GO:0031410,cellular_component cytoplasmic vesicle;GO:0031594,cellular_component neuromuscu…	NA	SYNGR3
ENSG00000047457.9	-1.157911383	4.647801126	0.000157319	0.246360801	18;GO:0004322,molecular_function ferroxidase activity;GO:0005507,molecular_function copper ion binding;GO:0005576,cellular_component extracellular region;GO:0005615,cellular_component extracellular space;GO:0005623,cellular_component cell;GO:0005765,cellular_component lysosomal membrane;GO:0005788,cellular_component endoplasmic reticulum lumen;GO:0006811,biological_process ion transport;GO:000682…	CP; ceruloplasmin [EC:1.16.3.1]; K13624	CP
ENSG00000100078.3	-1.156612732	0.338091351	0.091561805	1	29;GO:0001675,biological_process acrosome assembly;GO:0004623,molecular_function phospholipase A2 activity;GO:0005576,cellular_component extracellular region;GO:0005615,cellular_component extracellular space;GO:0005737,cellular_component cytoplasm;GO:0005814,cellular_component centriole;GO:0005856,cellular_component cytoskeleton;GO:0005886,cellular_component plasma membrane;GO:0006629,biological_…	PLA2G, SPLA2; secretory phospholipase A2 [EC:3.1.1.4]; K01047	PLA2G3
ENSG00000170909.9	-1.154006244	0.157046499	0.093809462	1	12;GO:0005576,cellular_component extracellular region;GO:0005886,cellular_component plasma membrane;GO:0016020,cellular_component membrane;GO:0016021,cellular_component integral component of membrane;GO:0030316,biological_process osteoclast differentiation;GO:0035580,cellular_component specific granule lumen;GO:0038064,molecular_function collagen receptor activity;GO:0038065,biological_process co…	OSCAR; osteoclast-associated immunoglobulin-like receptor; K14377	OSCAR
ENSG00000164690.3	-1.151738776	3.064199939	0.004305097	1	224;GO:0000122,biological_process negative regulation of transcription by RNA polymerase II;GO:0001525,biological_process angiogenesis;GO:0001569,biological_process branching involved in blood vessel morphogenesis;GO:0001570,biological_process vasculogenesis;GO:0001656,biological_process metanephros development;GO:0001658,biological_process branching involved in ureteric bud morphogenesis;GO:0001…	SHH; sonic hedgehog; K11988	SHH
XLOC_015143	-1.151443744	0.403170246	0.11231537	1	NA	NA	NA
ENSG00000181333.11	-1.145595556	1.573747369	0.037748614	1	9;GO:0004322,molecular_function ferroxidase activity;GO:0005507,molecular_function copper ion binding;GO:0006811,biological_process ion transport;GO:0006825,biological_process copper ion transport;GO:0016020,cellular_component membrane;GO:0016021,cellular_component integral component of membrane;GO:0016491,molecular_function oxidoreductase activity;GO:0046872,molecular_function metal ion binding;…	NA	HEPHL1
ENSG00000179023.7	-1.144539143	0.201454262	0.109482553	1	NA	NA	KLHDC7A
XLOC_005811	-1.140726738	1.222652808	0.083621756	1	NA	NA	NA
XLOC_043951	-1.136985665	1.472227698	0.069612405	1	NA	NA	NA
XLOC_014935	-1.134926742	5.9184695	0.001158058	0.780655059	NA	NA	NA
ENSG00000136514.2	-1.134761077	0.751083996	0.11182735	1	10;GO:0001580,biological_process detection of chemical stimulus involved in sensory perception of bitter taste;GO:0005515,molecular_function protein binding;GO:0005737,cellular_component cytoplasm;GO:0006612,biological_process protein targeting to membrane;GO:0009986,cellular_component cell surface;GO:0016020,cellular_component membrane;GO:0016021,cellular_component integral component of membrane…	NA	RTP4
ENSG00000172667.6	-1.132268127	1.622106693	0.037356065	1	16;GO:0002039,molecular_function p53 binding;GO:0003676,molecular_function nucleic acid binding;GO:0003723,molecular_function RNA binding;GO:0005515,molecular_function protein binding;GO:0005634,cellular_component nucleus;GO:0005654,cellular_component nucleoplasm;GO:0005730,cellular_component nucleolus;GO:0005886,cellular_component plasma membrane;GO:0006915,biological_process apoptotic process;G…	ZMAT3; zinc finger, matrin type 3; K10137	ZMAT3
XLOC_018166	-1.130127174	0.85109909	0.103258341	1	NA	NA	NA
ENSG00000143512.8	-1.123964693	0.311725813	0.129020908	1	3;GO:0003824,molecular_function catalytic activity;GO:0005515,molecular_function protein binding;GO:0005576,cellular_component extracellular region	NA	HHIPL2
XLOC_014481	-1.119990098	1.490864481	0.108872037	1	NA	NA	NA
ENSG00000181143.11	-1.119765717	8.07423216	0.000454971	0.499362655	13;GO:0002223,biological_process stimulatory C-type lectin receptor signaling pathway;GO:0005515,molecular_function protein binding;GO:0005576,cellular_component extracellular region;GO:0005615,cellular_component extracellular space;GO:0005796,cellular_component Golgi lumen;GO:0005886,cellular_component plasma membrane;GO:0007155,biological_process cell adhesion;GO:0016020,cellular_component memb…	NA	MUC16
ENSG00000166592.7	-1.119185009	0.558240127	0.097712539	1	12;GO:0000166,molecular_function nucleotide binding;GO:0003924,molecular_function GTPase activity;GO:0005515,molecular_function protein binding;GO:0005516,molecular_function calmodulin binding;GO:0005525,molecular_function GTP binding;GO:0005622,cellular_component intracellular;GO:0005886,cellular_component plasma membrane;GO:0007165,biological_process signal transduction;GO:0007264,biological_pr…	NA	RRAD
XLOC_035725	-1.118569394	0.451010103	0.108018396	1	NA	NA	NA
XLOC_007211	-1.109728972	2.765662027	0.012062713	1	NA	NA	NA
ENSG00000187098.10	-1.109390617	-0.10277404	0.150261889	1	41;GO:0000122,biological_process negative regulation of transcription by RNA polymerase II;GO:0000978,molecular_function RNA polymerase II proximal promoter sequence-specific DNA binding;GO:0000981,molecular_function DNA-binding transcription factor activity, RNA polymerase II-specific;GO:0001077,molecular_function DNA-binding transcription activator activity, RNA polymerase II-specific;GO:000122…	MITF; microphthalmia-associated transcription factor; K09455	MITF
XLOC_041144	-1.108038525	0.191962135	0.178035894	1	NA	NA	NA
XLOC_007408	-1.104519377	0.325045853	0.115208197	1	NA	NA	NA
ENSG00000139211.5	-1.104263537	6.353392294	0.010426336	1	10;GO:0005515,molecular_function protein binding;GO:0005634,cellular_component nucleus;GO:0005886,cellular_component plasma membrane;GO:0007155,biological_process cell adhesion;GO:0007156,biological_process homophilic cell adhesion via plasma membrane adhesion molecules;GO:0007157,biological_process heterophilic cell-cell adhesion via plasma membrane cell adhesion molecules;GO:0016020,cellular_co…	NA	AMIGO2
XLOC_005804	-1.10290818	2.657766763	0.019219593	1	NA	NA	NA
XLOC_030247	-1.095119623	0.278134968	0.12877724	1	NA	NA	NA
XLOC_047466	-1.095021668	8.522902913	0.000316687	0.405762098	NA	NA	NA
XLOC_030301	-1.085185663	0.686836957	0.144043172	1	NA	NA	NA
XLOC_005761	-1.081552064	0.089131026	0.136792432	1	NA	NA	NA
ENSG00000100336.13	-1.081422072	1.727682155	0.038430352	1	10;GO:0003674,molecular_function molecular_function;GO:0005515,molecular_function protein binding;GO:0005575,cellular_component cellular_component;GO:0005576,cellular_component extracellular region;GO:0005615,cellular_component extracellular space;GO:0006629,biological_process lipid metabolic process;GO:0006869,biological_process lipid transport;GO:0008289,molecular_function lipid binding;GO:0042…	NA	APOL4
XLOC_017515	-1.071944432	-0.05021636	0.191616565	1	NA	NA	NA
XLOC_053333	-1.070445206	0.398780306	0.132956638	1	NA	NA	NA
ENSG00000159208.11	-1.065646992	0.880541036	0.10219015	1	12;GO:0000976,molecular_function transcription regulatory region sequence-specific DNA binding;GO:0000980,molecular_function RNA polymerase II distal enhancer sequence-specific DNA binding;GO:0005515,molecular_function protein binding;GO:0005634,cellular_component nucleus;GO:0006351,biological_process transcription, DNA-templated;GO:0006355,biological_process regulation of transcription, DNA-temp…	NA	C1orf51
XLOC_035697	-1.06559411	1.054634794	0.125199792	1	NA	NA	NA
XLOC_029031	-1.058359047	0.714374459	0.151326738	1	NA	NA	NA
ENSG00000172478.13	-1.057477771	1.665438473	0.076135508	1	NA	NA	C2orf54
ENSG00000125726.6	-1.05584223	1.951524577	0.030494526	1	18;GO:0002020,molecular_function protease binding;GO:0005102,molecular_function signaling receptor binding;GO:0005125,molecular_function cytokine activity;GO:0005164,molecular_function tumor necrosis factor receptor binding;GO:0005515,molecular_function protein binding;GO:0005615,cellular_component extracellular space;GO:0005886,cellular_component plasma membrane;GO:0005887,cellular_component int…	TNFSF7, CD70; tumor necrosis factor ligand superfamily member 7; K05470	CD70
XLOC_011766	-1.054818882	0.714777361	0.184795095	1	NA	NA	NA
XLOC_002590	-1.054267973	1.057417837	0.174279261	1	NA	NA	NA
ENSG00000198948.7	-1.053078011	2.813801441	0.013454675	1	6;GO:0005515,molecular_function protein binding;GO:0005634,cellular_component nucleus;GO:0005737,cellular_component cytoplasm;GO:0005886,cellular_component plasma membrane;GO:0016020,cellular_component membrane;GO:0016021,cellular_component integral component of membrane	NA	MFAP3L
XLOC_051409	-1.048302631	1.020572939	0.14914108	1	NA	NA	NA
XLOC_011253	-1.046920626	0.762450435	0.23222306	1	NA	NA	NA
ENSG00000164520.7	-1.046807177	0.998868739	0.089215801	1	11;GO:0001913,biological_process T cell mediated cytotoxicity;GO:0002376,biological_process immune system process;GO:0005515,molecular_function protein binding;GO:0005576,cellular_component extracellular region;GO:0005886,cellular_component plasma membrane;GO:0016020,cellular_component membrane;GO:0016021,cellular_component integral component of membrane;GO:0042267,biological_process natural kill…	RAET1; retinoic acid early transcript 1; K07987	RAET1E
ENSG00000183638.5	-1.037745904	0.806181044	0.130682707	1	16;GO:0001750,cellular_component photoreceptor outer segment;GO:0005737,cellular_component cytoplasm;GO:0005856,cellular_component cytoskeleton;GO:0005874,cellular_component microtubule;GO:0005929,cellular_component cilium;GO:0005930,cellular_component axoneme;GO:0007601,biological_process visual perception;GO:0030030,biological_process cell projection organization;GO:0032391,cellular_component p…	NA	RP1L1
XLOC_009795	-1.036787931	0.001544699	0.211576671	1	NA	NA	NA
ENSG00000196730.8	-1.030321675	5.715818632	0.000460601	0.499362655	35;GO:0000166,molecular_function nucleotide binding;GO:0004672,molecular_function protein kinase activity;GO:0004674,molecular_function protein serine/threonine kinase activity;GO:0004683,molecular_function calmodulin-dependent protein kinase activity;GO:0005515,molecular_function protein binding;GO:0005516,molecular_function calmodulin binding;GO:0005524,molecular_function ATP binding;GO:0005525…	DAPK; death-associated protein kinase [EC:2.7.11.1]; K08803	DAPK1
XLOC_029423	-1.027328886	0.357590952	0.236198885	1	NA	NA	NA
ENSG00000184492.5	-1.027211068	0.157926066	0.200595969	1	11;GO:0000981,molecular_function DNA-binding transcription factor activity, RNA polymerase II-specific;GO:0003677,molecular_function DNA binding;GO:0003700,molecular_function DNA-binding transcription factor activity;GO:0005515,molecular_function protein binding;GO:0005634,cellular_component nucleus;GO:0006351,biological_process transcription, DNA-templated;GO:0006355,biological_process regulatio…	NA	FOXD4L1
ENSG00000109511.6	-1.026667443	1.419801536	0.067644269	1	3;GO:0005509,molecular_function calcium ion binding;GO:0005515,molecular_function protein binding;GO:0005544,molecular_function calcium-dependent phospholipid binding	NA	ANXA10
ENSG00000099260.6	-1.025199249	1.889109143	0.089702363	1	7;GO:0005515,molecular_function protein binding;GO:0005737,cellular_component cytoplasm;GO:0008360,biological_process regulation of cell shape;GO:0016020,cellular_component membrane;GO:0030425,cellular_component dendrite;GO:0042995,cellular_component cell projection;GO:0043197,cellular_component dendritic spine	NA	PALMD
ENSG00000167992.8	-1.02476834	0.29423796	0.151029662	1	5;GO:0003674,molecular_function molecular_function;GO:0005509,molecular_function calcium ion binding;GO:0005576,cellular_component extracellular region;GO:0005737,cellular_component cytoplasm;GO:0098586,biological_process cellular response to virus	NA	VWCE
XLOC_014938	-1.021651432	4.290377455	0.001696264	0.979056347	NA	NA	NA
XLOC_011669	-1.020308346	0.589739707	0.11744983	1	NA	NA	NA
XLOC_040044	-1.016651361	6.380634037	0.000673191	0.592997035	NA	NA	NA
ENSG00000132357.9	-1.015516673	5.780616331	0.011695487	1	3;GO:0005515,molecular_function protein binding;GO:0006915,biological_process apoptotic process;GO:0042981,biological_process regulation of apoptotic process	CARD6; caspase recruitment domain-containing protein 6; K12797	CARD6
ENSG00000047662.4	-1.013472268	0.934642214	0.109628736	1	NA	NA	FAM184B
XLOC_029826	-1.011536172	1.12006936	0.080772278	1	NA	NA	NA
ENSG00000112599.8	-1.01129087	0.133306481	0.168580654	1	11;GO:0001750,cellular_component photoreceptor outer segment;GO:0001917,cellular_component photoreceptor inner segment;GO:0003674,molecular_function molecular_function;GO:0005509,molecular_function calcium ion binding;GO:0007601,biological_process visual perception;GO:0007602,biological_process phototransduction;GO:0008048,molecular_function calcium sensitive guanylate cyclase activator activity;…	GUCA1; guanylate cyclase activator 1; K08328	GUCA1B
XLOC_016012	-1.010960503	1.551167751	0.058138618	1	NA	NA	NA
ENSG00000143632.10	-1.007790266	0.958890403	0.193720732	1	32;GO:0000166,molecular_function nucleotide binding;GO:0001725,cellular_component stress fiber;GO:0005200,molecular_function structural constituent of cytoskeleton;GO:0005515,molecular_function protein binding;GO:0005524,molecular_function ATP binding;GO:0005615,cellular_component extracellular space;GO:0005737,cellular_component cytoplasm;GO:0005829,cellular_component cytosol;GO:0005856,cellular…	ACTC1; actin, alpha cardiac muscle; K12314	ACTA1
ENSG00000153666.5	-1.003521043	-0.140942442	0.198728843	1	2;GO:0005515,molecular_function protein binding;GO:0005794,cellular_component Golgi apparatus	NA	GOLGA8I
XLOC_002551	-1.003390736	0.496162103	0.14669588	1	NA	NA	NA
ENSG00000164404.4	-1.001353834	1.031958738	0.135352232	1	19;GO:0001555,biological_process oocyte growth;GO:0005125,molecular_function cytokine activity;GO:0005160,molecular_function transforming growth factor beta receptor binding;GO:0005576,cellular_component extracellular region;GO:0005615,cellular_component extracellular space;GO:0005737,cellular_component cytoplasm;GO:0007179,biological_process transforming growth factor beta receptor signaling pat…	GDF9; growth differentiation factor 9; K22673	GDF9
XLOC_033322	-0.994993723	0.787650993	0.108974482	1	NA	NA	NA
ENSG00000116745.6	-0.993944608	2.022460345	0.040972426	1	36;GO:0001523,biological_process retinoid metabolic process;GO:0001786,molecular_function phosphatidylserine binding;GO:0001895,biological_process retina homeostasis;GO:0003407,biological_process neural retina development;GO:0004744,molecular_function retinal isomerase activity;GO:0005737,cellular_component cytoplasm;GO:0005783,cellular_component endoplasmic reticulum;GO:0005886,cellular_componen…	RPE65; retinoid isomerohydrolase / lutein isomerase [EC:3.1.1.64 5.3.3.22]; K11158	RPE65
XLOC_016562	-0.993422029	0.859598701	0.415911785	1	NA	NA	NA
ENSG00000111886.9	-0.992482882	1.4689272	0.071566301	1	21;GO:0004888,molecular_function transmembrane signaling receptor activity;GO:0004890,molecular_function GABA-A receptor activity;GO:0005216,molecular_function ion channel activity;GO:0005230,molecular_function extracellular ligand-gated ion channel activity;GO:0005237,molecular_function inhibitory extracellular ligand-gated ion channel activity;GO:0005254,molecular_function chloride channel acti…	GABRR; gamma-aminobutyric acid receptor subunit rho; K05190	GABRR2
XLOC_001450	-0.982183149	1.115128555	0.100252902	1	NA	NA	NA
ENSG00000235098.4	-0.979501036	2.676877619	0.02679425	1	NA	NA	ANKRD65
ENSG00000165390.11	-0.978997658	6.301258982	0.002552919	1	16;GO:0005509,molecular_function calcium ion binding;GO:0005544,molecular_function calcium-dependent phospholipid binding;GO:0005546,molecular_function phosphatidylinositol-4,5-bisphosphate binding;GO:0005547,molecular_function phosphatidylinositol-3,4,5-trisphosphate binding;GO:0005829,cellular_component cytosol;GO:0005886,cellular_component plasma membrane;GO:0007032,biological_process endosome…	NA	ANXA8
ENSG00000189298.9	-0.974789715	0.410674283	0.14747945	1	24;GO:0000122,biological_process negative regulation of transcription by RNA polymerase II;GO:0000978,molecular_function RNA polymerase II proximal promoter sequence-specific DNA binding;GO:0000981,molecular_function DNA-binding transcription factor activity, RNA polymerase II-specific;GO:0001078,molecular_function DNA-binding transcription repressor activity, RNA polymerase II-specific;GO:000367…	NA	ZKSCAN3
ENSG00000213160.5	-0.973294406	1.023585662	0.109450486	1	3;GO:0005515,molecular_function protein binding;GO:0016567,biological_process protein ubiquitination;GO:0031463,cellular_component Cul3-RING ubiquitin ligase complex	NA	KLHL23
XLOC_035676	-0.972856956	1.198045423	0.118444422	1	NA	NA	NA
ENSG00000133805.11	-0.971950577	3.418548951	0.025224768	1	22;GO:0003876,molecular_function AMP deaminase activity;GO:0005515,molecular_function protein binding;GO:0005576,cellular_component extracellular region;GO:0005829,cellular_component cytosol;GO:0006188,biological_process IMP biosynthetic process;GO:0006196,biological_process AMP catabolic process;GO:0009117,biological_process nucleotide metabolic process;GO:0009168,biological_process purine ribon…	AMPD; AMP deaminase [EC:3.5.4.6]; K01490	AMPD3
ENSG00000232941.1	-0.969937686	0.876392079	0.129027958	1	NA	NA	AC090186.1
XLOC_015424	-0.969294375	5.828291342	0.001526335	0.935311694	NA	NA	NA
ENSG00000140009.14	-0.968186436	1.280299778	0.125464622	1	34;GO:0000122,biological_process negative regulation of transcription by RNA polymerase II;GO:0000978,molecular_function RNA polymerase II proximal promoter sequence-specific DNA binding;GO:0000981,molecular_function DNA-binding transcription factor activity, RNA polymerase II-specific;GO:0003677,molecular_function DNA binding;GO:0003700,molecular_function DNA-binding transcription factor activit…	ESR2, NR3A2; estrogen receptor beta; K08551	ESR2
ENSG00000108950.7	-0.958659135	0.999092592	0.145016099	1	16;GO:0001934,biological_process positive regulation of protein phosphorylation;GO:0005515,molecular_function protein binding;GO:0005576,cellular_component extracellular region;GO:0005615,cellular_component extracellular space;GO:0005623,cellular_component cell;GO:0005783,cellular_component endoplasmic reticulum;GO:0005794,cellular_component Golgi apparatus;GO:0006468,biological_process protein p…	NA	FAM20A
ENSG00000142623.8	-0.957483888	4.03251527	0.016194088	1	9;GO:0004668,molecular_function protein-arginine deiminase activity;GO:0005509,molecular_function calcium ion binding;GO:0005634,cellular_component nucleus;GO:0005654,cellular_component nucleoplasm;GO:0005737,cellular_component cytoplasm;GO:0005829,cellular_component cytosol;GO:0016787,molecular_function hydrolase activity;GO:0018101,biological_process protein citrullination;GO:0036414,biological…	NA	PADI1
ENSG00000186684.8	-0.957287485	1.707239036	0.097388656	1	21;GO:0001972,molecular_function retinoic acid binding;GO:0004497,molecular_function monooxygenase activity;GO:0005502,molecular_function 11-cis retinal binding;GO:0005503,molecular_function all-trans retinal binding;GO:0005506,molecular_function iron ion binding;GO:0005575,cellular_component cellular_component;GO:0016020,cellular_component membrane;GO:0016491,molecular_function oxidoreductase ac…	CYP27C1; all-trans-retinol 3,4-desaturase [EC:1.14.19.53]; K17951	CYP27C1
ENSG00000135218.13	-0.953935186	1.469039556	0.083499078	1	110;GO:0000122,biological_process negative regulation of transcription by RNA polymerase II;GO:0001540,molecular_function amyloid-beta binding;GO:0001954,biological_process positive regulation of cell-matrix adhesion;GO:0002224,biological_process toll-like receptor signaling pathway;GO:0002479,biological_process antigen processing and presentation of exogenous peptide antigen via MHC class I, TAP…	CD36; CD36 antigen; K06259	CD36
ENSG00000204616.6	-0.947951143	1.51945087	0.185550198	1	15;GO:0005515,molecular_function protein binding;GO:0005622,cellular_component intracellular;GO:0005737,cellular_component cytoplasm;GO:0005739,cellular_component mitochondrion;GO:0005829,cellular_component cytosol;GO:0008270,molecular_function zinc ion binding;GO:0016567,biological_process protein ubiquitination;GO:0016740,molecular_function transferase activity;GO:0032897,biological_process neg…	NA	TRIM31
XLOC_029085	-0.946681991	0.793541296	0.142580865	1	NA	NA	NA
ENSG00000147872.5	-0.945566441	8.612825625	0.002332231	1	13;GO:0005576,cellular_component extracellular region;GO:0005634,cellular_component nucleus;GO:0005737,cellular_component cytoplasm;GO:0005783,cellular_component endoplasmic reticulum;GO:0005811,cellular_component lipid droplet;GO:0005829,cellular_component cytosol;GO:0005886,cellular_component plasma membrane;GO:0014070,biological_process response to organic cyclic compound;GO:0015909,biological…	PLIN2, ADRP; perilipin-2; K17284	PLIN2
XLOC_020538	-0.945120599	1.03429259	0.185057164	1	NA	NA	NA
XLOC_010398	-0.944517618	0.744889461	0.145065644	1	NA	NA	NA
XLOC_016305	-0.944048816	0.646949946	0.174697526	1	NA	NA	NA
XLOC_047332	-0.943859581	6.658990124	0.001806121	0.979056347	NA	NA	NA
ENSG00000132274.11	-0.942382059	1.966965096	0.058940236	1	32;GO:0003700,molecular_function DNA-binding transcription factor activity;GO:0003714,molecular_function transcription corepressor activity;GO:0005515,molecular_function protein binding;GO:0005622,cellular_component intracellular;GO:0005634,cellular_component nucleus;GO:0005654,cellular_component nucleoplasm;GO:0005737,cellular_component cytoplasm;GO:0005794,cellular_component Golgi apparatus;GO:…	NA	TRIM22
XLOC_010305	-0.941826912	0.554543361	0.255990899	1	NA	NA	NA
ENSG00000112293.10	-0.937057246	1.740943848	0.066006599	1	43;GO:0001503,biological_process ossification;GO:0002042,biological_process cell migration involved in sprouting angiogenesis;GO:0002062,biological_process chondrocyte differentiation;GO:0002430,biological_process complement receptor mediated signaling pathway;GO:0004621,molecular_function glycosylphosphatidylinositol phospholipase D activity;GO:0004630,molecular_function phospholipase D activity…	GPLD1; glycosylphosphatidylinositol phospholipase D [EC:3.1.4.50]; K01127	GPLD1
ENSG00000197536.6	-0.935694582	0.674475174	0.149148929	1	NA	NA	C5orf56
ENSG00000086696.6	-0.933170328	2.467252973	0.03542008	1	14;GO:0001701,biological_process in utero embryonic development;GO:0001890,biological_process placenta development;GO:0004303,molecular_function estradiol 17-beta-dehydrogenase activity;GO:0005789,cellular_component endoplasmic reticulum membrane;GO:0006629,biological_process lipid metabolic process;GO:0006694,biological_process steroid biosynthetic process;GO:0006703,biological_process estrogen …	HSD17B2; 17beta-estradiol 17-dehydrogenase / 3alpha(17beta)-hydroxysteroid dehydrogenase (NAD+) [EC:1.1.1.62 1.1.1.239]; K13368	HSD17B2
ENSG00000073067.9	-0.930305444	0.459363547	0.185746507	1	18;GO:0004497,molecular_function monooxygenase activity;GO:0005506,molecular_function iron ion binding;GO:0005783,cellular_component endoplasmic reticulum;GO:0005788,cellular_component endoplasmic reticulum lumen;GO:0005789,cellular_component endoplasmic reticulum membrane;GO:0005886,cellular_component plasma membrane;GO:0006805,biological_process xenobiotic metabolic process;GO:0008392,molecular…	NA	CYP2W1
ENSG00000171992.8	-0.927080411	4.048564793	0.003399292	1	27;GO:0003779,molecular_function actin binding;GO:0005515,molecular_function protein binding;GO:0005634,cellular_component nucleus;GO:0005737,cellular_component cytoplasm;GO:0005856,cellular_component cytoskeleton;GO:0005886,cellular_component plasma membrane;GO:0005923,cellular_component bicellular tight junction;GO:0008542,biological_process visual learning;GO:0014069,cellular_component postsyn…	SYNPO; synaptopodin; K21112	SYNPO
ENSG00000157890.13	-0.927002144	0.65540145	0.200658548	1	8;GO:0003674,molecular_function molecular_function;GO:0005575,cellular_component cellular_component;GO:0005886,cellular_component plasma membrane;GO:0010842,biological_process retina layer formation;GO:0016020,cellular_component membrane;GO:0016021,cellular_component integral component of membrane;GO:0016323,cellular_component basolateral plasma membrane;GO:0034109,biological_process homotypic ce…	NA	MEGF11
XLOC_032466	-0.919272266	0.857477481	0.205252736	1	NA	NA	NA
ENSG00000126249.3	-0.911417386	0.505551093	0.185828918	1	3;GO:0005737,cellular_component cytoplasm;GO:0007049,biological_process cell cycle;GO:0016020,cellular_component membrane	NA	PDCD2L
XLOC_037888	-0.908510865	2.18073999	0.062994867	1	NA	NA	NA
ENSG00000124102.4	-0.905257272	0.052762374	0.215723525	1	14;GO:0001533,cellular_component cornified envelope;GO:0004866,molecular_function endopeptidase inhibitor activity;GO:0004867,molecular_function serine-type endopeptidase inhibitor activity;GO:0005576,cellular_component extracellular region;GO:0005829,cellular_component cytosol;GO:0007620,biological_process copulation;GO:0010466,biological_process negative regulation of peptidase activity;GO:0010…	NA	PI3
ENSG00000101096.15	-0.902516898	0.143679154	0.223621987	1	40;GO:0000122,biological_process negative regulation of transcription by RNA polymerase II;GO:0000790,cellular_component nuclear chromatin;GO:0000976,molecular_function transcription regulatory region sequence-specific DNA binding;GO:0000978,molecular_function RNA polymerase II proximal promoter sequence-specific DNA binding;GO:0000981,molecular_function DNA-binding transcription factor activity,…	NFATC2, NFAT1, NFATP; nuclear factor of activated T-cells, cytoplasmic 2; K17332	NFATC2
ENSG00000123095.5	-0.901290608	4.710229335	0.006339939	1	29;GO:0000122,biological_process negative regulation of transcription by RNA polymerase II;GO:0000978,molecular_function RNA polymerase II proximal promoter sequence-specific DNA binding;GO:0000981,molecular_function DNA-binding transcription factor activity, RNA polymerase II-specific;GO:0001078,molecular_function DNA-binding transcription repressor activity, RNA polymerase II-specific;GO:000110…	BHLHB3, DEC2; class B basic helix-loop-helix protein 3; K03730	BHLHE41
XLOC_040826	-0.900420116	0.500586456	0.20444215	1	NA	NA	NA
ENSG00000108244.12	-0.900178728	5.227210944	0.002546709	1	2;GO:0005198,molecular_function structural molecule activity;GO:0005882,cellular_component intermediate filament	KRT1; type I keratin, acidic; K07604	KRT23
XLOC_011354	-0.897925289	0.725676261	0.189092035	1	NA	NA	NA
ENSG00000017483.10	-0.892590901	-0.110890262	0.240911422	1	11;GO:0003333,biological_process amino acid transmembrane transport;GO:0005886,cellular_component plasma membrane;GO:0005887,cellular_component integral component of plasma membrane;GO:0006865,biological_process amino acid transport;GO:0015171,molecular_function amino acid transmembrane transporter activity;GO:0015175,molecular_function neutral amino acid transmembrane transporter activity;GO:001…	SLC38A5, SNAT5; solute carrier family 38 (sodium-coupled neutral amino acid transporter), member 5; K14992	SLC38A5
ENSG00000124256.10	-0.891799797	-0.097356095	0.425933226	1	13;GO:0002376,biological_process immune system process;GO:0003677,molecular_function DNA binding;GO:0003692,molecular_function left-handed Z-DNA binding;GO:0003723,molecular_function RNA binding;GO:0003726,molecular_function double-stranded RNA adenosine deaminase activity;GO:0005515,molecular_function protein binding;GO:0005634,cellular_component nucleus;GO:0005737,cellular_component cytoplasm;G…	ZBP1, DAI; Z-DNA binding protein 1; K12965	ZBP1
ENSG00000125775.10	-0.889815345	2.107062928	0.060013988	1	19;GO:0005515,molecular_function protein binding;GO:0005546,molecular_function phosphatidylinositol-4,5-bisphosphate binding;GO:0005634,cellular_component nucleus;GO:0005654,cellular_component nucleoplasm;GO:0005730,cellular_component nucleolus;GO:0005737,cellular_component cytoplasm;GO:0005886,cellular_component plasma membrane;GO:0007399,biological_process nervous system development;GO:0008022,…	NA	SDCBP2
XLOC_029139	-0.889724284	2.437245377	0.056820347	1	NA	NA	NA
ENSG00000120162.9	-0.88773264	0.708317184	0.192342711	1	2;GO:0005515,molecular_function protein binding;GO:0046872,molecular_function metal ion binding	NA	MOB3B
ENSG00000177076.4	-0.886357343	5.473090748	0.001794207	0.979056347	22;GO:0000139,cellular_component Golgi membrane;GO:0001953,biological_process negative regulation of cell-matrix adhesion;GO:0005794,cellular_component Golgi apparatus;GO:0006629,biological_process lipid metabolic process;GO:0006672,biological_process ceramide metabolic process;GO:0006919,biological_process activation of cysteine-type endopeptidase activity involved in apoptotic process;GO:000828…	ACER1_2, ASAH3; alkaline ceramidase [EC:3.5.1.23]; K01441	ACER2
XLOC_043417	-0.886080373	1.348299352	0.16411772	1	NA	NA	NA
ENSG00000055732.8	-0.885918281	0.385813035	0.230717898	1	23;GO:0000421,cellular_component autophagosome membrane;GO:0005261,molecular_function cation channel activity;GO:0005737,cellular_component cytoplasm;GO:0005764,cellular_component lysosome;GO:0005765,cellular_component lysosomal membrane;GO:0005768,cellular_component endosome;GO:0005886,cellular_component plasma membrane;GO:0006811,biological_process ion transport;GO:0007626,biological_process lo…	NA	MCOLN3
XLOC_013933	-0.882147165	0.519237526	0.296554547	1	NA	NA	NA
XLOC_030293	-0.880272722	1.131417408	0.139282838	1	NA	NA	NA
ENSG00000198780.7	-0.877571845	3.020417681	0.04884515	1	NA	NA	FAM169A
ENSG00000042832.7	-0.87729019	6.846358504	0.003210638	1	10;GO:0005179,molecular_function hormone activity;GO:0005576,cellular_component extracellular region;GO:0005615,cellular_component extracellular space;GO:0007165,biological_process signal transduction;GO:0010469,biological_process regulation of signaling receptor activity;GO:0015705,biological_process iodide transport;GO:0030878,biological_process thyroid gland development;GO:0031641,biological_p…	TG; thyroglobulin; K10809	TG
ENSG00000214435.3	-0.876314985	0.565317762	0.212419605	1	11;GO:0005737,cellular_component cytoplasm;GO:0005739,cellular_component mitochondrion;GO:0005829,cellular_component cytosol;GO:0008168,molecular_function methyltransferase activity;GO:0009404,biological_process toxin metabolic process;GO:0016740,molecular_function transferase activity;GO:0018872,biological_process arsonoacetate metabolic process;GO:0030791,molecular_function arsenite methyltrans…	NA	AS3MT
ENSG00000189129.9	-0.87462143	0.763579586	0.165927616	1	2;GO:0005515,molecular_function protein binding;GO:0005576,cellular_component extracellular region	NA	PLAC9
XLOC_027892	-0.874451843	1.020208979	0.30774777	1	NA	NA	NA
ENSG00000057657.10	-0.873105122	3.275806667	0.027283511	1	49;GO:0000122,biological_process negative regulation of transcription by RNA polymerase II;GO:0000978,molecular_function RNA polymerase II proximal promoter sequence-specific DNA binding;GO:0000981,molecular_function DNA-binding transcription factor activity, RNA polymerase II-specific;GO:0001078,molecular_function DNA-binding transcription repressor activity, RNA polymerase II-specific;GO:000170…	NA	PRDM1
ENSG00000119138.3	-0.87090832	2.676924561	0.075717531	1	17;GO:0000981,molecular_function DNA-binding transcription factor activity, RNA polymerase II-specific;GO:0003676,molecular_function nucleic acid binding;GO:0003677,molecular_function DNA binding;GO:0003700,molecular_function DNA-binding transcription factor activity;GO:0005634,cellular_component nucleus;GO:0005654,cellular_component nucleoplasm;GO:0005829,cellular_component cytosol;GO:0005886,ce…	NA	KLF9
ENSG00000153208.12	-0.870118427	1.156512361	0.177091788	1	37;GO:0000166,molecular_function nucleotide binding;GO:0001750,cellular_component photoreceptor outer segment;GO:0001779,biological_process natural killer cell differentiation;GO:0001818,biological_process negative regulation of cytokine production;GO:0004672,molecular_function protein kinase activity;GO:0004713,molecular_function protein tyrosine kinase activity;GO:0004714,molecular_function tra…	NA	MERTK
ENSG00000152229.14	-0.865377925	2.026608545	0.078368947	1	8;GO:0003779,molecular_function actin binding;GO:0005515,molecular_function protein binding;GO:0005737,cellular_component cytoplasm;GO:0005829,cellular_component cytosol;GO:0005856,cellular_component cytoskeleton;GO:0007010,biological_process cytoskeleton organization;GO:0016020,cellular_component membrane;GO:0016477,biological_process cell migration	NA	PSTPIP2
ENSG00000152580.8	-0.86483204	1.05772083	0.161439461	1	5;GO:0001503,biological_process ossification;GO:0005576,cellular_component extracellular region;GO:0007275,biological_process multicellular organism development;GO:0030154,biological_process cell differentiation;GO:2001222,biological_process regulation of neuron migration	NA	IGSF10
ENSG00000004139.9	-0.864607711	1.490870211	0.137717818	1	25;GO:0002376,biological_process immune system process;GO:0005515,molecular_function protein binding;GO:0005737,cellular_component cytoplasm;GO:0005739,cellular_component mitochondrion;GO:0005829,cellular_component cytosol;GO:0005874,cellular_component microtubule;GO:0007165,biological_process signal transduction;GO:0007399,biological_process nervous system development;GO:0009749,biological_proce…	NA	SARM1
ENSG00000217075.1	-0.863795359	-0.005337403	0.26091512	1	NA	NA	AC007401.2
ENSG00000124882.3	-0.863332655	4.415039403	0.062640573	1	55;GO:0000165,biological_process MAPK cascade;GO:0001525,biological_process angiogenesis;GO:0001550,biological_process ovarian cumulus expansion;GO:0001556,biological_process oocyte maturation;GO:0001819,biological_process positive regulation of cytokine production;GO:0004713,molecular_function protein tyrosine kinase activity;GO:0005088,molecular_function Ras guanyl-nucleotide exchange factor ac…	EREG; epiregulin; K09784	EREG
XLOC_043410	-0.862551402	0.347371419	0.223135648	1	NA	NA	NA
ENSG00000164171.6	-0.860830005	6.176706593	0.004036692	1	75;GO:0001540,molecular_function amyloid-beta binding;GO:0001618,molecular_function virus receptor activity;GO:0001666,biological_process response to hypoxia;GO:0002687,biological_process positive regulation of leukocyte migration;GO:0005178,molecular_function integrin binding;GO:0005515,molecular_function protein binding;GO:0005518,molecular_function collagen binding;GO:0005634,cellular_componen…	ITGA2, CD49b; integrin alpha 2; K06481	ITGA2
XLOC_037366	-0.858840503	0.54233511	0.262174366	1	NA	NA	NA
ENSG00000133101.5	-0.857947842	3.050632631	0.154711809	1	12;GO:0000083,biological_process regulation of transcription involved in G1/S transition of mitotic cell cycle;GO:0005515,molecular_function protein binding;GO:0005634,cellular_component nucleus;GO:0005654,cellular_component nucleoplasm;GO:0005829,cellular_component cytosol;GO:0007049,biological_process cell cycle;GO:0007141,biological_process male meiosis I;GO:0007283,biological_process spermato…	CCNA; cyclin-A; K06627	CCNA1
ENSG00000163220.10	-0.857772013	2.949936847	0.035869432	1	60;GO:0001816,biological_process cytokine production;GO:0002224,biological_process toll-like receptor signaling pathway;GO:0002376,biological_process immune system process;GO:0002523,biological_process leukocyte migration involved in inflammatory response;GO:0002793,biological_process positive regulation of peptide secretion;GO:0005509,molecular_function calcium ion binding;GO:0005515,molecular_f…	S100A9; protein S100-A9; K21128	S100A9
ENSG00000261740.1	-0.857160853	0.679223369	0.239433669	1	NA	NA	RP11-345J4.5
XLOC_058938	-0.856888938	0.394776681	0.224668328	1	NA	NA	NA
ENSG00000165272.10	-0.856196285	4.964986307	0.007318076	1	26;GO:0002684,biological_process positive regulation of immune system process;GO:0003091,biological_process renal water homeostasis;GO:0005215,molecular_function transporter activity;GO:0005634,cellular_component nucleus;GO:0005737,cellular_component cytoplasm;GO:0005886,cellular_component plasma membrane;GO:0005911,cellular_component cell-cell junction;GO:0006833,biological_process water transpo…	AQP3; aquaporin-3; K09876	AQP3
ENSG00000151553.10	-0.855657668	2.739679513	0.078809731	1	NA	NA	FAM160B1
ENSG00000214022.7	-0.855488516	3.210466621	0.0268982	1	7;GO:0003676,molecular_function nucleic acid binding;GO:0003677,molecular_function DNA binding;GO:0003723,molecular_function RNA binding;GO:0005634,cellular_component nucleus;GO:0005664,cellular_component nuclear origin of replication recognition complex;GO:0006260,biological_process DNA replication;GO:0046872,molecular_function metal ion binding	NA	REPIN1
XLOC_037822	-0.852199544	0.677580323	0.265514174	1	NA	NA	NA
ENSG00000198569.5	-0.846722865	1.250283271	0.201025649	1	18;GO:0005436,molecular_function sodium:phosphate symporter activity;GO:0005737,cellular_component cytoplasm;GO:0005886,cellular_component plasma membrane;GO:0005903,cellular_component brush border;GO:0006811,biological_process ion transport;GO:0006814,biological_process sodium ion transport;GO:0006817,biological_process phosphate ion transport;GO:0015293,molecular_function symporter activity;GO:…	SLC34A, NPT, nptA; solute carrier family 34 (sodium-dependent phosphate cotransporter); K14683	SLC34A3
ENSG00000178826.6	-0.84638295	1.607497381	0.242185871	1	3;GO:0005515,molecular_function protein binding;GO:0016020,cellular_component membrane;GO:0016021,cellular_component integral component of membrane	NA	TMEM139
ENSG00000145685.9	-0.846015838	2.926213473	0.038090696	1	8;GO:0003674,molecular_function molecular_function;GO:0005575,cellular_component cellular_component;GO:0007338,biological_process single fertilization;GO:0016020,cellular_component membrane;GO:0016021,cellular_component integral component of membrane;GO:0046545,biological_process development of primary female sexual characteristics;GO:0046546,biological_process development of primary male sexual …	NA	LHFPL2
ENSG00000111405.4	-0.844554981	1.088992237	0.143902601	1	22;GO:0003723,molecular_function RNA binding;GO:0004518,molecular_function nuclease activity;GO:0004519,molecular_function endonuclease activity;GO:0004521,molecular_function endoribonuclease activity;GO:0005044,molecular_function scavenger receptor activity;GO:0005576,cellular_component extracellular region;GO:0005615,cellular_component extracellular space;GO:0005737,cellular_component cytoplasm…	NA	ENDOU
XLOC_011345	-0.844179642	1.787046442	0.101106328	1	NA	NA	NA
XLOC_052918	-0.843949351	0.510226924	0.24401472	1	NA	NA	NA
XLOC_040038	-0.842078215	1.662003352	0.111804499	1	NA	NA	NA
ENSG00000001460.13	-0.840594447	1.544493015	0.149410787	1	9;GO:0003674,molecular_function molecular_function;GO:0005622,cellular_component intracellular;GO:0005634,cellular_component nucleus;GO:0005737,cellular_component cytoplasm;GO:0005739,cellular_component mitochondrion;GO:0006915,biological_process apoptotic process;GO:0043065,biological_process positive regulation of apoptotic process;GO:0090073,biological_process positive regulation of protein ho…	NA	STPG1
ENSG00000074590.9	-0.839335123	3.362565443	0.028551675	1	24;GO:0000166,molecular_function nucleotide binding;GO:0001650,cellular_component fibrillar center;GO:0002039,molecular_function p53 binding;GO:0004672,molecular_function protein kinase activity;GO:0004674,molecular_function protein serine/threonine kinase activity;GO:0005515,molecular_function protein binding;GO:0005524,molecular_function ATP binding;GO:0005634,cellular_component nucleus;GO:0005…	NA	NUAK1
ENSG00000221988.8	-0.836848413	2.427400417	0.0691408	1	10;GO:0005764,cellular_component lysosome;GO:0008474,molecular_function palmitoyl-(protein) hydrolase activity;GO:0016787,molecular_function hydrolase activity;GO:0016790,molecular_function thiolester hydrolase activity;GO:0043202,cellular_component lysosomal lumen;GO:0043231,cellular_component intracellular membrane-bounded organelle;GO:0046949,biological_process fatty-acyl-CoA biosynthetic proc…	PPT; palmitoyl-protein thioesterase [EC:3.1.2.22]; K01074	PPT2
ENSG00000115295.15	-0.836220938	6.297478096	0.014520645	1	3;GO:0005515,molecular_function protein binding;GO:0016021,cellular_component integral component of membrane;GO:0043231,cellular_component intracellular membrane-bounded organelle	NA	CLIP4
ENSG00000205609.8	-0.835997115	2.834740666	0.281206832	1	15;GO:0001732,biological_process formation of cytoplasmic translation initiation complex;GO:0002183,biological_process cytoplasmic translational initiation;GO:0003723,molecular_function RNA binding;GO:0003743,molecular_function translation initiation factor activity;GO:0005515,molecular_function protein binding;GO:0005737,cellular_component cytoplasm;GO:0005829,cellular_component cytosol;GO:00058…	EIF3C; translation initiation factor 3 subunit C; K03252	EIF3CL
ENSG00000178878.8	-0.835566644	0.307927465	0.342879137	1	15;GO:0001525,biological_process angiogenesis;GO:0001666,biological_process response to hypoxia;GO:0005576,cellular_component extracellular region;GO:0005654,cellular_component nucleoplasm;GO:0005829,cellular_component cytosol;GO:0005886,cellular_component plasma membrane;GO:0006869,biological_process lipid transport;GO:0007275,biological_process multicellular organism development;GO:0008289,mole…	NA	APOLD1
ENSG00000181626.10	-0.834609046	0.823461111	0.196836867	1	NA	NA	ANKRD62
ENSG00000138311.11	-0.833579295	2.453516543	0.067366928	1	19;GO:0000281,biological_process mitotic cytokinesis;GO:0000723,biological_process telomere maintenance;GO:0005515,molecular_function protein binding;GO:0005737,cellular_component cytoplasm;GO:0005813,cellular_component centrosome;GO:0005815,cellular_component microtubule organizing center;GO:0005856,cellular_component cytoskeleton;GO:0007399,biological_process nervous system development;GO:00105…	NA	ZNF365
ENSG00000254505.4	-0.831383904	0.593962568	0.19842229	1	35;GO:0000815,cellular_component ESCRT III complex;GO:0000920,biological_process septum digestion after cytokinesis;GO:0005515,molecular_function protein binding;GO:0005634,cellular_component nucleus;GO:0005737,cellular_component cytoplasm;GO:0005768,cellular_component endosome;GO:0005829,cellular_component cytosol;GO:0006620,biological_process posttranslational protein targeting to endoplasmic r…	CHMP4, SNF7, VPS32; charged multivesicular body protein 4; K12194	CHMP4A
ENSG00000183423.7	-0.831049791	1.868576058	0.099631384	1	10;GO:0005783,cellular_component endoplasmic reticulum;GO:0005789,cellular_component endoplasmic reticulum membrane;GO:0007601,biological_process visual perception;GO:0016020,cellular_component membrane;GO:0016021,cellular_component integral component of membrane;GO:0030425,cellular_component dendrite;GO:0040036,biological_process regulation of fibroblast growth factor receptor signaling pathway;…	NA	LRIT3
ENSG00000163738.14	-0.829502909	0.4876267	0.218732276	1	19;GO:0000105,biological_process histidine biosynthetic process;GO:0003824,molecular_function catalytic activity;GO:0004477,molecular_function methenyltetrahydrofolate cyclohydrolase activity;GO:0004487,molecular_function methylenetetrahydrofolate dehydrogenase (NAD+) activity;GO:0004488,molecular_function methylenetetrahydrofolate dehydrogenase (NADP+) activity;GO:0005739,cellular_component mito…	MTHFD2; methylenetetrahydrofolate dehydrogenase(NAD+) / 5,10-methenyltetrahydrofolate cyclohydrolase [EC:1.5.1.15 3.5.4.9]; K13403	MTHFD2L
ENSG00000185499.12	-0.828454541	2.818299895	0.121357681	1	28;GO:0000790,cellular_component nuclear chromatin;GO:0000978,molecular_function RNA polymerase II proximal promoter sequence-specific DNA binding;GO:0002039,molecular_function p53 binding;GO:0002223,biological_process stimulatory C-type lectin receptor signaling pathway;GO:0003712,molecular_function transcription coregulator activity;GO:0005515,molecular_function protein binding;GO:0005576,cellu…	NA	MUC1
ENSG00000145248.6	-0.82780537	0.641208028	0.196292682	1	16;GO:0005886,cellular_component plasma membrane;GO:0006811,biological_process ion transport;GO:0006814,biological_process sodium ion transport;GO:0008508,molecular_function bile acid:sodium symporter activity;GO:0015293,molecular_function symporter activity;GO:0015721,biological_process bile acid and bile salt transport;GO:0016020,cellular_component membrane;GO:0016021,cellular_component integra…	NA	SLC10A4
ENSG00000114541.10	-0.827625658	3.390693309	0.026004912	1	8;GO:0001726,cellular_component ruffle;GO:0005615,cellular_component extracellular space;GO:0005737,cellular_component cytoplasm;GO:0005856,cellular_component cytoskeleton;GO:0005912,cellular_component adherens junction;GO:0005923,cellular_component bicellular tight junction;GO:0030054,cellular_component cell junction;GO:0090162,biological_process establishment of epithelial cell polarity	NA	FRMD4B
XLOC_023408	-0.827452865	0.780419449	0.423348862	1	NA	NA	NA
ENSG00000197024.4	-0.826618942	1.264396579	0.244972055	1	11;GO:0000981,molecular_function DNA-binding transcription factor activity, RNA polymerase II-specific;GO:0003676,molecular_function nucleic acid binding;GO:0003677,molecular_function DNA binding;GO:0005515,molecular_function protein binding;GO:0005622,cellular_component intracellular;GO:0005634,cellular_component nucleus;GO:0006351,biological_process transcription, DNA-templated;GO:0006355,biolo…	KRAB; KRAB domain-containing zinc finger protein; K09228	ZNF398
XLOC_056719	-0.822420489	0.032589934	0.260809014	1	NA	NA	NA
XLOC_054621	-0.821938831	1.113918109	0.224886823	1	NA	NA	NA
ENSG00000255398.2	-0.819666653	1.142859346	0.162928084	1	8;GO:0004930,molecular_function G protein-coupled receptor activity;GO:0005886,cellular_component plasma membrane;GO:0005887,cellular_component integral component of plasma membrane;GO:0007165,biological_process signal transduction;GO:0007186,biological_process G protein-coupled receptor signaling pathway;GO:0016020,cellular_component membrane;GO:0016021,cellular_component integral component of m…	HCAR2_3, GPR109; hydroxycarboxylic acid receptor 2/3; K08402	HCAR3
ENSG00000214814.2	-0.819594612	0.985092146	0.181390227	1	5;GO:0003674,molecular_function molecular_function;GO:0005575,cellular_component cellular_component;GO:0009617,biological_process response to bacterium;GO:0016020,cellular_component membrane;GO:0016021,cellular_component integral component of membrane	NA	FER1L6
ENSG00000171044.6	-0.818946166	0.240871657	0.326160621	1	1;GO:0016021,cellular_component integral component of membrane	NA	XKR6
ENSG00000143772.5	-0.818723113	3.871416288	0.014403091	1	28;GO:0000165,biological_process MAPK cascade;GO:0000166,molecular_function nucleotide binding;GO:0001932,biological_process regulation of protein phosphorylation;GO:0002262,biological_process myeloid cell homeostasis;GO:0005515,molecular_function protein binding;GO:0005516,molecular_function calmodulin binding;GO:0005524,molecular_function ATP binding;GO:0005634,cellular_component nucleus;GO:000…	ITPK; 1D-myo-inositol-triphosphate 3-kinase [EC:2.7.1.127]; K00911	ITPKB
XLOC_055315	-0.818401601	1.064471792	0.159883424	1	NA	NA	NA
XLOC_057364	-0.816266894	1.252769484	0.167909274	1	NA	NA	NA
ENSG00000187475.4	-0.815760797	2.023483925	0.215445661	1	8;GO:0000786,cellular_component nucleosome;GO:0003677,molecular_function DNA binding;GO:0005634,cellular_component nucleus;GO:0005694,cellular_component chromosome;GO:0006334,biological_process nucleosome assembly;GO:0007275,biological_process multicellular organism development;GO:0007283,biological_process spermatogenesis;GO:0030154,biological_process cell differentiation	NA	HIST1H1T
ENSG00000167767.9	-0.815487804	3.659171959	0.02085696	1	8;GO:0005198,molecular_function structural molecule activity;GO:0005515,molecular_function protein binding;GO:0005829,cellular_component cytosol;GO:0005882,cellular_component intermediate filament;GO:0031424,biological_process keratinization;GO:0045095,cellular_component keratin filament;GO:0045111,cellular_component intermediate filament cytoskeleton;GO:0070268,biological_process cornification	NA	KRT80
XLOC_042155	-0.810579693	0.460256617	0.234019351	1	NA	NA	NA
ENSG00000223474.2	-0.80988618	0.343884132	0.250774994	1	1;GO:0004720,molecular_function protein-lysine 6-oxidase activity	NA	AL020996.1
XLOC_007619	-0.806044802	0.607126738	0.225053485	1	NA	NA	NA
XLOC_030169	-0.805781162	0.707936076	0.216010241	1	NA	NA	NA
XLOC_003021	-0.802435337	0.442271587	0.322836676	1	NA	NA	NA
ENSG00000164411.6	-0.802172901	0.875866093	0.213037846	1	9;GO:0005243,molecular_function gap junction channel activity;GO:0005886,cellular_component plasma membrane;GO:0005921,cellular_component gap junction;GO:0005922,cellular_component connexin complex;GO:0007154,biological_process cell communication;GO:0016020,cellular_component membrane;GO:0016021,cellular_component integral component of membrane;GO:0030054,cellular_component cell junction;GO:00550…	NA	GJB7
ENSG00000174125.3	-0.800934119	0.277076874	0.248116482	1	36;GO:0001775,biological_process cell activation;GO:0002224,biological_process toll-like receptor signaling pathway;GO:0002376,biological_process immune system process;GO:0002755,biological_process MyD88-dependent toll-like receptor signaling pathway;GO:0004888,molecular_function transmembrane signaling receptor activity;GO:0005515,molecular_function protein binding;GO:0005794,cellular_component …	TLR1, CD281; toll-like receptor 1; K05398	TLR1
ENSG00000101846.6	-0.798449007	5.209015473	0.005273235	1	22;GO:0003824,molecular_function catalytic activity;GO:0004773,molecular_function steryl-sulfatase activity;GO:0005764,cellular_component lysosome;GO:0005768,cellular_component endosome;GO:0005783,cellular_component endoplasmic reticulum;GO:0005788,cellular_component endoplasmic reticulum lumen;GO:0005789,cellular_component endoplasmic reticulum membrane;GO:0005794,cellular_component Golgi appara…	STS; steryl-sulfatase [EC:3.1.6.2]; K01131	STS
ENSG00000119699.3	-0.798100772	2.191766801	0.104338339	1	72;GO:0000187,biological_process activation of MAPK activity;GO:0001666,biological_process response to hypoxia;GO:0001701,biological_process in utero embryonic development;GO:0002576,biological_process platelet degranulation;GO:0005114,molecular_function type II transforming growth factor beta receptor binding;GO:0005125,molecular_function cytokine activity;GO:0005160,molecular_function transform…	TGFB3; transforming growth factor beta-3; K13377	TGFB3
ENSG00000166046.6	-0.797959091	2.368586462	0.079871373	1	NA	NA	TCP11L2
ENSG00000163283.6	-0.794268581	5.974431579	0.006259435	1	15;GO:0000287,molecular_function magnesium ion binding;GO:0003824,molecular_function catalytic activity;GO:0004035,molecular_function alkaline phosphatase activity;GO:0005515,molecular_function protein binding;GO:0005886,cellular_component plasma membrane;GO:0008152,biological_process metabolic process;GO:0008270,molecular_function zinc ion binding;GO:0009986,cellular_component cell surface;GO:00…	E3.1.3.1, phoA, phoB; alkaline phosphatase [EC:3.1.3.1]; K01077	ALPP
ENSG00000157551.13	-0.793999088	4.072715523	0.01455922	1	12;GO:0005242,molecular_function inward rectifier potassium channel activity;GO:0005244,molecular_function voltage-gated ion channel activity;GO:0005515,molecular_function protein binding;GO:0005886,cellular_component plasma membrane;GO:0005887,cellular_component integral component of plasma membrane;GO:0006811,biological_process ion transport;GO:0006813,biological_process potassium ion transport…	KCNJ15, KIR4.2; potassium inwardly-rectifying channel subfamily J member 15; K05008	KCNJ15
XLOC_045120	-0.792670087	1.426117013	0.155071194	1	NA	NA	NA
XLOC_014671	-0.792667949	0.021361668	0.281673921	1	NA	NA	NA
ENSG00000172594.8	-0.790996046	4.017729214	0.039112686	1	9;GO:0005515,molecular_function protein binding;GO:0005576,cellular_component extracellular region;GO:0005615,cellular_component extracellular space;GO:0008081,molecular_function phosphoric diester hydrolase activity;GO:0008270,molecular_function zinc ion binding;GO:0009143,biological_process nucleoside triphosphate catabolic process;GO:0016787,molecular_function hydrolase activity;GO:0046872,mol…	NA	SMPDL3A
ENSG00000188158.10	-0.789962002	1.489198029	0.178232553	1	13;GO:0002088,biological_process lens development in camera-type eye;GO:0005737,cellular_component cytoplasm;GO:0005794,cellular_component Golgi apparatus;GO:0005886,cellular_component plasma membrane;GO:0005923,cellular_component bicellular tight junction;GO:0005925,cellular_component focal adhesion;GO:0016020,cellular_component membrane;GO:0016324,cellular_component apical plasma membrane;GO:00…	NA	NHS
ENSG00000177842.7	-0.789762715	0.420055805	0.235962837	1	NA	KRAB; KRAB domain-containing zinc finger protein; K09228	ZNF620
XLOC_040419	-0.789078896	2.497760584	0.077516964	1	NA	NA	NA
ENSG00000152042.13	-0.788950798	3.570133625	0.029940472	1	2;GO:0003723,molecular_function RNA binding;GO:0005737,cellular_component cytoplasm	NA	NBPF11
ENSG00000119772.12	-0.787865598	1.745536669	0.13099704	1	49;GO:0000122,biological_process negative regulation of transcription by RNA polymerase II;GO:0000278,biological_process mitotic cell cycle;GO:0000775,cellular_component chromosome, centromeric region;GO:0000791,cellular_component euchromatin;GO:0000792,cellular_component heterochromatin;GO:0000981,molecular_function DNA-binding transcription factor activity, RNA polymerase II-specific;GO:0001741…	DNMT3A; DNA (cytosine-5)-methyltransferase 3A [EC:2.1.1.37]; K17398	DNMT3A
ENSG00000179979.7	-0.787775677	0.907574646	0.200355323	1	10;GO:0005515,molecular_function protein binding;GO:0005634,cellular_component nucleus;GO:0005737,cellular_component cytoplasm;GO:0005783,cellular_component endoplasmic reticulum;GO:0005886,cellular_component plasma membrane;GO:0006469,biological_process negative regulation of protein kinase activity;GO:0016020,cellular_component membrane;GO:0033147,biological_process negative regulation of intra…	NA	CRIPAK
ENSG00000100100.8	-0.786427164	4.078695652	0.052691861	1	7;GO:0005515,molecular_function protein binding;GO:0005886,cellular_component plasma membrane;GO:0014067,biological_process negative regulation of phosphatidylinositol 3-kinase signaling;GO:0016020,cellular_component membrane;GO:0016021,cellular_component integral component of membrane;GO:0036313,molecular_function phosphatidylinositol 3-kinase catalytic subunit binding;GO:0043553,biological_proc…	NA	PIK3IP1
XLOC_020746	-0.785992759	0.838851267	0.351028468	1	NA	NA	NA
ENSG00000140280.9	-0.784915506	0.362909798	0.282498699	1	NA	NA	LYSMD2
ENSG00000125850.6	-0.783850553	0.613137418	0.304782912	1	42;GO:0000122,biological_process negative regulation of transcription by RNA polymerase II;GO:0001227,molecular_function DNA-binding transcription repressor activity, RNA polymerase II-specific;GO:0001228,molecular_function DNA-binding transcription activator activity, RNA polymerase II-specific;GO:0001525,biological_process angiogenesis;GO:0001755,biological_process neural crest cell migration;G…	NA	OVOL2
XLOC_047406	-0.782409719	0.405795207	0.370960461	1	NA	NA	NA
ENSG00000072041.12	-0.781142328	1.482174686	0.163987819	1	19;GO:0003333,biological_process amino acid transmembrane transport;GO:0005298,molecular_function proline:sodium symporter activity;GO:0005326,molecular_function neurotransmitter transporter activity;GO:0005328,molecular_function neurotransmitter:sodium symporter activity;GO:0005886,cellular_component plasma membrane;GO:0005887,cellular_component integral component of plasma membrane;GO:0006811,b…	NA	SLC6A15
XLOC_014855	-0.77863739	5.781477415	0.007345687	1	NA	NA	NA
XLOC_002592	-0.778268213	1.004115313	0.252208055	1	NA	NA	NA
ENSG00000164938.9	-0.776114603	4.109426286	0.015693614	1	35;GO:0000045,biological_process autophagosome assembly;GO:0005515,molecular_function protein binding;GO:0005634,cellular_component nucleus;GO:0005654,cellular_component nucleoplasm;GO:0005737,cellular_component cytoplasm;GO:0005776,cellular_component autophagosome;GO:0005829,cellular_component cytosol;GO:0006351,biological_process transcription, DNA-templated;GO:0006355,biological_process regula…	NA	TP53INP1
XLOC_038862	-0.77604855	0.805011799	0.214855868	1	NA	NA	NA
ENSG00000143952.15	-0.77488609	4.076877276	0.020801101	1	17;GO:0000938,cellular_component GARP complex;GO:0005515,molecular_function protein binding;GO:0005654,cellular_component nucleoplasm;GO:0005794,cellular_component Golgi apparatus;GO:0005802,cellular_component trans-Golgi network;GO:0005829,cellular_component cytosol;GO:0006896,biological_process Golgi to vacuole transport;GO:0007041,biological_process lysosomal transport;GO:0015031,biological_pr…	NA	VPS54
ENSG00000016602.8	-0.774758167	3.345584508	0.040380438	1	NA	CLCA3_4; calcium-activated chloride channel regulator 3/4; K05030	CLCA4
XLOC_002570	-0.773154509	1.117484821	0.213669278	1	NA	NA	NA
ENSG00000137872.11	-0.77159061	2.336549987	0.166903555	1	13;GO:0005737,cellular_component cytoplasm;GO:0005794,cellular_component Golgi apparatus;GO:0005886,cellular_component plasma membrane;GO:0005887,cellular_component integral component of plasma membrane;GO:0007275,biological_process multicellular organism development;GO:0007399,biological_process nervous system development;GO:0014911,biological_process positive regulation of smooth muscle cell mi…	SEMA6; semaphorin 6; K06842	SEMA6D
ENSG00000167653.4	-0.770750222	1.811838702	0.212269383	1	8;GO:0005576,cellular_component extracellular region;GO:0005886,cellular_component plasma membrane;GO:0016020,cellular_component membrane;GO:0031225,cellular_component anchored component of membrane;GO:0033130,molecular_function acetylcholine receptor binding;GO:0070062,cellular_component extracellular exosome;GO:0070373,biological_process negative regulation of ERK1 and ERK2 cascade;GO:0099601,b…	NA	PSCA
ENSG00000105499.9	-0.768333824	2.376486027	0.08512844	1	29;GO:0004620,molecular_function phospholipase activity;GO:0004622,molecular_function lysophospholipase activity;GO:0004623,molecular_function phospholipase A2 activity;GO:0005543,molecular_function phospholipid binding;GO:0005635,cellular_component nuclear envelope;GO:0005654,cellular_component nucleoplasm;GO:0005739,cellular_component mitochondrion;GO:0005789,cellular_component endoplasmic reti…	PLA2G4, CPLA2; cytosolic phospholipase A2 [EC:3.1.1.4]; K16342	PLA2G4C
ENSG00000166394.10	-0.766735066	1.688654587	0.203549043	1	12;GO:0004128,molecular_function cytochrome-b5 reductase activity, acting on NAD(P)H;GO:0005515,molecular_function protein binding;GO:0005634,cellular_component nucleus;GO:0005789,cellular_component endoplasmic reticulum membrane;GO:0006629,biological_process lipid metabolic process;GO:0006694,biological_process steroid biosynthetic process;GO:0008202,biological_process steroid metabolic process;…	E1.6.2.2; cytochrome-b5 reductase [EC:1.6.2.2]; K00326	CYB5R2
ENSG00000155545.15	-0.766338568	3.689560494	0.047579171	1	9;GO:0000981,molecular_function DNA-binding transcription factor activity, RNA polymerase II-specific;GO:0003677,molecular_function DNA binding;GO:0005634,cellular_component nucleus;GO:0005654,cellular_component nucleoplasm;GO:0006351,biological_process transcription, DNA-templated;GO:0006355,biological_process regulation of transcription, DNA-templated;GO:0006357,biological_process regulation of…	NA	MIER3
ENSG00000177352.9	-0.765542894	1.921401866	0.237714177	1	2;GO:0044255,biological_process cellular lipid metabolic process;GO:0045600,biological_process positive regulation of fat cell differentiation	NA	CCDC71
ENSG00000005469.7	-0.765039558	5.439225665	0.006988687	1	18;GO:0005102,molecular_function signaling receptor binding;GO:0005777,cellular_component peroxisome;GO:0005782,cellular_component peroxisomal matrix;GO:0005829,cellular_component cytosol;GO:0006091,biological_process generation of precursor metabolites and energy;GO:0006625,biological_process protein targeting to peroxisome;GO:0006629,biological_process lipid metabolic process;GO:0006631,biologi…	CROT; carnitine O-octanoyltransferase [EC:2.3.1.137]; K05940	CROT
XLOC_008123	-0.763040197	0.279267346	0.342003021	1	NA	NA	NA
XLOC_026018	-0.76133636	3.178990869	0.050703102	1	NA	NA	NA
XLOC_055312	-0.761113911	1.130453896	0.231869979	1	NA	NA	NA
ENSG00000213185.2	-0.760452967	1.072329543	0.209009284	1	NA	NA	FAM24B
ENSG00000171094.11	-0.760401838	2.274661444	0.111984292	1	37;GO:0000166,molecular_function nucleotide binding;GO:0000187,biological_process activation of MAPK activity;GO:0004672,molecular_function protein kinase activity;GO:0004704,molecular_function NF-kappaB-inducing kinase activity;GO:0004713,molecular_function protein tyrosine kinase activity;GO:0004714,molecular_function transmembrane receptor protein tyrosine kinase activity;GO:0005515,molecular_…	ALK, CD246; anaplastic lymphoma kinase [EC:2.7.10.1]; K05119	ALK
XLOC_017990	-0.760225619	0.907444681	0.215464498	1	NA	NA	NA
ENSG00000102362.11	-0.757584982	3.228449928	0.065988066	1	34;GO:0002576,biological_process platelet degranulation;GO:0005509,molecular_function calcium ion binding;GO:0005515,molecular_function protein binding;GO:0005543,molecular_function phospholipid binding;GO:0005544,molecular_function calcium-dependent phospholipid binding;GO:0005622,cellular_component intracellular;GO:0005654,cellular_component nucleoplasm;GO:0005768,cellular_component endosome;GO…	NA	SYTL4
ENSG00000118785.9	-0.756529859	4.259638913	0.015341303	1	32;GO:0001503,biological_process ossification;GO:0001649,biological_process osteoblast differentiation;GO:0005125,molecular_function cytokine activity;GO:0005515,molecular_function protein binding;GO:0005576,cellular_component extracellular region;GO:0005615,cellular_component extracellular space;GO:0005788,cellular_component endoplasmic reticulum lumen;GO:0005794,cellular_component Golgi apparat…	SPP1, BNSP, OPN; secreted phosphoprotein 1; K06250	SPP1
ENSG00000125089.12	-0.754515683	3.763935123	0.051600722	1	NA	NA	SH3TC1
XLOC_047571	-0.753633647	1.114969579	0.253310177	1	NA	NA	NA
ENSG00000196782.8	-0.753403615	1.598895447	0.164912947	1	11;GO:0003713,molecular_function transcription coactivator activity;GO:0005634,cellular_component nucleus;GO:0005654,cellular_component nucleoplasm;GO:0006351,biological_process transcription, DNA-templated;GO:0006355,biological_process regulation of transcription, DNA-templated;GO:0006367,biological_process transcription initiation from RNA polymerase II promoter;GO:0007219,biological_process No…	MAML; mastermind; K06061	MAML3
ENSG00000136250.7	-0.753247672	2.246017728	0.098587946	1	10;GO:0005509,molecular_function calcium ion binding;GO:0005576,cellular_component extracellular region;GO:0006629,biological_process lipid metabolic process;GO:0006631,biological_process fatty acid metabolic process;GO:0009104,biological_process lipopolysaccharide catabolic process;GO:0016787,molecular_function hydrolase activity;GO:0016788,molecular_function hydrolase activity, acting on ester …	NA	AOAH
XLOC_038292	-0.751748805	0.807265534	0.268349577	1	NA	NA	NA
ENSG00000172765.12	-0.751257681	3.774586903	0.045869454	1	12;GO:0005515,molecular_function protein binding;GO:0005783,cellular_component endoplasmic reticulum;GO:0005789,cellular_component endoplasmic reticulum membrane;GO:0005791,cellular_component rough endoplasmic reticulum;GO:0005829,cellular_component cytosol;GO:0007029,biological_process endoplasmic reticulum organization;GO:0016020,cellular_component membrane;GO:0016021,cellular_component integra…	NA	TMCC1
ENSG00000029534.15	-0.750978712	5.943218589	0.009593478	1	30;GO:0005198,molecular_function structural molecule activity;GO:0005200,molecular_function structural constituent of cytoskeleton;GO:0005515,molecular_function protein binding;GO:0005634,cellular_component nucleus;GO:0005737,cellular_component cytoplasm;GO:0005829,cellular_component cytosol;GO:0005856,cellular_component cytoskeleton;GO:0005886,cellular_component plasma membrane;GO:0006887,biolog…	ANK; ankyrin; K10380	ANK1
XLOC_010399	-0.750106974	1.483415193	0.201305659	1	NA	NA	NA
ENSG00000173918.10	-0.748748008	0.976998931	0.211225887	1	16;GO:0005515,molecular_function protein binding;GO:0005518,molecular_function collagen binding;GO:0005576,cellular_component extracellular region;GO:0005581,cellular_component collagen trimer;GO:0005615,cellular_component extracellular space;GO:0005887,cellular_component integral component of plasma membrane;GO:0007204,biological_process positive regulation of cytosolic calcium ion concentration…	NA	C1QTNF1
ENSG00000158470.5	-0.746875082	4.604665593	0.014880129	1	11;GO:0003945,molecular_function N-acetyllactosamine synthase activity;GO:0005794,cellular_component Golgi apparatus;GO:0005975,biological_process carbohydrate metabolic process;GO:0006486,biological_process protein glycosylation;GO:0016020,cellular_component membrane;GO:0016021,cellular_component integral component of membrane;GO:0016740,molecular_function transferase activity;GO:0016757,molecul…	B4GALT5; beta-1,4-galactosyltransferase 5 [EC:2.4.1.-]; K09905	B4GALT5
ENSG00000138593.4	-0.746681972	3.042287784	0.064358185	1	6;GO:0001514,biological_process selenocysteine incorporation;GO:0003723,molecular_function RNA binding;GO:0003730,molecular_function mRNA 3'-UTR binding;GO:0005515,molecular_function protein binding;GO:0035368,molecular_function selenocysteine insertion sequence binding;GO:0043021,molecular_function ribonucleoprotein complex binding	NA	SECISBP2L
ENSG00000023445.9	-0.745255464	4.35145609	0.018221601	1	34;GO:0004842,molecular_function ubiquitin-protein transferase activity;GO:0005515,molecular_function protein binding;GO:0005634,cellular_component nucleus;GO:0005654,cellular_component nucleoplasm;GO:0005737,cellular_component cytoplasm;GO:0005829,cellular_component cytosol;GO:0006915,biological_process apoptotic process;GO:0007166,biological_process cell surface receptor signaling pathway;GO:00…	BIRC2_3; baculoviral IAP repeat-containing protein 2/3; K16060	BIRC3
XLOC_002948	-0.744384631	0.559009599	0.303578742	1	NA	NA	NA
ENSG00000089820.11	-0.744291641	0.109716046	0.325962004	1	19;GO:0005070,molecular_function SH3/SH2 adaptor activity;GO:0005096,molecular_function GTPase activator activity;GO:0005515,molecular_function protein binding;GO:0005737,cellular_component cytoplasm;GO:0005794,cellular_component Golgi apparatus;GO:0005829,cellular_component cytosol;GO:0005874,cellular_component microtubule;GO:0007010,biological_process cytoskeleton organization;GO:0007165,biolog…	NA	ARHGAP4
XLOC_028596	-0.743158664	0.988084137	0.255187108	1	NA	NA	NA
ENSG00000150347.10	-0.741947107	3.788948982	0.057299905	1	36;GO:0000122,biological_process negative regulation of transcription by RNA polymerase II;GO:0000977,molecular_function RNA polymerase II regulatory region sequence-specific DNA binding;GO:0000981,molecular_function DNA-binding transcription factor activity, RNA polymerase II-specific;GO:0001227,molecular_function DNA-binding transcription repressor activity, RNA polymerase II-specific;GO:000182…	NA	ARID5B
ENSG00000152104.7	-0.741616724	6.207041726	0.013674263	1	20;GO:0001946,biological_process lymphangiogenesis;GO:0003712,molecular_function transcription coregulator activity;GO:0004721,molecular_function phosphoprotein phosphatase activity;GO:0004725,molecular_function protein tyrosine phosphatase activity;GO:0005515,molecular_function protein binding;GO:0005634,cellular_component nucleus;GO:0005654,cellular_component nucleoplasm;GO:0005737,cellular_com…	NA	PTPN14
XLOC_026019	-0.73879612	3.944122137	0.034640755	1	NA	NA	NA
XLOC_029170	-0.738435278	0.01168468	0.337341182	1	NA	NA	NA
ENSG00000114251.9	-0.738077435	0.988006357	0.229629598	1	204;GO:0000187,biological_process activation of MAPK activity;GO:0001667,biological_process ameboidal-type cell migration;GO:0001736,biological_process establishment of planar polarity;GO:0001756,biological_process somitogenesis;GO:0001819,biological_process positive regulation of cytokine production;GO:0001837,biological_process epithelial to mesenchymal transition;GO:0001843,biological_process …	WNT5; wingless-type MMTV integration site family, member 5; K00444	WNT5A
ENSG00000269279.1	-0.737830031	1.937072115	0.245321555	1	NA	NA	AL136376.1
ENSG00000096996.11	-0.737674265	0.599774268	0.27682951	1	19;GO:0001916,biological_process positive regulation of T cell mediated cytotoxicity;GO:0002230,biological_process positive regulation of defense response to virus by host;GO:0002827,biological_process positive regulation of T-helper 1 type immune response;GO:0004896,molecular_function cytokine receptor activity;GO:0005886,cellular_component plasma membrane;GO:0007165,biological_process signal tr…	IL12RB1, CD212; interleukin 12 receptor beta-1; K05063	IL12RB1
XLOC_029595	-0.736080219	0.567202654	0.319133741	1	NA	NA	NA
ENSG00000148735.10	-0.735015166	0.971138913	0.29199528	1	1;GO:0005515,molecular_function protein binding	NA	PLEKHS1
ENSG00000140459.13	-0.734702851	0.49039663	0.319353524	1	21;GO:0004497,molecular_function monooxygenase activity;GO:0005506,molecular_function iron ion binding;GO:0005515,molecular_function protein binding;GO:0005739,cellular_component mitochondrion;GO:0005743,cellular_component mitochondrial inner membrane;GO:0005759,cellular_component mitochondrial matrix;GO:0006629,biological_process lipid metabolic process;GO:0006694,biological_process steroid bios…	CYP11A; cholesterol monooxygenase (side-chain-cleaving) [EC:1.14.15.6]; K00498	CYP11A1
XLOC_023970	-0.734266194	0.403748901	0.322967683	1	NA	NA	NA
XLOC_001559	-0.733719572	0.768481365	0.250540509	1	NA	NA	NA
ENSG00000125531.5	-0.732496208	0.842417644	0.333041818	1	1;GO:0005515,molecular_function protein binding	NA	C20orf195
ENSG00000089127.8	-0.731819847	6.840423003	0.015117094	1	26;GO:0000166,molecular_function nucleotide binding;GO:0001730,molecular_function 2'-5'-oligoadenylate synthetase activity;GO:0002376,biological_process immune system process;GO:0003723,molecular_function RNA binding;GO:0003725,molecular_function double-stranded RNA binding;GO:0005515,molecular_function protein binding;GO:0005524,molecular_function ATP binding;GO:0005576,cellular_component extrac…	OAS; 2'-5'-oligoadenylate synthetase [EC:2.7.7.84]; K14216	OAS1
XLOC_004101	-0.73128195	5.512610805	0.010277489	1	NA	NA	NA
ENSG00000174405.9	-0.731087072	3.572813335	0.0531139	1	54;GO:0000012,biological_process single strand break repair;GO:0000166,molecular_function nucleotide binding;GO:0000784,cellular_component nuclear chromosome, telomeric region;GO:0000793,cellular_component condensed chromosome;GO:0001701,biological_process in utero embryonic development;GO:0002328,biological_process pro-B cell differentiation;GO:0003677,molecular_function DNA binding;GO:0003909,m…	LIG4, DNL4; DNA ligase 4 [EC:6.5.1.1]; K10777	LIG4
XLOC_027801	-0.73091727	1.337156689	0.202070596	1	NA	NA	NA
ENSG00000169429.6	-0.730130316	1.502767661	0.187098671	1	39;GO:0001525,biological_process angiogenesis;GO:0002237,biological_process response to molecule of bacterial origin;GO:0005125,molecular_function cytokine activity;GO:0005153,molecular_function interleukin-8 receptor binding;GO:0005515,molecular_function protein binding;GO:0005576,cellular_component extracellular region;GO:0005615,cellular_component extracellular space;GO:0005622,cellular_compon…	IL8, CXCL8; interleukin 8; K10030	IL8
ENSG00000218416.3	-0.728626932	1.673878564	0.172229592	1	NA	NA	AC110619.2
ENSG00000101935.5	-0.72788616	2.462685693	0.110518144	1	3;GO:0005515,molecular_function protein binding;GO:0005634,cellular_component nucleus;GO:0008150,biological_process biological_process	NA	AMMECR1
ENSG00000157999.5	-0.726899839	2.172640477	0.118637579	1	NA	NA	ANKRD61
XLOC_006676	-0.726772496	6.935240852	0.032735953	1	NA	NA	NA
XLOC_031222	-0.726103692	0.532798567	0.326200375	1	NA	NA	NA
ENSG00000042980.8	-0.725780776	1.94336472	0.145191484	1	13;GO:0004222,molecular_function metalloendopeptidase activity;GO:0005576,cellular_component extracellular region;GO:0005739,cellular_component mitochondrion;GO:0005886,cellular_component plasma membrane;GO:0006508,biological_process proteolysis;GO:0007229,biological_process integrin-mediated signaling pathway;GO:0007283,biological_process spermatogenesis;GO:0008233,molecular_function peptidase a…	NA	ADAM28
ENSG00000172006.7	-0.725424492	0.434310982	0.32036762	1	10;GO:0000981,molecular_function DNA-binding transcription factor activity, RNA polymerase II-specific;GO:0003676,molecular_function nucleic acid binding;GO:0003677,molecular_function DNA binding;GO:0005622,cellular_component intracellular;GO:0005634,cellular_component nucleus;GO:0005730,cellular_component nucleolus;GO:0006351,biological_process transcription, DNA-templated;GO:0006355,biological_…	KRAB; KRAB domain-containing zinc finger protein; K09228	ZNF554
ENSG00000188107.9	-0.725180817	0.21437435	0.327412133	1	8;GO:0003674,molecular_function molecular_function;GO:0005509,molecular_function calcium ion binding;GO:0005576,cellular_component extracellular region;GO:0007601,biological_process visual perception;GO:0043403,biological_process skeletal muscle tissue regeneration;GO:0050896,biological_process response to stimulus;GO:0050908,biological_process detection of light stimulus involved in visual perce…	NA	EYS
XLOC_042179	-0.724631192	0.293675454	0.324137766	1	NA	NA	NA
XLOC_015650	-0.72452001	2.004630314	0.149807212	1	NA	NA	NA
ENSG00000101115.8	-0.723575126	5.674168753	0.014703597	1	32;GO:0000122,biological_process negative regulation of transcription by RNA polymerase II;GO:0000792,cellular_component heterochromatin;GO:0000981,molecular_function DNA-binding transcription factor activity, RNA polymerase II-specific;GO:0001701,biological_process in utero embryonic development;GO:0001833,biological_process inner cell mass cell proliferation;GO:0001843,biological_process neural…	NA	SALL4
ENSG00000198018.6	-0.722861081	5.040005274	0.015867203	1	9;GO:0016020,cellular_component membrane;GO:0016021,cellular_component integral component of membrane;GO:0016787,molecular_function hydrolase activity;GO:0017111,molecular_function nucleoside-triphosphatase activity;GO:0030659,cellular_component cytoplasmic vesicle membrane;GO:0030666,cellular_component endocytic vesicle membrane;GO:0031410,cellular_component cytoplasmic vesicle;GO:0034656,biolog…	NA	ENTPD7
ENSG00000069764.5	-0.721379718	0.538135844	0.274274893	1	32;GO:0004620,molecular_function phospholipase activity;GO:0004623,molecular_function phospholipase A2 activity;GO:0005509,molecular_function calcium ion binding;GO:0005576,cellular_component extracellular region;GO:0005615,cellular_component extracellular space;GO:0006629,biological_process lipid metabolic process;GO:0006644,biological_process phospholipid metabolic process;GO:0006654,biological…	PLA2G, SPLA2; secretory phospholipase A2 [EC:3.1.1.4]; K01047	PLA2G10
ENSG00000095752.2	-0.721241416	0.893218359	0.425170621	1	18;GO:0005125,molecular_function cytokine activity;GO:0005142,molecular_function interleukin-11 receptor binding;GO:0005515,molecular_function protein binding;GO:0005576,cellular_component extracellular region;GO:0005615,cellular_component extracellular space;GO:0005737,cellular_component cytoplasm;GO:0008083,molecular_function growth factor activity;GO:0008284,biological_process positive regulat…	IL11; interleukin 11; K05417	IL11
ENSG00000180089.4	-0.719772715	0.260095536	0.304703742	1	11;GO:0005515,molecular_function protein binding;GO:0005737,cellular_component cytoplasm;GO:0005789,cellular_component endoplasmic reticulum membrane;GO:0016020,cellular_component membrane;GO:0016021,cellular_component integral component of membrane;GO:0016787,molecular_function hydrolase activity;GO:0016803,molecular_function ether hydrolase activity;GO:0036151,biological_process phosphatidylcho…	TMEM86B; alkenylglycerophosphocholine hydrolase [EC:3.3.2.2]; K18575	TMEM86B
XLOC_054162	-0.719466398	-0.020323803	0.338405008	1	NA	NA	NA
ENSG00000102048.11	-0.71894892	1.764477189	0.183347732	1	7;GO:0005515,molecular_function protein binding;GO:0005739,cellular_component mitochondrion;GO:0005829,cellular_component cytosol;GO:0016567,biological_process protein ubiquitination;GO:0035556,biological_process intracellular signal transduction;GO:0043687,biological_process post-translational protein modification;GO:0045732,biological_process positive regulation of protein catabolic process	NA	ASB9
XLOC_039052	-0.718168176	2.265890912	0.156074344	1	NA	NA	NA
XLOC_025015	-0.71534071	1.297793186	0.429378483	1	NA	NA	NA
XLOC_058687	-0.714899566	1.479430399	0.261395151	1	NA	NA	NA
XLOC_014382	-0.714797304	0.317056748	0.437323162	1	NA	NA	NA
ENSG00000146233.3	-0.714659807	1.588432929	0.19993303	1	22;GO:0004497,molecular_function monooxygenase activity;GO:0005506,molecular_function iron ion binding;GO:0005783,cellular_component endoplasmic reticulum;GO:0005789,cellular_component endoplasmic reticulum membrane;GO:0006629,biological_process lipid metabolic process;GO:0006699,biological_process bile acid biosynthetic process;GO:0006707,biological_process cholesterol catabolic process;GO:00075…	CYP39A1; 24-hydroxycholesterol 7alpha-hydroxylase [EC:1.14.14.26]; K07439	CYP39A1
ENSG00000085276.13	-0.714467725	4.487927034	0.026078946	1	24;GO:0000981,molecular_function DNA-binding transcription factor activity, RNA polymerase II-specific;GO:0003676,molecular_function nucleic acid binding;GO:0003677,molecular_function DNA binding;GO:0003700,molecular_function DNA-binding transcription factor activity;GO:0005515,molecular_function protein binding;GO:0005634,cellular_component nucleus;GO:0005654,cellular_component nucleoplasm;GO:00…	MECOM, EVI1; ecotropic virus integration site 1 protein; K04462	MECOM
ENSG00000166348.13	-0.71395497	5.77693529	0.015135273	1	3;GO:0005515,molecular_function protein binding;GO:0016579,biological_process protein deubiquitination;GO:0036459,molecular_function thiol-dependent ubiquitinyl hydrolase activity	NA	USP54
XLOC_046191	-0.713663229	1.589081498	0.192736105	1	NA	NA	NA
ENSG00000091129.15	-0.71240116	1.824219071	0.196431969	1	35;GO:0001525,biological_process angiogenesis;GO:0001764,biological_process neuron migration;GO:0005515,molecular_function protein binding;GO:0005576,cellular_component extracellular region;GO:0005886,cellular_component plasma membrane;GO:0005887,cellular_component integral component of plasma membrane;GO:0007155,biological_process cell adhesion;GO:0007409,biological_process axonogenesis;GO:00074…	NRCAM; neuronal cell adhesion molecule; K06756	NRCAM
ENSG00000125730.12	-0.710479314	8.109203988	0.018159476	1	48;GO:0001798,biological_process positive regulation of type IIa hypersensitivity;GO:0001934,biological_process positive regulation of protein phosphorylation;GO:0001970,biological_process positive regulation of activation of membrane attack complex;GO:0002376,biological_process immune system process;GO:0004252,molecular_function serine-type endopeptidase activity;GO:0004866,molecular_function en…	C3; complement component 3; K03990	C3
ENSG00000104047.10	-0.710030034	0.573086729	0.309962075	1	NA	NA	DTWD1
ENSG00000167191.7	-0.709352201	3.810724457	0.036635605	1	25;GO:0001664,molecular_function G protein-coupled receptor binding;GO:0004930,molecular_function G protein-coupled receptor activity;GO:0005615,cellular_component extracellular space;GO:0005634,cellular_component nucleus;GO:0005730,cellular_component nucleolus;GO:0005829,cellular_component cytosol;GO:0005886,cellular_component plasma membrane;GO:0007165,biological_process signal transduction;GO:…	NA	GPRC5B
ENSG00000113555.4	-0.708439516	0.210250435	0.330480465	1	16;GO:0005509,molecular_function calcium ion binding;GO:0005576,cellular_component extracellular region;GO:0005886,cellular_component plasma membrane;GO:0005887,cellular_component integral component of plasma membrane;GO:0005911,cellular_component cell-cell junction;GO:0005977,biological_process glycogen metabolic process;GO:0007155,biological_process cell adhesion;GO:0007156,biological_process h…	NA	PCDH12
XLOC_035337	-0.707758172	0.485733647	0.313068672	1	NA	NA	NA
ENSG00000054356.9	-0.707420512	0.935334852	0.328645139	1	37;GO:0000302,biological_process response to reactive oxygen species;GO:0001553,biological_process luteinization;GO:0004725,molecular_function protein tyrosine phosphatase activity;GO:0005515,molecular_function protein binding;GO:0005634,cellular_component nucleus;GO:0005768,cellular_component endosome;GO:0005794,cellular_component Golgi apparatus;GO:0005886,cellular_component plasma membrane;GO:…	PTPRN; receptor-type tyrosine-protein phosphatase N [EC:3.1.3.48]; K07817	PTPRN
ENSG00000100292.12	-0.70709776	6.426400824	0.031366378	1	77;GO:0001525,biological_process angiogenesis;GO:0001666,biological_process response to hypoxia;GO:0001935,biological_process endothelial cell proliferation;GO:0002246,biological_process wound healing involved in inflammatory response;GO:0002686,biological_process negative regulation of leukocyte migration;GO:0004392,molecular_function heme oxygenase (decyclizing) activity;GO:0004630,molecular_fu…	HMOX1; heme oxygenase 1 [EC:1.14.14.18]; K00510	HMOX1
ENSG00000198429.5	-0.706864209	0.812596339	0.30739353	1	10;GO:0000981,molecular_function DNA-binding transcription factor activity, RNA polymerase II-specific;GO:0003676,molecular_function nucleic acid binding;GO:0003677,molecular_function DNA binding;GO:0005515,molecular_function protein binding;GO:0005622,cellular_component intracellular;GO:0005634,cellular_component nucleus;GO:0006351,biological_process transcription, DNA-templated;GO:0006355,biolo…	NA	ZNF69
ENSG00000134940.9	-0.706715732	0.535644477	0.301436826	1	NA	NA	ACRV1
ENSG00000140006.7	-0.705766962	2.689455095	0.110855594	1	NA	NA	WDR89
ENSG00000198945.3	-0.705557733	2.234740943	0.12612972	1	13;GO:0003674,molecular_function molecular_function;GO:0003700,molecular_function DNA-binding transcription factor activity;GO:0005515,molecular_function protein binding;GO:0005634,cellular_component nucleus;GO:0005730,cellular_component nucleolus;GO:0006325,biological_process chromatin organization;GO:0006351,biological_process transcription, DNA-templated;GO:0006355,biological_process regulatio…	NA	L3MBTL3
ENSG00000163513.13	-0.704949909	5.15693038	0.016070066	1	114;GO:0000166,molecular_function nucleotide binding;GO:0001568,biological_process blood vessel development;GO:0001569,biological_process branching involved in blood vessel morphogenesis;GO:0001570,biological_process vasculogenesis;GO:0001666,biological_process response to hypoxia;GO:0001701,biological_process in utero embryonic development;GO:0001947,biological_process heart looping;GO:0002053,b…	TGFBR2; TGF-beta receptor type-2 [EC:2.7.11.30]; K04388	TGFBR2
ENSG00000093000.14	-0.704327908	6.180409681	0.018902057	1	15;GO:0005515,molecular_function protein binding;GO:0005634,cellular_component nucleus;GO:0005643,cellular_component nuclear pore;GO:0005654,cellular_component nucleoplasm;GO:0006406,biological_process mRNA export from nucleus;GO:0006606,biological_process protein import into nucleus;GO:0008536,molecular_function Ran GTPase binding;GO:0015031,biological_process protein transport;GO:0016020,cellul…	NUP50, NPAP60; nuclear pore complex protein Nup50; K14295	NUP50
ENSG00000130021.9	-0.704237247	3.587025554	0.055518303	1	NA	NA	HDHD1
ENSG00000128052.8	-0.702505023	3.911551317	0.036039541	1	72;GO:0000166,molecular_function nucleotide binding;GO:0001525,biological_process angiogenesis;GO:0001570,biological_process vasculogenesis;GO:0001934,biological_process positive regulation of protein phosphorylation;GO:0001938,biological_process positive regulation of endothelial cell proliferation;GO:0002042,biological_process cell migration involved in sprouting angiogenesis;GO:0003158,biologi…	KDR, VEGFR2, CD309; kinase insert domain protein receptor [EC:2.7.10.1]; K05098	KDR
ENSG00000205571.8	-0.701010783	2.194099215	0.241055541	1	23;GO:0000245,biological_process spliceosomal complex assembly;GO:0000387,biological_process spliceosomal snRNP assembly;GO:0003723,molecular_function RNA binding;GO:0005515,molecular_function protein binding;GO:0005634,cellular_component nucleus;GO:0005654,cellular_component nucleoplasm;GO:0005737,cellular_component cytoplasm;GO:0005829,cellular_component cytosol;GO:0006353,biological_process DN…	SMN; survival motor neuron protein; K13129	SMN2
XLOC_054239	-0.700288514	2.28583972	0.14750986	1	NA	NA	NA
XLOC_035973	-0.700162187	1.453344334	0.231918789	1	NA	NA	NA
ENSG00000177125.5	-0.700064098	2.363502331	0.13528116	1	2;GO:0003676,molecular_function nucleic acid binding;GO:0005654,cellular_component nucleoplasm	NA	ZBTB34
ENSG00000269089.1	-0.698876701	2.26193485	0.125429025	1	NA	NA	AP003733.1
ENSG00000153790.7	-0.698334695	0.870076858	0.255657291	1	5;GO:0005515,molecular_function protein binding;GO:0005737,cellular_component cytoplasm;GO:0005813,cellular_component centrosome;GO:0005815,cellular_component microtubule organizing center;GO:0005856,cellular_component cytoskeleton	NA	C7orf31
XLOC_055424	-0.698064426	0.372294229	0.30782614	1	NA	NA	NA
ENSG00000127954.8	-0.697044757	1.358709145	0.226303427	1	19;GO:0000139,cellular_component Golgi membrane;GO:0005768,cellular_component endosome;GO:0005794,cellular_component Golgi apparatus;GO:0005886,cellular_component plasma membrane;GO:0005887,cellular_component integral component of plasma membrane;GO:0006811,biological_process ion transport;GO:0008823,molecular_function cupric reductase activity;GO:0015677,biological_process copper ion import;GO:0…	NA	STEAP4
XLOC_048560	-0.69645576	1.310858352	0.22730784	1	NA	NA	NA
ENSG00000167656.4	-0.696450043	4.464589027	0.02161022	1	NA	NA	LY6D
XLOC_054497	-0.696207232	0.646996894	0.297030726	1	NA	NA	NA
ENSG00000064787.8	-0.694674988	1.754721768	0.180571553	1	2;GO:0005737,cellular_component cytoplasm;GO:0070062,cellular_component extracellular exosome	NA	BCAS1
ENSG00000137673.4	-0.693328276	0.134958636	0.349890767	1	22;GO:0004222,molecular_function metalloendopeptidase activity;GO:0004252,molecular_function serine-type endopeptidase activity;GO:0005515,molecular_function protein binding;GO:0005576,cellular_component extracellular region;GO:0005615,cellular_component extracellular space;GO:0006508,biological_process proteolysis;GO:0007568,biological_process aging;GO:0008201,molecular_function heparin binding;…	MMP7; matrix metalloproteinase-7 (matrilysin, uterine) [EC:3.4.24.23]; K01397	MMP7
ENSG00000107954.6	-0.692285543	1.395225614	0.206178614	1	39;GO:0003674,molecular_function molecular_function;GO:0004842,molecular_function ubiquitin-protein transferase activity;GO:0005575,cellular_component cellular_component;GO:0005737,cellular_component cytoplasm;GO:0005886,cellular_component plasma membrane;GO:0006417,biological_process regulation of translation;GO:0006513,biological_process protein monoubiquitination;GO:0007219,biological_process …	NA	NEURL
ENSG00000159899.10	-0.691898688	1.17574202	0.276273329	1	35;GO:0000166,molecular_function nucleotide binding;GO:0001503,biological_process ossification;GO:0004383,molecular_function guanylate cyclase activity;GO:0004672,molecular_function protein kinase activity;GO:0004713,molecular_function protein tyrosine kinase activity;GO:0005515,molecular_function protein binding;GO:0005524,molecular_function ATP binding;GO:0005525,molecular_function GTP binding;…	ANPRB, NPR2; atrial natriuretic peptide receptor B [EC:4.6.1.2]; K12324	NPR2
ENSG00000138772.8	-0.691735478	3.778028134	0.040786718	1	27;GO:0004859,molecular_function phospholipase inhibitor activity;GO:0005509,molecular_function calcium ion binding;GO:0005544,molecular_function calcium-dependent phospholipid binding;GO:0005737,cellular_component cytoplasm;GO:0005829,cellular_component cytosol;GO:0005886,cellular_component plasma membrane;GO:0006909,biological_process phagocytosis;GO:0010595,biological_process positive regulati…	NA	ANXA3
ENSG00000258429.1	-0.690705555	0.758862057	0.264863966	1	9;GO:0005739,cellular_component mitochondrion;GO:0006412,biological_process translation;GO:0008284,biological_process positive regulation of cell proliferation;GO:0016787,molecular_function hydrolase activity;GO:0018206,biological_process peptidyl-methionine modification;GO:0031365,biological_process N-terminal protein amino acid modification;GO:0042586,molecular_function peptide deformylase acti…	NA	PDF
ENSG00000184545.6	-0.690071718	1.894453744	0.19178329	1	12;GO:0000188,biological_process inactivation of MAPK activity;GO:0004721,molecular_function phosphoprotein phosphatase activity;GO:0004725,molecular_function protein tyrosine phosphatase activity;GO:0005634,cellular_component nucleus;GO:0005737,cellular_component cytoplasm;GO:0006470,biological_process protein dephosphorylation;GO:0008138,molecular_function protein tyrosine/serine/threonine phos…	DUSP, MKP; dual specificity MAP kinase phosphatase [EC:3.1.3.16 3.1.3.48]; K04459	DUSP8
XLOC_043741	-0.688962144	0.359868498	0.306751237	1	NA	NA	NA
ENSG00000175928.5	-0.688871563	2.059395299	0.166347875	1	4;GO:0005615,cellular_component extracellular space;GO:0016020,cellular_component membrane;GO:0016021,cellular_component integral component of membrane;GO:0051965,biological_process positive regulation of synapse assembly	NA	LRRN1
ENSG00000183558.5	-0.688341334	0.379007911	0.340301797	1	10;GO:0000786,cellular_component nucleosome;GO:0000790,cellular_component nuclear chromatin;GO:0003674,molecular_function molecular_function;GO:0003677,molecular_function DNA binding;GO:0005634,cellular_component nucleus;GO:0005694,cellular_component chromosome;GO:0006342,biological_process chromatin silencing;GO:0008150,biological_process biological_process;GO:0046982,molecular_function protein …	H2A; histone H2A; K11251	HIST2H2AA3
XLOC_011668	-0.688268775	2.473184388	0.118608428	1	NA	NA	NA
ENSG00000196456.4	-0.688042745	-0.048300232	0.399391574	1	1;GO:0003676,molecular_function nucleic acid binding	NA	ZNF775
ENSG00000162645.8	-0.687072523	4.102001096	0.04237768	1	22;GO:0000139,cellular_component Golgi membrane;GO:0000166,molecular_function nucleotide binding;GO:0003924,molecular_function GTPase activity;GO:0005515,molecular_function protein binding;GO:0005525,molecular_function GTP binding;GO:0005634,cellular_component nucleus;GO:0005654,cellular_component nucleoplasm;GO:0005737,cellular_component cytoplasm;GO:0005794,cellular_component Golgi apparatus;GO…	GBP2; guanylate-binding protein 2; K20897	GBP2
XLOC_003088	-0.686562984	0.794977494	0.332557362	1	NA	NA	NA
ENSG00000173349.4	-0.686448804	0.558083707	0.320458118	1	NA	NA	SFT2D3
ENSG00000168917.8	-0.684263318	1.747353318	0.189414767	1	5;GO:0005794,cellular_component Golgi apparatus;GO:0005886,cellular_component plasma membrane;GO:0005887,cellular_component integral component of plasma membrane;GO:0016020,cellular_component membrane;GO:0016021,cellular_component integral component of membrane	NA	SLC35G2
ENSG00000171174.9	-0.684025444	0.549837044	0.303728515	1	18;GO:0000166,molecular_function nucleotide binding;GO:0004747,molecular_function ribokinase activity;GO:0005515,molecular_function protein binding;GO:0005524,molecular_function ATP binding;GO:0005634,cellular_component nucleus;GO:0005737,cellular_component cytoplasm;GO:0005829,cellular_component cytosol;GO:0005975,biological_process carbohydrate metabolic process;GO:0006014,biological_process D-…	rbsK, RBKS; ribokinase [EC:2.7.1.15]; K00852	RBKS
ENSG00000053438.7	-0.683259158	4.20753898	0.043836965	1	6;GO:0005737,cellular_component cytoplasm;GO:0007275,biological_process multicellular organism development;GO:0007420,biological_process brain development;GO:0009749,biological_process response to glucose;GO:0032024,biological_process positive regulation of insulin secretion;GO:0032880,biological_process regulation of protein localization	NA	NNAT
ENSG00000125618.12	-0.68299574	2.100070566	0.191194578	1	40;GO:0000978,molecular_function RNA polymerase II proximal promoter sequence-specific DNA binding;GO:0001077,molecular_function DNA-binding transcription activator activity, RNA polymerase II-specific;GO:0001655,biological_process urogenital system development;GO:0001656,biological_process metanephros development;GO:0001823,biological_process mesonephros development;GO:0003281,biological_process…	PAX8; paired box protein 8; K09293	PAX8
ENSG00000175595.10	-0.682247785	2.496488743	0.123391694	1	44;GO:0000109,cellular_component nucleotide-excision repair complex;GO:0000110,cellular_component nucleotide-excision repair factor 1 complex;GO:0000712,biological_process resolution of meiotic recombination intermediates;GO:0000723,biological_process telomere maintenance;GO:0000724,biological_process double-strand break repair via homologous recombination;GO:0000781,cellular_component chromosome…	ERCC4, XPF; DNA excision repair protein ERCC-4 [EC:3.1.-.-]; K10848	ERCC4
ENSG00000072952.14	-0.679356028	0.300527035	0.347944257	1	8;GO:0005515,molecular_function protein binding;GO:0005737,cellular_component cytoplasm;GO:0005789,cellular_component endoplasmic reticulum membrane;GO:0016020,cellular_component membrane;GO:0016021,cellular_component integral component of membrane;GO:0016529,cellular_component sarcoplasmic reticulum;GO:0031095,cellular_component platelet dense tubular network membrane;GO:0048471,cellular_compone…	MRVI1, IRAG; inositol 1,4,5-triphosphate receptor-associated cGMP kinase substrate; K12337	MRVI1
ENSG00000184209.14	-0.678426267	3.401501035	0.117705184	1	14;GO:0000243,cellular_component commitment complex;GO:0000398,biological_process mRNA splicing, via spliceosome;GO:0003676,molecular_function nucleic acid binding;GO:0003723,molecular_function RNA binding;GO:0003729,molecular_function mRNA binding;GO:0005634,cellular_component nucleus;GO:0005654,cellular_component nucleoplasm;GO:0005681,cellular_component spliceosomal complex;GO:0005689,cellular…	NA	SNRNP35
ENSG00000158985.9	-0.677187683	3.623415787	0.061793447	1	13;GO:0001891,cellular_component phagocytic cup;GO:0005198,molecular_function structural molecule activity;GO:0005515,molecular_function protein binding;GO:0005737,cellular_component cytoplasm;GO:0005856,cellular_component cytoskeleton;GO:0005886,cellular_component plasma membrane;GO:0006909,biological_process phagocytosis;GO:0008360,biological_process regulation of cell shape;GO:0009966,biologic…	NA	CDC42SE2
ENSG00000129422.9	-0.677172249	6.627371946	0.023867538	1	13;GO:0005615,cellular_component extracellular space;GO:0005634,cellular_component nucleus;GO:0005730,cellular_component nucleolus;GO:0005737,cellular_component cytoplasm;GO:0005739,cellular_component mitochondrion;GO:0005794,cellular_component Golgi apparatus;GO:0005815,cellular_component microtubule organizing center;GO:0005819,cellular_component spindle;GO:0005856,cellular_component cytoskelet…	NA	MTUS1
ENSG00000072422.12	-0.677101827	0.132276226	0.369552993	1	7;GO:0000166,molecular_function nucleotide binding;GO:0003924,molecular_function GTPase activity;GO:0005515,molecular_function protein binding;GO:0005525,molecular_function GTP binding;GO:0005575,cellular_component cellular_component;GO:0005622,cellular_component intracellular;GO:0007264,biological_process small GTPase mediated signal transduction	RHOBTB1_2; Rho-related BTB domain-containing protein 1/2; K07868	RHOBTB1
ENSG00000162814.6	-0.676690295	1.017098755	0.266879781	1	NA	NA	SPATA17
ENSG00000131944.5	-0.676356655	1.486138599	0.203024554	1	10;GO:0003677,molecular_function DNA binding;GO:0003682,molecular_function chromatin binding;GO:0005515,molecular_function protein binding;GO:0005634,cellular_component nucleus;GO:0005654,cellular_component nucleoplasm;GO:0006281,biological_process DNA repair;GO:0006974,biological_process cellular response to DNA damage stimulus;GO:0036297,biological_process interstrand cross-link repair;GO:00432…	FAAP24; fanconi anemia-associated protein; K10898	C19orf40
ENSG00000146373.12	-0.676306881	3.02805473	0.111417308	1	14;GO:0000151,cellular_component ubiquitin ligase complex;GO:0000209,biological_process protein polyubiquitination;GO:0004842,molecular_function ubiquitin-protein transferase activity;GO:0005737,cellular_component cytoplasm;GO:0005829,cellular_component cytosol;GO:0006511,biological_process ubiquitin-dependent protein catabolic process;GO:0016020,cellular_component membrane;GO:0016021,cellular_co…	NA	RNF217
ENSG00000235531.5	-0.675499515	0.314127814	0.336975432	1	NA	NA	RP11-383H13.1
XLOC_039689	-0.675426204	0.801754252	0.307600463	1	NA	NA	NA
ENSG00000107864.10	-0.674897418	1.854566335	0.18980678	1	41;GO:0000122,biological_process negative regulation of transcription by RNA polymerase II;GO:0000900,molecular_function translation repressor activity, mRNA regulatory element binding;GO:0003676,molecular_function nucleic acid binding;GO:0003723,molecular_function RNA binding;GO:0003730,molecular_function mRNA 3'-UTR binding;GO:0005515,molecular_function protein binding;GO:0005634,cellular_compo…	CPEB, ORB; cytoplasmic polyadenylation element-binding protein; K02602	CPEB3
ENSG00000111269.2	-0.674769311	2.229421535	0.152073979	1	15;GO:0003677,molecular_function DNA binding;GO:0003700,molecular_function DNA-binding transcription factor activity;GO:0005515,molecular_function protein binding;GO:0005634,cellular_component nucleus;GO:0006351,biological_process transcription, DNA-templated;GO:0006355,biological_process regulation of transcription, DNA-templated;GO:0016032,biological_process viral process;GO:0016604,cellular_co…	NA	CREBL2
ENSG00000082074.11	-0.674663923	5.835958546	0.034281962	1	18;GO:0005102,molecular_function signaling receptor binding;GO:0005515,molecular_function protein binding;GO:0005634,cellular_component nucleus;GO:0005737,cellular_component cytoplasm;GO:0005829,cellular_component cytosol;GO:0005886,cellular_component plasma membrane;GO:0006468,biological_process protein phosphorylation;GO:0006607,biological_process NLS-bearing protein import into nucleus;GO:0006…	FYB, ADAP; FYN binding protein; K17698	FYB
XLOC_001824	-0.673582395	0.689121903	0.477933649	1	NA	NA	NA
ENSG00000198074.5	-0.671627319	2.120895376	0.167701411	1	14;GO:0001523,biological_process retinoid metabolic process;GO:0001758,molecular_function retinal dehydrogenase activity;GO:0004033,molecular_function aldo-keto reductase (NADP) activity;GO:0005515,molecular_function protein binding;GO:0005576,cellular_component extracellular region;GO:0005764,cellular_component lysosome;GO:0005829,cellular_component cytosol;GO:0016488,biological_process farnesol…	AKR1B; aldehyde reductase [EC:1.1.1.21]; K00011	AKR1B10
ENSG00000179528.11	-0.671356052	0.625525314	0.305741357	1	NA	NA	LBX2
ENSG00000144366.11	-0.671256989	3.23865209	0.094279797	1	5;GO:0005737,cellular_component cytoplasm;GO:0006869,biological_process lipid transport;GO:0006909,biological_process phagocytosis;GO:0006911,biological_process phagocytosis, engulfment;GO:0006915,biological_process apoptotic process	NA	GULP1
XLOC_043457	-0.67067235	2.165489076	0.249331526	1	NA	NA	NA
XLOC_043313	-0.670621514	0.725274032	0.315872711	1	NA	NA	NA
ENSG00000157036.8	-0.670137667	1.984662177	0.204078145	1	13;GO:0003676,molecular_function nucleic acid binding;GO:0004518,molecular_function nuclease activity;GO:0004519,molecular_function endonuclease activity;GO:0005739,cellular_component mitochondrion;GO:0005743,cellular_component mitochondrial inner membrane;GO:0008150,biological_process biological_process;GO:0008409,molecular_function 5'-3' exonuclease activity;GO:0016020,cellular_component membra…	NA	EXOG
ENSG00000168275.10	-0.669785235	4.751729628	0.02656863	1	8;GO:0003723,molecular_function RNA binding;GO:0005507,molecular_function copper ion binding;GO:0005515,molecular_function protein binding;GO:0005739,cellular_component mitochondrion;GO:0005758,cellular_component mitochondrial intermembrane space;GO:0005886,cellular_component plasma membrane;GO:0008535,biological_process respiratory chain complex IV assembly;GO:0042774,biological_process plasma m…	COA6; cytochrome c oxidase assembly factor 6; K18179	COA6
ENSG00000153814.7	-0.669509817	0.569810894	0.337469799	1	12;GO:0000122,biological_process negative regulation of transcription by RNA polymerase II;GO:0000981,molecular_function DNA-binding transcription factor activity, RNA polymerase II-specific;GO:0001650,cellular_component fibrillar center;GO:0003676,molecular_function nucleic acid binding;GO:0003714,molecular_function transcription corepressor activity;GO:0005634,cellular_component nucleus;GO:0005…	NA	JAZF1
XLOC_039553	-0.668724099	0.528001947	0.31688144	1	NA	NA	NA
XLOC_023211	-0.668614329	0.801168364	0.295284555	1	NA	NA	NA
ENSG00000165794.5	-0.66849027	0.265784648	0.396392261	1	12;GO:0005385,molecular_function zinc ion transmembrane transporter activity;GO:0005886,cellular_component plasma membrane;GO:0005887,cellular_component integral component of plasma membrane;GO:0006811,biological_process ion transport;GO:0006829,biological_process zinc ion transport;GO:0016020,cellular_component membrane;GO:0016021,cellular_component integral component of membrane;GO:0030001,biol…	NA	SLC39A2
XLOC_005790	-0.668286332	2.074699423	0.177620832	1	NA	NA	NA
ENSG00000100934.10	-0.66739814	4.662537751	0.024782653	1	25;GO:0000139,cellular_component Golgi membrane;GO:0002474,biological_process antigen processing and presentation of peptide antigen via MHC class I;GO:0005515,molecular_function protein binding;GO:0005737,cellular_component cytoplasm;GO:0005783,cellular_component endoplasmic reticulum;GO:0005789,cellular_component endoplasmic reticulum membrane;GO:0005829,cellular_component cytosol;GO:0006886,bi…	SEC23; protein transport protein SEC23; K14006	SEC23A
ENSG00000131233.8	-0.665967523	0.290393063	0.346295283	1	NA	NA	GJA9
ENSG00000118507.11	-0.665767993	0.083061278	0.36456358	1	26;GO:0000166,molecular_function nucleotide binding;GO:0001508,biological_process action potential;GO:0005515,molecular_function protein binding;GO:0005622,cellular_component intracellular;GO:0005634,cellular_component nucleus;GO:0005737,cellular_component cytoplasm;GO:0005829,cellular_component cytosol;GO:0005886,cellular_component plasma membrane;GO:0006811,biological_process ion transport;GO:0…	NA	AKAP7
ENSG00000172465.9	-0.664572815	1.659888134	0.239375067	1	7;GO:0000122,biological_process negative regulation of transcription by RNA polymerase II;GO:0003700,molecular_function DNA-binding transcription factor activity;GO:0005634,cellular_component nucleus;GO:0005654,cellular_component nucleoplasm;GO:0006351,biological_process transcription, DNA-templated;GO:0006355,biological_process regulation of transcription, DNA-templated;GO:0050699,molecular_func…	NA	TCEAL1
ENSG00000139793.14	-0.664259102	4.560812038	0.029739335	1	9;GO:0000381,biological_process regulation of alternative mRNA splicing, via spliceosome;GO:0003723,molecular_function RNA binding;GO:0005634,cellular_component nucleus;GO:0005654,cellular_component nucleoplasm;GO:0005737,cellular_component cytoplasm;GO:0006397,biological_process mRNA processing;GO:0008380,biological_process RNA splicing;GO:0043484,biological_process regulation of RNA splicing;GO…	NA	MBNL2
XLOC_005769	-0.663814846	1.332184909	0.259036098	1	NA	NA	NA
XLOC_034033	-0.663733556	0.236703579	0.453639341	1	NA	NA	NA
ENSG00000243056.1	-0.66263885	0.001705227	0.413866263	1	9;GO:0005515,molecular_function protein binding;GO:0005737,cellular_component cytoplasm;GO:0006417,biological_process regulation of translation;GO:0008190,molecular_function eukaryotic initiation factor 4E binding;GO:0016020,cellular_component membrane;GO:0016281,cellular_component eukaryotic translation initiation factor 4F complex;GO:0017148,biological_process negative regulation of translation…	EIF4EBP3; eukaryotic translation initiation factor 4E binding protein 3; K18645	EIF4EBP3
ENSG00000165029.11	-0.662305185	2.605854036	0.136788168	1	73;GO:0000166,molecular_function nucleotide binding;GO:0002790,biological_process peptide secretion;GO:0005102,molecular_function signaling receptor binding;GO:0005515,molecular_function protein binding;GO:0005524,molecular_function ATP binding;GO:0005543,molecular_function phospholipid binding;GO:0005548,molecular_function phospholipid transporter activity;GO:0005789,cellular_component endoplasm…	ABCA1; ATP-binding cassette, subfamily A (ABC1), member 1; K05641	ABCA1
ENSG00000159733.9	-0.661337498	1.301707259	0.257603881	1	10;GO:0005515,molecular_function protein binding;GO:0005737,cellular_component cytoplasm;GO:0005768,cellular_component endosome;GO:0005829,cellular_component cytosol;GO:0007175,biological_process negative regulation of epidermal growth factor-activated receptor activity;GO:0016020,cellular_component membrane;GO:0031901,cellular_component early endosome membrane;GO:0032266,molecular_function phosp…	NA	ZFYVE28
ENSG00000130234.6	-0.660726534	0.830109212	0.309257386	1	38;GO:0001618,molecular_function virus receptor activity;GO:0001817,biological_process regulation of cytokine production;GO:0002003,biological_process angiotensin maturation;GO:0003051,biological_process angiotensin-mediated drinking behavior;GO:0003081,biological_process regulation of systemic arterial blood pressure by renin-angiotensin;GO:0004175,molecular_function endopeptidase activity;GO:00…	ACE2, ACEH; angiotensin-converting enzyme 2 [EC:3.4.17.23]; K09708	ACE2
ENSG00000167634.8	-0.660657205	0.846256568	0.306518511	1	13;GO:0000166,molecular_function nucleotide binding;GO:0005524,molecular_function ATP binding;GO:0005575,cellular_component cellular_component;GO:0010951,biological_process negative regulation of endopeptidase activity;GO:0010955,biological_process negative regulation of protein processing;GO:0019828,molecular_function aspartic-type endopeptidase inhibitor activity;GO:0019966,molecular_function i…	NLRP7, NALP7; NACHT, LRR and PYD domains-containing protein 7; K20864	NLRP7
ENSG00000239713.3	-0.660020708	3.588763023	0.084158357	1	30;GO:0000932,cellular_component P-body;GO:0002230,biological_process positive regulation of defense response to virus by host;GO:0002376,biological_process immune system process;GO:0003723,molecular_function RNA binding;GO:0003824,molecular_function catalytic activity;GO:0004126,molecular_function cytidine deaminase activity;GO:0005515,molecular_function protein binding;GO:0005634,cellular_compo…	APOBEC3; C->U-editing enzyme APOBEC3 [EC:3.5.4.-]; K18750	APOBEC3G
ENSG00000170802.11	-0.658601243	0.412940764	0.32482137	1	13;GO:0000981,molecular_function DNA-binding transcription factor activity, RNA polymerase II-specific;GO:0003677,molecular_function DNA binding;GO:0003700,molecular_function DNA-binding transcription factor activity;GO:0005515,molecular_function protein binding;GO:0005634,cellular_component nucleus;GO:0006351,biological_process transcription, DNA-templated;GO:0006355,biological_process regulatio…	NA	FOXN2
ENSG00000136048.9	-0.657785145	3.374569893	0.080111285	1	9;GO:0005515,molecular_function protein binding;GO:0005737,cellular_component cytoplasm;GO:0005764,cellular_component lysosome;GO:0005765,cellular_component lysosomal membrane;GO:0006914,biological_process autophagy;GO:0006915,biological_process apoptotic process;GO:0010506,biological_process regulation of autophagy;GO:0016020,cellular_component membrane;GO:0016021,cellular_component integral com…	NA	DRAM1
ENSG00000110172.7	-0.656389402	6.251094015	0.035552605	1	11;GO:0005515,molecular_function protein binding;GO:0005524,molecular_function ATP binding;GO:0005575,cellular_component cellular_component;GO:0008270,molecular_function zinc ion binding;GO:0010824,biological_process regulation of centrosome duplication;GO:0043531,molecular_function ADP binding;GO:0046872,molecular_function metal ion binding;GO:0051879,molecular_function Hsp90 protein binding;GO:…	NA	CHORDC1
XLOC_026090	-0.654851523	0.480197877	0.48490038	1	NA	NA	NA
XLOC_006029	-0.654839302	-0.109025348	0.592193339	1	NA	NA	NA
ENSG00000170367.4	-0.653244616	0.417116673	0.334939104	1	9;GO:0002020,molecular_function protease binding;GO:0004869,molecular_function cysteine-type endopeptidase inhibitor activity;GO:0005515,molecular_function protein binding;GO:0005576,cellular_component extracellular region;GO:0005615,cellular_component extracellular space;GO:0010466,biological_process negative regulation of peptidase activity;GO:0030414,molecular_function peptidase inhibitor acti…	CST5; cystatin-D; K13901	CST5
XLOC_020810	-0.65280264	1.488467652	0.420852203	1	NA	NA	NA
XLOC_006231	-0.652050361	1.95903522	0.217899917	1	NA	NA	NA
ENSG00000214967.4	-0.651810296	1.768526975	0.202638091	1	1;GO:0005654,cellular_component nucleoplasm	NA	NPIPA7
ENSG00000151229.8	-0.651638899	2.314385008	0.189453888	1	7;GO:0005215,molecular_function transporter activity;GO:0016020,cellular_component membrane;GO:0016021,cellular_component integral component of membrane;GO:0022857,molecular_function transmembrane transporter activity;GO:0055056,molecular_function D-glucose transmembrane transporter activity;GO:0055085,biological_process transmembrane transport;GO:1904659,biological_process glucose transmembrane …	NA	SLC2A13
ENSG00000198205.5	-0.650895641	0.853999363	0.29623998	1	11;GO:0000981,molecular_function DNA-binding transcription factor activity, RNA polymerase II-specific;GO:0003676,molecular_function nucleic acid binding;GO:0003700,molecular_function DNA-binding transcription factor activity;GO:0005515,molecular_function protein binding;GO:0005634,cellular_component nucleus;GO:0006351,biological_process transcription, DNA-templated;GO:0006355,biological_process …	NA	ZXDA
ENSG00000110944.4	-0.650182386	0.743020922	0.385582844	1	46;GO:0001916,biological_process positive regulation of T cell mediated cytotoxicity;GO:0002230,biological_process positive regulation of defense response to virus by host;GO:0002376,biological_process immune system process;GO:0002827,biological_process positive regulation of T-helper 1 type immune response;GO:0005125,molecular_function cytokine activity;GO:0005515,molecular_function protein bind…	IL23A; interleukin 23 subunit alpha; K05426	IL23A
ENSG00000054654.11	-0.649009419	7.383883036	0.032417242	1	38;GO:0003779,molecular_function actin binding;GO:0005515,molecular_function protein binding;GO:0005634,cellular_component nucleus;GO:0005635,cellular_component nuclear envelope;GO:0005640,cellular_component nuclear outer membrane;GO:0005654,cellular_component nucleoplasm;GO:0005737,cellular_component cytoplasm;GO:0005739,cellular_component mitochondrion;GO:0005856,cellular_component cytoskeleton…	NA	SYNE2
ENSG00000143631.10	-0.648489517	3.489868189	0.081987223	1	17;GO:0001533,cellular_component cornified envelope;GO:0005198,molecular_function structural molecule activity;GO:0005509,molecular_function calcium ion binding;GO:0005515,molecular_function protein binding;GO:0005634,cellular_component nucleus;GO:0005829,cellular_component cytosol;GO:0005882,cellular_component intermediate filament;GO:0007275,biological_process multicellular organism development…	NA	FLG
ENSG00000133401.11	-0.648414201	4.086937318	0.042411459	1	6;GO:0005576,cellular_component extracellular region;GO:0005634,cellular_component nucleus;GO:0005737,cellular_component cytoplasm;GO:0005783,cellular_component endoplasmic reticulum;GO:0005911,cellular_component cell-cell junction;GO:0007155,biological_process cell adhesion	NA	PDZD2
ENSG00000010030.9	-0.646446298	1.672639214	0.23168544	1	15;GO:0000122,biological_process negative regulation of transcription by RNA polymerase II;GO:0000977,molecular_function RNA polymerase II regulatory region sequence-specific DNA binding;GO:0000981,molecular_function DNA-binding transcription factor activity, RNA polymerase II-specific;GO:0001227,molecular_function DNA-binding transcription repressor activity, RNA polymerase II-specific;GO:000367…	ETV6_7, yan; ETS translocation variant 6/7; K03211	ETV7
ENSG00000152380.5	-0.646052515	2.333554428	0.170976394	1	1;GO:0005515,molecular_function protein binding	NA	FAM151B
ENSG00000056291.13	-0.645968692	0.89695165	0.298104644	1	18;GO:0004930,molecular_function G protein-coupled receptor activity;GO:0005886,cellular_component plasma membrane;GO:0005887,cellular_component integral component of plasma membrane;GO:0007165,biological_process signal transduction;GO:0007186,biological_process G protein-coupled receptor signaling pathway;GO:0007218,biological_process neuropeptide signaling pathway;GO:0008188,molecular_function …	NPFFR2; neuropeptide FF receptor 2; K08375	NPFFR2
ENSG00000154556.13	-0.645789869	2.241312416	0.208720967	1	28;GO:0003676,molecular_function nucleic acid binding;GO:0003723,molecular_function RNA binding;GO:0005200,molecular_function structural constituent of cytoskeleton;GO:0005515,molecular_function protein binding;GO:0005634,cellular_component nucleus;GO:0005654,cellular_component nucleoplasm;GO:0005737,cellular_component cytoplasm;GO:0005856,cellular_component cytoskeleton;GO:0005886,cellular_compo…	NA	SORBS2
ENSG00000156103.11	-0.645211254	2.177631645	0.165364866	1	28;GO:0001503,biological_process ossification;GO:0001958,biological_process endochondral ossification;GO:0004222,molecular_function metalloendopeptidase activity;GO:0005576,cellular_component extracellular region;GO:0005796,cellular_component Golgi lumen;GO:0005886,cellular_component plasma membrane;GO:0005887,cellular_component integral component of plasma membrane;GO:0006508,biological_process …	MMP16; matrix metalloproteinase-16 (membrane-inserted) [EC:3.4.24.-]; K07996	MMP16
XLOC_058230	-0.643296515	0.498452727	0.478679113	1	NA	NA	NA
ENSG00000173193.9	-0.64324242	4.78206751	0.054877666	1	19;GO:0002376,biological_process immune system process;GO:0003950,molecular_function NAD+ ADP-ribosyltransferase activity;GO:0005515,molecular_function protein binding;GO:0005634,cellular_component nucleus;GO:0005737,cellular_component cytoplasm;GO:0005829,cellular_component cytosol;GO:0006351,biological_process transcription, DNA-templated;GO:0006355,biological_process regulation of transcriptio…	NA	PARP14
ENSG00000163898.5	-0.642996011	3.075950265	0.126312785	1	11;GO:0004620,molecular_function phospholipase activity;GO:0005576,cellular_component extracellular region;GO:0005615,cellular_component extracellular space;GO:0005886,cellular_component plasma membrane;GO:0006629,biological_process lipid metabolic process;GO:0006654,biological_process phosphatidic acid biosynthetic process;GO:0008201,molecular_function heparin binding;GO:0016020,cellular_compone…	NA	LIPH
XLOC_044436	-0.641736229	2.188572852	0.185216486	1	NA	NA	NA
XLOC_003404	-0.641437379	3.255305249	0.110688229	1	NA	NA	NA
ENSG00000196154.7	-0.640407718	4.393991175	0.035250835	1	17;GO:0001837,biological_process epithelial to mesenchymal transition;GO:0003723,molecular_function RNA binding;GO:0003779,molecular_function actin binding;GO:0005509,molecular_function calcium ion binding;GO:0005515,molecular_function protein binding;GO:0005576,cellular_component extracellular region;GO:0005615,cellular_component extracellular space;GO:0005634,cellular_component nucleus;GO:00428…	NA	S100A4
ENSG00000005483.15	-0.640286896	6.750425662	0.034229398	1	31;GO:0000785,cellular_component chromatin;GO:0002446,biological_process neutrophil mediated immunity;GO:0005515,molecular_function protein binding;GO:0005634,cellular_component nucleus;GO:0005654,cellular_component nucleoplasm;GO:0005694,cellular_component chromosome;GO:0005737,cellular_component cytoplasm;GO:0005815,cellular_component microtubule organizing center;GO:0005856,cellular_component …	MLL5; [histone H3]-lysine4 N-trimethyltransferase MLL5 [EC:2.1.1.354]; K09189	KMT2E
XLOC_058892	-0.638050355	0.203853145	0.364782622	1	NA	NA	NA
ENSG00000064652.6	-0.636694237	0.739463511	0.304040468	1	11;GO:0005575,cellular_component cellular_component;GO:0008150,biological_process biological_process;GO:0008289,molecular_function lipid binding;GO:0010314,molecular_function phosphatidylinositol-5-phosphate binding;GO:0015031,biological_process protein transport;GO:0016020,cellular_component membrane;GO:0030659,cellular_component cytoplasmic vesicle membrane;GO:0031410,cellular_component cytopla…	NA	SNX24
ENSG00000268809.1	-0.636318033	0.896300697	0.298840366	1	NA	NA	AC012360.2
ENSG00000185038.10	-0.636043995	1.502307429	0.2498309	1	NA	NA	MROH2A
ENSG00000120093.7	-0.636027345	2.348548062	0.192364085	1	24;GO:0000122,biological_process negative regulation of transcription by RNA polymerase II;GO:0000978,molecular_function RNA polymerase II proximal promoter sequence-specific DNA binding;GO:0000981,molecular_function DNA-binding transcription factor activity, RNA polymerase II-specific;GO:0001077,molecular_function DNA-binding transcription activator activity, RNA polymerase II-specific;GO:000152…	NA	HOXB3
ENSG00000156471.8	-0.635994728	8.04595954	0.034336241	1	8;GO:0005783,cellular_component endoplasmic reticulum;GO:0005789,cellular_component endoplasmic reticulum membrane;GO:0006629,biological_process lipid metabolic process;GO:0006659,biological_process phosphatidylserine biosynthetic process;GO:0008654,biological_process phospholipid biosynthetic process;GO:0016020,cellular_component membrane;GO:0016021,cellular_component integral component of membr…	PTDSS1; phosphatidylserine synthase 1 [EC:2.7.8.-]; K08729	PTDSS1
ENSG00000234284.2	-0.635890577	0.493863359	0.377066021	1	12;GO:0000981,molecular_function DNA-binding transcription factor activity, RNA polymerase II-specific;GO:0003676,molecular_function nucleic acid binding;GO:0003677,molecular_function DNA binding;GO:0003700,molecular_function DNA-binding transcription factor activity;GO:0005622,cellular_component intracellular;GO:0005634,cellular_component nucleus;GO:0005829,cellular_component cytosol;GO:0006351,…	KRAB; KRAB domain-containing zinc finger protein; K09228	ZNF879
XLOC_055314	-0.634770994	0.754911437	0.321864094	1	NA	NA	NA
ENSG00000111331.8	-0.634642411	7.274540973	0.039473481	1	26;GO:0000166,molecular_function nucleotide binding;GO:0001730,molecular_function 2'-5'-oligoadenylate synthetase activity;GO:0002376,biological_process immune system process;GO:0003723,molecular_function RNA binding;GO:0003725,molecular_function double-stranded RNA binding;GO:0005515,molecular_function protein binding;GO:0005524,molecular_function ATP binding;GO:0005615,cellular_component extrac…	OAS; 2'-5'-oligoadenylate synthetase [EC:2.7.7.84]; K14216	OAS3
ENSG00000165685.4	-0.634630522	2.009807795	0.189656142	1	5;GO:0003674,molecular_function molecular_function;GO:0008150,biological_process biological_process;GO:0016020,cellular_component membrane;GO:0016021,cellular_component integral component of membrane;GO:0070062,cellular_component extracellular exosome	NA	TMEM52B
ENSG00000174130.8	-0.634445223	1.639170228	0.271575229	1	54;GO:0001774,biological_process microglial cell activation;GO:0001775,biological_process cell activation;GO:0002224,biological_process toll-like receptor signaling pathway;GO:0002376,biological_process immune system process;GO:0002755,biological_process MyD88-dependent toll-like receptor signaling pathway;GO:0004888,molecular_function transmembrane signaling receptor activity;GO:0005102,molecula…	TLR6, CD286; toll-like receptor 6; K10169	TLR6
XLOC_031488	-0.633831592	1.0775678	0.334681386	1	NA	NA	NA
ENSG00000159588.10	-0.633613785	1.631573078	0.249210309	1	1;GO:0005515,molecular_function protein binding	NA	CCDC17
XLOC_004754	-0.632947466	0.412606674	0.62871624	1	NA	NA	NA
ENSG00000197121.10	-0.632906902	3.65067781	0.107170401	1	17;GO:0004518,molecular_function nuclease activity;GO:0005783,cellular_component endoplasmic reticulum;GO:0005789,cellular_component endoplasmic reticulum membrane;GO:0006506,biological_process GPI anchor biosynthetic process;GO:0007605,biological_process sensory perception of sound;GO:0009880,biological_process embryonic pattern specification;GO:0009948,biological_process anterior/posterior axis…	PGAP1; GPI inositol-deacylase [EC:3.-.-.-]; K05294	PGAP1
ENSG00000164051.9	-0.632171913	4.417277493	0.075652778	1	5;GO:0003674,molecular_function molecular_function;GO:0005739,cellular_component mitochondrion;GO:0008150,biological_process biological_process;GO:0016020,cellular_component membrane;GO:0016021,cellular_component integral component of membrane	NA	CCDC51
ENSG00000065609.10	-0.631833485	0.43456103	0.355218489	1	13;GO:0005515,molecular_function protein binding;GO:0005543,molecular_function phospholipid binding;GO:0005545,molecular_function 1-phosphatidylinositol binding;GO:0005886,cellular_component plasma membrane;GO:0005905,cellular_component clathrin-coated pit;GO:0015031,biological_process protein transport;GO:0016020,cellular_component membrane;GO:0019901,molecular_function protein kinase binding;GO…	NA	SNAP91
ENSG00000213413.2	-0.631759173	2.637892151	0.160663952	1	7;GO:0005515,molecular_function protein binding;GO:0005886,cellular_component plasma membrane;GO:0016020,cellular_component membrane;GO:0016021,cellular_component integral component of membrane;GO:0019902,molecular_function phosphatase binding;GO:0038023,molecular_function signaling receptor activity;GO:0050860,biological_process negative regulation of T cell receptor signaling pathway	NA	PVRIG
ENSG00000166126.6	-0.631323373	0.564003489	0.334889395	1	23;GO:0005102,molecular_function signaling receptor binding;GO:0005615,cellular_component extracellular space;GO:0005768,cellular_component endosome;GO:0005886,cellular_component plasma membrane;GO:0005905,cellular_component clathrin-coated pit;GO:0006898,biological_process receptor-mediated endocytosis;GO:0007275,biological_process multicellular organism development;GO:0007588,biological_process…	NA	AMN
ENSG00000147862.10	-0.63103588	0.638322133	0.377543958	1	27;GO:0000981,molecular_function DNA-binding transcription factor activity, RNA polymerase II-specific;GO:0001650,cellular_component fibrillar center;GO:0002062,biological_process chondrocyte differentiation;GO:0003677,molecular_function DNA binding;GO:0003690,molecular_function double-stranded DNA binding;GO:0003700,molecular_function DNA-binding transcription factor activity;GO:0005515,molecula…	NA	NFIB
ENSG00000255284.1	-0.630208519	1.000928527	0.33890038	1	NA	NA	AP006621.5
ENSG00000164463.8	-0.630009872	2.478172146	0.160026221	1	17;GO:0000977,molecular_function RNA polymerase II regulatory region sequence-specific DNA binding;GO:0000981,molecular_function DNA-binding transcription factor activity, RNA polymerase II-specific;GO:0001228,molecular_function DNA-binding transcription activator activity, RNA polymerase II-specific;GO:0003700,molecular_function DNA-binding transcription factor activity;GO:0005515,molecular_func…	NA	CREBRF
ENSG00000182782.7	-0.629509005	6.326064986	0.03467244	1	13;GO:0001781,biological_process neutrophil apoptotic process;GO:0004930,molecular_function G protein-coupled receptor activity;GO:0005886,cellular_component plasma membrane;GO:0006915,biological_process apoptotic process;GO:0007165,biological_process signal transduction;GO:0007186,biological_process G protein-coupled receptor signaling pathway;GO:0016020,cellular_component membrane;GO:0016021,ce…	HCAR2_3, GPR109; hydroxycarboxylic acid receptor 2/3; K08402	HCAR2
ENSG00000156804.3	-0.628975291	6.156788839	0.041014482	1	13;GO:0000209,biological_process protein polyubiquitination;GO:0004842,molecular_function ubiquitin-protein transferase activity;GO:0005515,molecular_function protein binding;GO:0005634,cellular_component nucleus;GO:0005654,cellular_component nucleoplasm;GO:0005737,cellular_component cytoplasm;GO:0005829,cellular_component cytosol;GO:0014894,biological_process response to denervation involved in …	FBXO25_32; F-box protein 25/32; K10305	FBXO32
XLOC_058648	-0.628971447	0.278593422	0.524531038	1	NA	NA	NA
XLOC_022255	-0.628884438	0.369241665	0.364506877	1	NA	NA	NA
ENSG00000004487.11	-0.628657528	9.017225081	0.038725998	1	84;GO:0000122,biological_process negative regulation of transcription by RNA polymerase II;GO:0000380,biological_process alternative mRNA splicing, via spliceosome;GO:0000784,cellular_component nuclear chromosome, telomeric region;GO:0000790,cellular_component nuclear chromatin;GO:0000978,molecular_function RNA polymerase II proximal promoter sequence-specific DNA binding;GO:0001085,molecular_fun…	KDM1A, AOF2, LSD1; [histone H3]-N6,N6-dimethyl-L-lysine4 FAD-dependent demethylase [EC:1.14.99.66]; K11450	KDM1A
ENSG00000165617.10	-0.627713564	1.555455561	0.352553327	1	33;GO:0000122,biological_process negative regulation of transcription by RNA polymerase II;GO:0001085,molecular_function RNA polymerase II transcription factor binding;GO:0005080,molecular_function protein kinase C binding;GO:0005515,molecular_function protein binding;GO:0005634,cellular_component nucleus;GO:0005654,cellular_component nucleoplasm;GO:0005737,cellular_component cytoplasm;GO:0005829…	NA	DACT1
ENSG00000184012.7	-0.627538475	3.736812154	0.131833778	1	16;GO:0004252,molecular_function serine-type endopeptidase activity;GO:0005044,molecular_function scavenger receptor activity;GO:0005515,molecular_function protein binding;GO:0005576,cellular_component extracellular region;GO:0005886,cellular_component plasma membrane;GO:0005887,cellular_component integral component of plasma membrane;GO:0006508,biological_process proteolysis;GO:0006898,biologica…	TMPRSS2; transmembrane protease serine 2 [EC:3.4.21.-]; K09633	TMPRSS2
ENSG00000196406.4	-0.627342799	0.919036666	0.358894657	1	3;GO:0005515,molecular_function protein binding;GO:0005634,cellular_component nucleus;GO:0005737,cellular_component cytoplasm	NA	SPANXD
ENSG00000145020.10	-0.627260498	0.905431902	0.346734633	1	10;GO:0004047,molecular_function aminomethyltransferase activity;GO:0005654,cellular_component nucleoplasm;GO:0005739,cellular_component mitochondrion;GO:0005759,cellular_component mitochondrial matrix;GO:0006546,biological_process glycine catabolic process;GO:0008168,molecular_function methyltransferase activity;GO:0008483,molecular_function transaminase activity;GO:0016740,molecular_function tr…	gcvT, AMT; aminomethyltransferase [EC:2.1.2.10]; K00605	AMT
ENSG00000143369.10	-0.626551134	2.306129364	0.168677724	1	29;GO:0001503,biological_process ossification;GO:0001525,biological_process angiogenesis;GO:0001938,biological_process positive regulation of endothelial cell proliferation;GO:0001960,biological_process negative regulation of cytokine-mediated signaling pathway;GO:0002020,molecular_function protease binding;GO:0002576,biological_process platelet degranulation;GO:0002828,biological_process regulat…	NA	ECM1
ENSG00000196275.9	-0.626032402	3.071606838	0.128660129	1	10;GO:0000981,molecular_function DNA-binding transcription factor activity, RNA polymerase II-specific;GO:0003677,molecular_function DNA binding;GO:0005515,molecular_function protein binding;GO:0005634,cellular_component nucleus;GO:0005654,cellular_component nucleoplasm;GO:0005737,cellular_component cytoplasm;GO:0006351,biological_process transcription, DNA-templated;GO:0006355,biological_process…	TFII-I, GTF2I; transcription initiation factor TFII-I; K03121	GTF2IRD2
ENSG00000134802.13	-0.625882328	0.947062057	0.365281653	1	5;GO:0005634,cellular_component nucleus;GO:0005737,cellular_component cytoplasm;GO:0016020,cellular_component membrane;GO:0016021,cellular_component integral component of membrane;GO:0055085,biological_process transmembrane transport	NA	SLC43A3
ENSG00000151883.12	-0.625402672	3.177976249	0.179313891	1	4;GO:0003950,molecular_function NAD+ ADP-ribosyltransferase activity;GO:0005622,cellular_component intracellular;GO:0016740,molecular_function transferase activity;GO:0016757,molecular_function transferase activity, transferring glycosyl groups	NA	PARP8
ENSG00000183309.7	-0.623900777	3.184838577	0.210999862	1	NA	KRAB; KRAB domain-containing zinc finger protein; K09228	ZNF623
ENSG00000127995.12	-0.623681071	0.870666785	0.309900101	1	10;GO:0000139,cellular_component Golgi membrane;GO:0005515,molecular_function protein binding;GO:0005794,cellular_component Golgi apparatus;GO:0005975,biological_process carbohydrate metabolic process;GO:0016020,cellular_component membrane;GO:0016021,cellular_component integral component of membrane;GO:0016740,molecular_function transferase activity;GO:0016746,molecular_function transferase activ…	NA	CASD1
ENSG00000171903.12	-0.623423722	2.826812149	0.173685431	1	21;GO:0004497,molecular_function monooxygenase activity;GO:0005504,molecular_function fatty acid binding;GO:0005506,molecular_function iron ion binding;GO:0005783,cellular_component endoplasmic reticulum;GO:0005789,cellular_component endoplasmic reticulum membrane;GO:0006631,biological_process fatty acid metabolic process;GO:0006954,biological_process inflammatory response;GO:0007596,biological_p…	NA	CYP4F11
ENSG00000108797.7	-0.620965732	1.939465894	0.21482227	1	28;GO:0002175,biological_process protein localization to paranode region of axon;GO:0005070,molecular_function SH3/SH2 adaptor activity;GO:0005515,molecular_function protein binding;GO:0005887,cellular_component integral component of plasma membrane;GO:0007010,biological_process cytoskeleton organization;GO:0007155,biological_process cell adhesion;GO:0007165,biological_process signal transduction…	CNTNAP1; contactin associated protein 1; K07379	CNTNAP1
XLOC_056682	-0.620799809	0.447659828	0.361298964	1	NA	NA	NA
ENSG00000171951.4	-0.620779159	0.73598338	0.363408716	1	25;GO:0000165,biological_process MAPK cascade;GO:0001525,biological_process angiogenesis;GO:0001937,biological_process negative regulation of endothelial cell proliferation;GO:0001938,biological_process positive regulation of endothelial cell proliferation;GO:0005125,molecular_function cytokine activity;GO:0005515,molecular_function protein binding;GO:0005576,cellular_component extracellular regi…	NA	SCG2
ENSG00000140836.10	-0.620458316	4.8253209	0.046422215	1	26;GO:0000122,biological_process negative regulation of transcription by RNA polymerase II;GO:0000978,molecular_function RNA polymerase II proximal promoter sequence-specific DNA binding;GO:0000981,molecular_function DNA-binding transcription factor activity, RNA polymerase II-specific;GO:0001078,molecular_function DNA-binding transcription repressor activity, RNA polymerase II-specific;GO:000367…	ATBF1; AT-binding transcription factor 1; K09378	ZFHX3
ENSG00000197353.3	-0.619743816	0.812278987	0.331895345	1	NA	NA	LYPD2
ENSG00000153233.8	-0.61958448	5.859552941	0.042204739	1	22;GO:0001701,biological_process in utero embryonic development;GO:0004721,molecular_function phosphoprotein phosphatase activity;GO:0004725,molecular_function protein tyrosine phosphatase activity;GO:0005001,molecular_function transmembrane receptor protein tyrosine phosphatase activity;GO:0005515,molecular_function protein binding;GO:0005615,cellular_component extracellular space;GO:0005737,cel…	PTPRR; receptor-type tyrosine-protein phosphatase R [EC:3.1.3.48]; K04458	PTPRR
ENSG00000169752.12	-0.61818981	2.942456229	0.156569347	1	21;GO:0000165,biological_process MAPK cascade;GO:0004713,molecular_function protein tyrosine kinase activity;GO:0005088,molecular_function Ras guanyl-nucleotide exchange factor activity;GO:0005102,molecular_function signaling receptor binding;GO:0005515,molecular_function protein binding;GO:0005576,cellular_component extracellular region;GO:0005615,cellular_component extracellular space;GO:000562…	NRG4; neuregulin 4; K05458	NRG4
ENSG00000182463.11	-0.616443934	1.237463097	0.301183121	1	14;GO:0000122,biological_process negative regulation of transcription by RNA polymerase II;GO:0000981,molecular_function DNA-binding transcription factor activity, RNA polymerase II-specific;GO:0001078,molecular_function DNA-binding transcription repressor activity, RNA polymerase II-specific;GO:0003676,molecular_function nucleic acid binding;GO:0003677,molecular_function DNA binding;GO:0003682,m…	TSHZ; teashirt; K09236	TSHZ2
ENSG00000196268.7	-0.616283406	1.523480878	0.260394927	1	11;GO:0000981,molecular_function DNA-binding transcription factor activity, RNA polymerase II-specific;GO:0003676,molecular_function nucleic acid binding;GO:0003677,molecular_function DNA binding;GO:0005515,molecular_function protein binding;GO:0005622,cellular_component intracellular;GO:0005634,cellular_component nucleus;GO:0006351,biological_process transcription, DNA-templated;GO:0006355,biolo…	KRAB; KRAB domain-containing zinc finger protein; K09228	ZNF493
XLOC_034842	-0.615772664	1.87672711	0.275157358	1	NA	NA	NA
ENSG00000164116.12	-0.615482952	0.957195645	0.344454138	1	23;GO:0000166,molecular_function nucleotide binding;GO:0004383,molecular_function guanylate cyclase activity;GO:0005515,molecular_function protein binding;GO:0005525,molecular_function GTP binding;GO:0005737,cellular_component cytoplasm;GO:0005886,cellular_component plasma membrane;GO:0006182,biological_process cGMP biosynthetic process;GO:0007263,biological_process nitric oxide mediated signal t…	GUCY1A; guanylate cyclase soluble subunit alpha [EC:4.6.1.2]; K12318	GUCY1A3
ENSG00000162777.12	-0.614862562	1.010277708	0.305303019	1	6;GO:0005085,molecular_function guanyl-nucleotide exchange factor activity;GO:0005515,molecular_function protein binding;GO:0005654,cellular_component nucleoplasm;GO:0005737,cellular_component cytoplasm;GO:0005829,cellular_component cytosol;GO:0017112,molecular_function Rab guanyl-nucleotide exchange factor activity	NA	DENND2D
ENSG00000107186.12	-0.614229683	4.003813211	0.094835667	1	23;GO:0005515,molecular_function protein binding;GO:0005622,cellular_component intracellular;GO:0005737,cellular_component cytoplasm;GO:0005886,cellular_component plasma membrane;GO:0005923,cellular_component bicellular tight junction;GO:0007155,biological_process cell adhesion;GO:0008022,molecular_function protein C-terminus binding;GO:0012505,cellular_component endomembrane system;GO:0014069,ce…	MPDZ, MUPP1, Patj; multiple PDZ domain protein; K06095	MPDZ
ENSG00000091656.11	-0.61352039	4.832470147	0.088759683	1	9;GO:0003676,molecular_function nucleic acid binding;GO:0003677,molecular_function DNA binding;GO:0005634,cellular_component nucleus;GO:0006351,biological_process transcription, DNA-templated;GO:0006355,biological_process regulation of transcription, DNA-templated;GO:0008150,biological_process biological_process;GO:0008270,molecular_function zinc ion binding;GO:0043565,molecular_function sequence…	NA	ZFHX4
ENSG00000157379.9	-0.613438743	3.098895009	0.14920004	1	4;GO:0005515,molecular_function protein binding;GO:0005783,cellular_component endoplasmic reticulum;GO:0016491,molecular_function oxidoreductase activity;GO:0055114,biological_process oxidation-reduction process	NA	DHRS1
ENSG00000205060.6	-0.613268275	1.057255402	0.323005372	1	17;GO:0000139,cellular_component Golgi membrane;GO:0005457,molecular_function GDP-fucose transmembrane transporter activity;GO:0005462,molecular_function UDP-N-acetylglucosamine transmembrane transporter activity;GO:0005464,molecular_function UDP-xylose transmembrane transporter activity;GO:0005515,molecular_function protein binding;GO:0005783,cellular_component endoplasmic reticulum;GO:0005794,c…	NA	SLC35B4
ENSG00000048342.11	-0.611968102	1.180548238	0.305501617	1	19;GO:0001843,biological_process neural tube closure;GO:0005515,molecular_function protein binding;GO:0005737,cellular_component cytoplasm;GO:0005856,cellular_component cytoskeleton;GO:0005929,cellular_component cilium;GO:0007224,biological_process smoothened signaling pathway;GO:0007368,biological_process determination of left/right symmetry;GO:0007507,biological_process heart development;GO:003…	NA	CC2D2A
ENSG00000116704.6	-0.611623476	3.322027721	0.119861058	1	9;GO:0005783,cellular_component endoplasmic reticulum;GO:0005789,cellular_component endoplasmic reticulum membrane;GO:0008643,biological_process carbohydrate transport;GO:0015165,molecular_function pyrimidine nucleotide-sugar transmembrane transporter activity;GO:0016020,cellular_component membrane;GO:0016021,cellular_component integral component of membrane;GO:0030206,biological_process chondroi…	NA	SLC35D1
ENSG00000166289.5	-0.611393642	5.902900235	0.051620997	1	17;GO:0005515,molecular_function protein binding;GO:0005634,cellular_component nucleus;GO:0005737,cellular_component cytoplasm;GO:0005764,cellular_component lysosome;GO:0005765,cellular_component lysosomal membrane;GO:0006915,biological_process apoptotic process;GO:0007032,biological_process endosome organization;GO:0010008,cellular_component endosome membrane;GO:0010314,molecular_function phosph…	NA	PLEKHF1
XLOC_009178	-0.611070148	0.669109334	0.362316753	1	NA	NA	NA
XLOC_044586	-0.609607677	0.661714858	0.46274084	1	NA	NA	NA
XLOC_052399	-0.609574488	0.293201423	0.388648045	1	NA	NA	NA
ENSG00000013588.5	-0.609169569	7.605074685	0.043020354	1	16;GO:0004930,molecular_function G protein-coupled receptor activity;GO:0005515,molecular_function protein binding;GO:0005730,cellular_component nucleolus;GO:0005886,cellular_component plasma membrane;GO:0005887,cellular_component integral component of plasma membrane;GO:0007165,biological_process signal transduction;GO:0007175,biological_process negative regulation of epidermal growth factor-act…	NA	GPRC5A
ENSG00000168497.4	-0.608855404	3.576392711	0.088814209	1	14;GO:0001786,molecular_function phosphatidylserine binding;GO:0005080,molecular_function protein kinase C binding;GO:0005515,molecular_function protein binding;GO:0005543,molecular_function phospholipid binding;GO:0005654,cellular_component nucleoplasm;GO:0005737,cellular_component cytoplasm;GO:0005829,cellular_component cytosol;GO:0005886,cellular_component plasma membrane;GO:0005901,cellular_c…	NA	SDPR
XLOC_032959	-0.608228257	0.313982808	0.406919412	1	NA	NA	NA
ENSG00000174684.6	-0.607049862	3.7048091	0.078794568	1	17;GO:0000139,cellular_component Golgi membrane;GO:0005515,molecular_function protein binding;GO:0005794,cellular_component Golgi apparatus;GO:0006486,biological_process protein glycosylation;GO:0006493,biological_process protein O-linked glycosylation;GO:0007411,biological_process axon guidance;GO:0008532,molecular_function N-acetyllactosaminide beta-1,3-N-acetylglucosaminyltransferase activity;…	B4GAT1; beta-1,4-glucuronyltransferase 1 [EC:2.4.1.-]; K21032	B3GNT1
ENSG00000126218.7	-0.606890245	0.446495414	0.402796006	1	19;GO:0004252,molecular_function serine-type endopeptidase activity;GO:0005509,molecular_function calcium ion binding;GO:0005515,molecular_function protein binding;GO:0005543,molecular_function phospholipid binding;GO:0005576,cellular_component extracellular region;GO:0005788,cellular_component endoplasmic reticulum lumen;GO:0005796,cellular_component Golgi lumen;GO:0005886,cellular_component pla…	F10; coagulation factor X [EC:3.4.21.6]; K01314	F10
ENSG00000158113.8	-0.606262056	0.363238482	0.560015046	1	NA	NA	LRRC43
ENSG00000188636.3	-0.605901817	1.527708782	0.33722742	1	NA	NA	LDOC1L
ENSG00000171150.7	-0.605792956	4.475637951	0.046707409	1	24;GO:0004860,molecular_function protein kinase inhibitor activity;GO:0005154,molecular_function epidermal growth factor receptor binding;GO:0005515,molecular_function protein binding;GO:0005737,cellular_component cytoplasm;GO:0005829,cellular_component cytosol;GO:0007173,biological_process epidermal growth factor receptor signaling pathway;GO:0007175,biological_process negative regulation of epi…	SOCS5; suppressor of cytokine signaling 5; K04698	SOCS5
XLOC_053101	-0.604939532	1.677601961	0.263822639	1	NA	NA	NA
ENSG00000139679.11	-0.604012492	0.842390248	0.345340504	1	11;GO:0004930,molecular_function G protein-coupled receptor activity;GO:0005886,cellular_component plasma membrane;GO:0005887,cellular_component integral component of plasma membrane;GO:0007165,biological_process signal transduction;GO:0007186,biological_process G protein-coupled receptor signaling pathway;GO:0016020,cellular_component membrane;GO:0016021,cellular_component integral component of …	LPAR6, P2RY5; lysophosphatidic acid receptor 6; K04273	LPAR6
XLOC_015664	-0.603837431	0.984548089	0.352814934	1	NA	NA	NA
ENSG00000148680.11	-0.603650874	2.603247288	0.192684907	1	37;GO:0004930,molecular_function G protein-coupled receptor activity;GO:0004993,molecular_function G protein-coupled serotonin receptor activity;GO:0005791,cellular_component rough endoplasmic reticulum;GO:0005886,cellular_component plasma membrane;GO:0006939,biological_process smooth muscle contraction;GO:0007165,biological_process signal transduction;GO:0007186,biological_process G protein-coup…	HTR7; 5-hydroxytryptamine receptor 7; K04163	HTR7
XLOC_021992	-0.602818117	1.281578194	0.412111698	1	NA	NA	NA
XLOC_038814	-0.602072276	0.218233801	0.419505376	1	NA	NA	NA
ENSG00000166073.4	-0.601829603	2.399340631	0.193167636	1	9;GO:0004930,molecular_function G protein-coupled receptor activity;GO:0005886,cellular_component plasma membrane;GO:0007165,biological_process signal transduction;GO:0007186,biological_process G protein-coupled receptor signaling pathway;GO:0007193,biological_process adenylate cyclase-inhibiting G protein-coupled receptor signaling pathway;GO:0016020,cellular_component membrane;GO:0016021,cellul…	NA	GPR176
ENSG00000177565.11	-0.60159805	4.93054403	0.050497133	1	31;GO:0000118,cellular_component histone deacetylase complex;GO:0000122,biological_process negative regulation of transcription by RNA polymerase II;GO:0002021,biological_process response to dietary excess;GO:0003677,molecular_function DNA binding;GO:0003714,molecular_function transcription corepressor activity;GO:0005515,molecular_function protein binding;GO:0005634,cellular_component nucleus;GO…	TBL1; transducin (beta)-like 1; K04508	TBL1XR1
ENSG00000162944.6	-0.600659605	1.718460903	0.314450245	1	9;GO:0003674,molecular_function molecular_function;GO:0005737,cellular_component cytoplasm;GO:0005886,cellular_component plasma membrane;GO:0016020,cellular_component membrane;GO:0032596,biological_process protein transport into membrane raft;GO:0033227,biological_process dsRNA transport;GO:0043330,biological_process response to exogenous dsRNA;GO:0045121,cellular_component membrane raft;GO:00508…	NA	RFTN2
ENSG00000100652.4	-0.600449523	0.57583412	0.440774943	1	10;GO:0006811,biological_process ion transport;GO:0006814,biological_process sodium ion transport;GO:0008508,molecular_function bile acid:sodium symporter activity;GO:0015125,molecular_function bile acid transmembrane transporter activity;GO:0015293,molecular_function symporter activity;GO:0015721,biological_process bile acid and bile salt transport;GO:0016020,cellular_component membrane;GO:00160…	SLC10A1, NTCP; solute carrier family 10 (sodium/bile acid cotransporter), member 1; K14341	SLC10A1
ENSG00000162458.8	-0.599756485	2.98895677	0.134241014	1	16;GO:0001650,cellular_component fibrillar center;GO:0001725,cellular_component stress fiber;GO:0005515,molecular_function protein binding;GO:0005737,cellular_component cytoplasm;GO:0005829,cellular_component cytosol;GO:0005856,cellular_component cytoskeleton;GO:0005925,cellular_component focal adhesion;GO:0005938,cellular_component cell cortex;GO:0007155,biological_process cell adhesion;GO:00083…	NA	FBLIM1
XLOC_010116	-0.599633283	2.268587704	0.250125399	1	NA	NA	NA
ENSG00000115221.6	-0.599630541	4.374776162	0.058407366	1	24;GO:0001618,molecular_function virus receptor activity;GO:0005178,molecular_function integrin binding;GO:0005515,molecular_function protein binding;GO:0005654,cellular_component nucleoplasm;GO:0005813,cellular_component centrosome;GO:0005886,cellular_component plasma membrane;GO:0005925,cellular_component focal adhesion;GO:0006954,biological_process inflammatory response;GO:0007155,biological_p…	ITGB6; integrin beta 6; K06589	ITGB6
ENSG00000168916.11	-0.599474348	4.403260371	0.082503077	1	6;GO:0000122,biological_process negative regulation of transcription by RNA polymerase II;GO:0003676,molecular_function nucleic acid binding;GO:0006351,biological_process transcription, DNA-templated;GO:0006355,biological_process regulation of transcription, DNA-templated;GO:0033085,biological_process negative regulation of T cell differentiation in thymus;GO:0046872,molecular_function metal ion …	NA	ZNF608
XLOC_038516	-0.59875339	0.294151805	0.4272718	1	NA	NA	NA
ENSG00000105855.5	-0.597927358	5.733394531	0.043297799	1	19;GO:0001573,biological_process ganglioside metabolic process;GO:0005102,molecular_function signaling receptor binding;GO:0005886,cellular_component plasma membrane;GO:0007155,biological_process cell adhesion;GO:0007229,biological_process integrin-mediated signaling pathway;GO:0008305,cellular_component integrin complex;GO:0009986,cellular_component cell surface;GO:0010628,biological_process pos…	ITGB8; integrin beta 8; K06591	ITGB8
ENSG00000214212.4	-0.597763024	0.404150518	0.478276024	1	NA	NA	C19orf38
ENSG00000077616.6	-0.595303804	3.079379576	0.136079699	1	14;GO:0003824,molecular_function catalytic activity;GO:0004180,molecular_function carboxypeptidase activity;GO:0005886,cellular_component plasma membrane;GO:0006508,biological_process proteolysis;GO:0008152,biological_process metabolic process;GO:0008233,molecular_function peptidase activity;GO:0008237,molecular_function metallopeptidase activity;GO:0016020,cellular_component membrane;GO:0016021,…	NA	NAALAD2
ENSG00000158023.5	-0.595163753	4.707739089	0.048863067	1	NA	NA	WDR66
XLOC_008138	-0.59478652	0.343775648	0.438410626	1	NA	NA	NA
ENSG00000241404.2	-0.594393692	3.062799534	0.135335676	1	4;GO:0005509,molecular_function calcium ion binding;GO:0005575,cellular_component cellular_component;GO:0005576,cellular_component extracellular region;GO:0008150,biological_process biological_process	NA	EGFL8
ENSG00000111700.8	-0.593705499	3.461810929	0.145443522	1	14;GO:0005215,molecular_function transporter activity;GO:0005886,cellular_component plasma membrane;GO:0005887,cellular_component integral component of plasma membrane;GO:0006811,biological_process ion transport;GO:0008514,molecular_function organic anion transmembrane transporter activity;GO:0015125,molecular_function bile acid transmembrane transporter activity;GO:0015347,molecular_function sod…	SLCO1B; solute carrier organic anion transporter family, member 1B; K05043	SLCO1B3
ENSG00000120071.8	-0.593622468	5.119422431	0.075140552	1	13;GO:0000123,cellular_component histone acetyltransferase complex;GO:0000775,cellular_component chromosome, centromeric region;GO:0000776,cellular_component kinetochore;GO:0000777,cellular_component condensed chromosome kinetochore;GO:0005515,molecular_function protein binding;GO:0005634,cellular_component nucleus;GO:0005654,cellular_component nucleoplasm;GO:0005694,cellular_component chromosome…	NA	KANSL1
ENSG00000100197.16	-0.593245086	1.856037587	0.255705075	1	33;GO:0004497,molecular_function monooxygenase activity;GO:0005506,molecular_function iron ion binding;GO:0005739,cellular_component mitochondrion;GO:0005783,cellular_component endoplasmic reticulum;GO:0005789,cellular_component endoplasmic reticulum membrane;GO:0006629,biological_process lipid metabolic process;GO:0006805,biological_process xenobiotic metabolic process;GO:0008144,molecular_funct…	CYP2D6; cytochrome P450 family 2 subfamily D polypeptide 6 [EC:1.14.14.1]; K17712	CYP2D6
ENSG00000188549.8	-0.592863818	3.83849466	0.249212553	1	1;GO:0003723,molecular_function RNA binding	NA	C15orf52
ENSG00000204595.1	-0.592863178	1.423681083	0.31338152	1	NA	NA	DPRX
XLOC_051405	-0.592697903	2.119955395	0.214230415	1	NA	NA	NA
ENSG00000223802.3	-0.592558775	0.872335779	0.340542581	1	17;GO:0000139,cellular_component Golgi membrane;GO:0003674,molecular_function molecular_function;GO:0005783,cellular_component endoplasmic reticulum;GO:0005789,cellular_component endoplasmic reticulum membrane;GO:0005794,cellular_component Golgi apparatus;GO:0006629,biological_process lipid metabolic process;GO:0016020,cellular_component membrane;GO:0016021,cellular_component integral component o…	CERS1_2_3_4, LASS1_2_3_4; ceramide synthetase [EC:2.3.1.24]; K04710	CERS1
XLOC_054502	-0.591925984	0.120606573	0.483712482	1	NA	NA	NA
ENSG00000167600.9	-0.59183818	4.804778969	0.048201729	1	20;GO:0004497,molecular_function monooxygenase activity;GO:0005506,molecular_function iron ion binding;GO:0005515,molecular_function protein binding;GO:0005783,cellular_component endoplasmic reticulum;GO:0005789,cellular_component endoplasmic reticulum membrane;GO:0008392,molecular_function arachidonic acid epoxygenase activity;GO:0008395,molecular_function steroid hydroxylase activity;GO:0008401…	CYP2S1; cytochrome P450 family 2 subfamily S polypeptide 1 [EC:1.14.14.1]; K07420	CYP2S1
ENSG00000073910.15	-0.591422248	7.716169283	0.051877117	1	12;GO:0000902,biological_process cell morphogenesis;GO:0000922,cellular_component spindle pole;GO:0004857,molecular_function enzyme inhibitor activity;GO:0005737,cellular_component cytoplasm;GO:0005815,cellular_component microtubule organizing center;GO:0005856,cellular_component cytoskeleton;GO:0005938,cellular_component cell cortex;GO:0030427,cellular_component site of polarized growth;GO:00311…	NA	FRY
ENSG00000163082.9	-0.591389075	1.132323316	0.315627977	1	10;GO:0005783,cellular_component endoplasmic reticulum;GO:0005789,cellular_component endoplasmic reticulum membrane;GO:0006670,biological_process sphingosine metabolic process;GO:0016020,cellular_component membrane;GO:0016021,cellular_component integral component of membrane;GO:0016311,biological_process dephosphorylation;GO:0016787,molecular_function hydrolase activity;GO:0030148,biological_proc…	SGPP2; sphingosine-1-phosphate phosphotase 2 [EC:3.1.3.-]; K04717	SGPP2
ENSG00000182836.5	-0.589451137	4.053525692	0.068745058	1	10;GO:0003674,molecular_function molecular_function;GO:0005575,cellular_component cellular_component;GO:0005737,cellular_component cytoplasm;GO:0006629,biological_process lipid metabolic process;GO:0007165,biological_process signal transduction;GO:0008081,molecular_function phosphoric diester hydrolase activity;GO:0016042,biological_process lipid catabolic process;GO:0016787,molecular_function hy…	NA	PLCXD3
ENSG00000174428.12	-0.589424478	3.693479322	0.094393716	1	10;GO:0000981,molecular_function DNA-binding transcription factor activity, RNA polymerase II-specific;GO:0003677,molecular_function DNA binding;GO:0005515,molecular_function protein binding;GO:0005634,cellular_component nucleus;GO:0005654,cellular_component nucleoplasm;GO:0005737,cellular_component cytoplasm;GO:0006351,biological_process transcription, DNA-templated;GO:0006355,biological_process…	NA	GTF2IRD2B
ENSG00000119125.12	-0.587987545	5.296257463	0.049968021	1	12;GO:0005622,cellular_component intracellular;GO:0005829,cellular_component cytosol;GO:0006139,biological_process nucleobase-containing compound metabolic process;GO:0006147,biological_process guanine catabolic process;GO:0006195,biological_process purine nucleotide catabolic process;GO:0007399,biological_process nervous system development;GO:0008270,molecular_function zinc ion binding;GO:000889…	E3.5.4.3, guaD; guanine deaminase [EC:3.5.4.3]; K01487	GDA
ENSG00000167968.8	-0.587285171	0.629993193	0.34972446	1	12;GO:0001942,biological_process hair follicle development;GO:0003335,biological_process corneocyte development;GO:0004518,molecular_function nuclease activity;GO:0004519,molecular_function endonuclease activity;GO:0004536,molecular_function deoxyribonuclease activity;GO:0005576,cellular_component extracellular region;GO:0005634,cellular_component nucleus;GO:0005737,cellular_component cytoplasm;G…	NA	DNASE1L2
ENSG00000111199.6	-0.586237601	5.465013741	0.042379765	1	86;GO:0000122,biological_process negative regulation of transcription by RNA polymerase II;GO:0000166,molecular_function nucleotide binding;GO:0002024,biological_process diet induced thermogenesis;GO:0003779,molecular_function actin binding;GO:0005034,molecular_function osmosensor activity;GO:0005080,molecular_function protein kinase C binding;GO:0005216,molecular_function ion channel activity;GO…	TRPV4; transient receptor potential cation channel subfamily V member 4; K04973	TRPV4
ENSG00000197140.10	-0.586115366	1.447757117	0.272308313	1	1;GO:0004222,molecular_function metalloendopeptidase activity	NA	ADAM32
ENSG00000187134.8	-0.584653469	7.025893396	0.048224975	1	32;GO:0001523,biological_process retinoid metabolic process;GO:0004032,molecular_function alditol:NADP+ 1-oxidoreductase activity;GO:0004033,molecular_function aldo-keto reductase (NADP) activity;GO:0005515,molecular_function protein binding;GO:0005737,cellular_component cytoplasm;GO:0005829,cellular_component cytosol;GO:0006805,biological_process xenobiotic metabolic process;GO:0007586,biologica…	AKR1C1; 20alpha/3alpha-hydroxysteroid dehydrogenase / dihydrodiol dehydrogenase [EC:1.1.1.149 1.1.1.357 1.3.1.20]; K00212	AKR1C1
ENSG00000244617.1	-0.583894608	0.94028938	0.325028634	1	8;GO:0004190,molecular_function aspartic-type endopeptidase activity;GO:0006508,biological_process proteolysis;GO:0008233,molecular_function peptidase activity;GO:0016020,cellular_component membrane;GO:0016021,cellular_component integral component of membrane;GO:0016485,biological_process protein processing;GO:0016787,molecular_function hydrolase activity;GO:0043588,biological_process skin develo…	NA	ASPRV1
ENSG00000109738.6	-0.583645184	1.919402988	0.269954391	1	42;GO:0001964,biological_process startle response;GO:0004888,molecular_function transmembrane signaling receptor activity;GO:0005216,molecular_function ion channel activity;GO:0005230,molecular_function extracellular ligand-gated ion channel activity;GO:0005254,molecular_function chloride channel activity;GO:0005515,molecular_function protein binding;GO:0005737,cellular_component cytoplasm;GO:000…	GLRB; glycine receptor beta; K05196	GLRB
ENSG00000134757.4	-0.58255366	2.624303441	0.196609194	1	14;GO:0001533,cellular_component cornified envelope;GO:0005509,molecular_function calcium ion binding;GO:0005829,cellular_component cytosol;GO:0005886,cellular_component plasma membrane;GO:0007155,biological_process cell adhesion;GO:0007156,biological_process homophilic cell adhesion via plasma membrane adhesion molecules;GO:0016020,cellular_component membrane;GO:0016021,cellular_component integr…	NA	DSG3
ENSG00000103034.10	-0.582454149	5.004140692	0.047136839	1	25;GO:0001947,biological_process heart looping;GO:0003674,molecular_function molecular_function;GO:0005515,molecular_function protein binding;GO:0005737,cellular_component cytoplasm;GO:0005739,cellular_component mitochondrion;GO:0005789,cellular_component endoplasmic reticulum membrane;GO:0005829,cellular_component cytosol;GO:0007165,biological_process signal transduction;GO:0007420,biological_pr…	NA	NDRG4
ENSG00000157741.10	-0.582249772	3.950546179	0.074730122	1	3;GO:0005615,cellular_component extracellular space;GO:0005634,cellular_component nucleus;GO:0005654,cellular_component nucleoplasm	NA	UBN2
ENSG00000163131.6	-0.581443306	3.568659815	0.113808719	1	33;GO:0001968,molecular_function fibronectin binding;GO:0002224,biological_process toll-like receptor signaling pathway;GO:0002250,biological_process adaptive immune response;GO:0004197,molecular_function cysteine-type endopeptidase activity;GO:0004252,molecular_function serine-type endopeptidase activity;GO:0005518,molecular_function collagen binding;GO:0005576,cellular_component extracellular r…	CTSS; cathepsin S [EC:3.4.22.27]; K01368	CTSS
ENSG00000153071.10	-0.581071905	5.141093713	0.068731344	1	45;GO:0001650,cellular_component fibrillar center;GO:0001934,biological_process positive regulation of protein phosphorylation;GO:0005515,molecular_function protein binding;GO:0005737,cellular_component cytoplasm;GO:0005765,cellular_component lysosomal membrane;GO:0005829,cellular_component cytosol;GO:0005886,cellular_component plasma membrane;GO:0005905,cellular_component clathrin-coated pit;GO:…	DAB2; disabled homolog 2; K12475	DAB2
ENSG00000173065.9	-0.580697969	2.934338354	0.166394985	1	1;GO:0005654,cellular_component nucleoplasm	NA	FAM222B
ENSG00000152785.6	-0.580526799	0.792287497	0.381150581	1	22;GO:0001501,biological_process skeletal system development;GO:0001503,biological_process ossification;GO:0001649,biological_process osteoblast differentiation;GO:0005102,molecular_function signaling receptor binding;GO:0005125,molecular_function cytokine activity;GO:0005160,molecular_function transforming growth factor beta receptor binding;GO:0005576,cellular_component extracellular region;GO:…	BMP3; bone morphogenetic protein 3; K05496	BMP3
ENSG00000157224.11	-0.579739445	4.523182206	0.057188361	1	11;GO:0005198,molecular_function structural molecule activity;GO:0005515,molecular_function protein binding;GO:0005886,cellular_component plasma membrane;GO:0005923,cellular_component bicellular tight junction;GO:0016020,cellular_component membrane;GO:0016021,cellular_component integral component of membrane;GO:0016328,cellular_component lateral plasma membrane;GO:0016338,biological_process calci…	NA	CLDN12
ENSG00000107796.8	-0.579215682	0.695787447	0.390713385	1	22;GO:0000166,molecular_function nucleotide binding;GO:0005524,molecular_function ATP binding;GO:0005615,cellular_component extracellular space;GO:0005737,cellular_component cytoplasm;GO:0005829,cellular_component cytosol;GO:0005856,cellular_component cytoskeleton;GO:0006936,biological_process muscle contraction;GO:0008217,biological_process regulation of blood pressure;GO:0009615,biological_proc…	ACTA2; actin, aortic smooth muscle; K12313	ACTA2
XLOC_007728	-0.578645163	0.504341191	0.385258584	1	NA	NA	NA
ENSG00000106278.7	-0.577543692	1.078463362	0.365037407	1	25;GO:0002244,biological_process hematopoietic progenitor cell differentiation;GO:0004721,molecular_function phosphoprotein phosphatase activity;GO:0004725,molecular_function protein tyrosine phosphatase activity;GO:0005001,molecular_function transmembrane receptor protein tyrosine phosphatase activity;GO:0005515,molecular_function protein binding;GO:0005576,cellular_component extracellular regio…	PTPRZ; receptor-type tyrosine-protein phosphatase zeta [EC:3.1.3.48]; K08114	PTPRZ1
ENSG00000171056.6	-0.57727911	3.719911688	0.10440917	1	19;GO:0000981,molecular_function DNA-binding transcription factor activity, RNA polymerase II-specific;GO:0001706,biological_process endoderm formation;GO:0003677,molecular_function DNA binding;GO:0003700,molecular_function DNA-binding transcription factor activity;GO:0003705,molecular_function DNA-binding transcription factor activity, RNA polymerase II-specific;GO:0005515,molecular_function pro…	NA	SOX7
ENSG00000112319.13	-0.577249431	3.438881816	0.152286815	1	23;GO:0004721,molecular_function phosphoprotein phosphatase activity;GO:0004725,molecular_function protein tyrosine phosphatase activity;GO:0005515,molecular_function protein binding;GO:0005634,cellular_component nucleus;GO:0005737,cellular_component cytoplasm;GO:0006281,biological_process DNA repair;GO:0006325,biological_process chromatin organization;GO:0006351,biological_process transcription,…	NA	EYA4
ENSG00000187583.6	-0.577219847	0.75681252	0.393941217	1	3;GO:0005515,molecular_function protein binding;GO:0005886,cellular_component plasma membrane;GO:0016020,cellular_component membrane	NA	PLEKHN1
ENSG00000104814.8	-0.576990653	0.379261319	0.433405264	1	23;GO:0000166,molecular_function nucleotide binding;GO:0000185,biological_process activation of MAPKKK activity;GO:0004672,molecular_function protein kinase activity;GO:0004674,molecular_function protein serine/threonine kinase activity;GO:0005515,molecular_function protein binding;GO:0005524,molecular_function ATP binding;GO:0005622,cellular_component intracellular;GO:0005737,cellular_component …	MAP4K1, HPK1; mitogen-activated protein kinase kinase kinase kinase 1 [EC:2.7.11.1]; K04408	MAP4K1
XLOC_005763	-0.57665453	0.79380952	0.375387764	1	NA	NA	NA
XLOC_019882	-0.575449688	1.765605518	0.385123734	1	NA	NA	NA
ENSG00000203668.1	-0.575118813	5.186093131	0.049191044	1	14;GO:0005092,molecular_function GDP-dissociation inhibitor activity;GO:0005096,molecular_function GTPase activator activity;GO:0005634,cellular_component nucleus;GO:0005654,cellular_component nucleoplasm;GO:0005737,cellular_component cytoplasm;GO:0005829,cellular_component cytosol;GO:0005968,cellular_component Rab-protein geranylgeranyltransferase complex;GO:0006886,biological_process intracellu…	NA	CHML
XLOC_034253	-0.574061425	0.39459288	0.413097016	1	NA	NA	NA
ENSG00000115750.12	-0.574010155	4.602763908	0.068153651	1	17;GO:0001164,molecular_function RNA polymerase I CORE element sequence-specific DNA binding;GO:0001188,biological_process RNA polymerase I preinitiation complex assembly;GO:0003677,molecular_function DNA binding;GO:0005515,molecular_function protein binding;GO:0005634,cellular_component nucleus;GO:0005654,cellular_component nucleoplasm;GO:0005668,cellular_component RNA polymerase transcription f…	NA	TAF1B
ENSG00000100105.13	-0.573993456	3.237293873	0.222559411	1	20;GO:0000978,molecular_function RNA polymerase II proximal promoter sequence-specific DNA binding;GO:0000981,molecular_function DNA-binding transcription factor activity, RNA polymerase II-specific;GO:0001077,molecular_function DNA-binding transcription activator activity, RNA polymerase II-specific;GO:0003676,molecular_function nucleic acid binding;GO:0003677,molecular_function DNA binding;GO:0…	NA	PATZ1
ENSG00000023171.10	-0.573528936	1.906475053	0.257223819	1	2;GO:0016020,cellular_component membrane;GO:0016021,cellular_component integral component of membrane	NA	GRAMD1B
XLOC_055507	-0.572661012	3.726582574	0.30673628	1	NA	NA	NA
ENSG00000175895.3	-0.572275199	4.732893698	0.075147755	1	8;GO:0005515,molecular_function protein binding;GO:0005768,cellular_component endosome;GO:0005783,cellular_component endoplasmic reticulum;GO:0015031,biological_process protein transport;GO:0016020,cellular_component membrane;GO:0030133,cellular_component transport vesicle;GO:0031901,cellular_component early endosome membrane;GO:0046872,molecular_function metal ion binding	NA	PLEKHF2
ENSG00000069869.11	-0.571005319	4.085310078	0.079228598	1	63;GO:0000151,cellular_component ubiquitin ligase complex;GO:0000785,cellular_component chromatin;GO:0004842,molecular_function ubiquitin-protein transferase activity;GO:0005515,molecular_function protein binding;GO:0005737,cellular_component cytoplasm;GO:0005794,cellular_component Golgi apparatus;GO:0005829,cellular_component cytosol;GO:0005886,cellular_component plasma membrane;GO:0005902,cellu…	NEDD4, RSP5; E3 ubiquitin-protein ligase NEDD4 [EC:2.3.2.26]; K10591	NEDD4
XLOC_049105	-0.570916809	0.702251702	0.587219794	1	NA	NA	NA
ENSG00000170324.15	-0.570830282	1.64563282	0.285835069	1	10;GO:0005515,molecular_function protein binding;GO:0005545,molecular_function 1-phosphatidylinositol binding;GO:0005737,cellular_component cytoplasm;GO:0005856,cellular_component cytoskeleton;GO:0005886,cellular_component plasma membrane;GO:0005923,cellular_component bicellular tight junction;GO:0016020,cellular_component membrane;GO:0016323,cellular_component basolateral plasma membrane;GO:0030…	NA	FRMPD2
ENSG00000165113.8	-0.570560236	1.566825805	0.321496502	1	4;GO:0005515,molecular_function protein binding;GO:0005794,cellular_component Golgi apparatus;GO:0007165,biological_process signal transduction;GO:0042802,molecular_function identical protein binding	NA	GKAP1
ENSG00000168679.13	-0.570536235	0.521103744	0.408966836	1	1;GO:0016021,cellular_component integral component of membrane	NA	SLC16A4
ENSG00000083896.8	-0.57047829	7.082205468	0.054587425	1	16;GO:0000398,biological_process mRNA splicing, via spliceosome;GO:0003723,molecular_function RNA binding;GO:0005515,molecular_function protein binding;GO:0005634,cellular_component nucleus;GO:0005654,cellular_component nucleoplasm;GO:0005886,cellular_component plasma membrane;GO:0006376,biological_process mRNA splice site selection;GO:0006397,biological_process mRNA processing;GO:0006406,biologi…	NA	YTHDC1
XLOC_033881	-0.570033202	0.025789011	0.466711702	1	NA	NA	NA
ENSG00000110799.9	-0.57003031	2.47906627	0.241652569	1	28;GO:0002020,molecular_function protease binding;GO:0002576,biological_process platelet degranulation;GO:0005178,molecular_function integrin binding;GO:0005201,molecular_function extracellular matrix structural constituent;GO:0005515,molecular_function protein binding;GO:0005518,molecular_function collagen binding;GO:0005576,cellular_component extracellular region;GO:0005783,cellular_component e…	VWF; von Willebrand factor; K03900	VWF
ENSG00000186591.7	-0.569792373	5.37104521	0.074362387	1	15;GO:0000166,molecular_function nucleotide binding;GO:0004842,molecular_function ubiquitin-protein transferase activity;GO:0005515,molecular_function protein binding;GO:0005524,molecular_function ATP binding;GO:0005737,cellular_component cytoplasm;GO:0005829,cellular_component cytosol;GO:0006511,biological_process ubiquitin-dependent protein catabolic process;GO:0016567,biological_process protei…	UBE2H, UBC8; ubiquitin-conjugating enzyme E2 H [EC:2.3.2.23]; K10576	UBE2H
ENSG00000107807.8	-0.568763686	0.853199066	0.364331078	1	12;GO:0000978,molecular_function RNA polymerase II proximal promoter sequence-specific DNA binding;GO:0000981,molecular_function DNA-binding transcription factor activity, RNA polymerase II-specific;GO:0001077,molecular_function DNA-binding transcription activator activity, RNA polymerase II-specific;GO:0003677,molecular_function DNA binding;GO:0005515,molecular_function protein binding;GO:000563…	TLX1, HOX11; T-cell leukemia homeobox protein 1; K09340	TLX1
ENSG00000135093.8	-0.568665868	2.490775421	0.205753085	1	18;GO:0000422,biological_process autophagy of mitochondrion;GO:0004197,molecular_function cysteine-type endopeptidase activity;GO:0004843,molecular_function thiol-dependent ubiquitin-specific protease activity;GO:0005739,cellular_component mitochondrion;GO:0005741,cellular_component mitochondrial outer membrane;GO:0006508,biological_process proteolysis;GO:0006511,biological_process ubiquitin-depe…	USP30; ubiquitin carboxyl-terminal hydrolase 30 [EC:3.4.19.12]; K11851	USP30
ENSG00000164136.12	-0.567290994	0.190983103	0.539365083	1	44;GO:0001779,biological_process natural killer cell differentiation;GO:0001866,biological_process NK T cell proliferation;GO:0005125,molecular_function cytokine activity;GO:0005126,molecular_function cytokine receptor binding;GO:0005515,molecular_function protein binding;GO:0005576,cellular_component extracellular region;GO:0005615,cellular_component extracellular space;GO:0005634,cellular_compo…	IL15; interleukin 15; K05433	IL15
ENSG00000124920.9	-0.566468283	0.809790296	0.370081263	1	25;GO:0000981,molecular_function DNA-binding transcription factor activity, RNA polymerase II-specific;GO:0003677,molecular_function DNA binding;GO:0003700,molecular_function DNA-binding transcription factor activity;GO:0005634,cellular_component nucleus;GO:0005654,cellular_component nucleoplasm;GO:0005737,cellular_component cytoplasm;GO:0005783,cellular_component endoplasmic reticulum;GO:0005789…	NA	MYRF
ENSG00000137449.11	-0.566386109	2.948402897	0.302007436	1	29;GO:0000900,molecular_function translation repressor activity, mRNA regulatory element binding;GO:0003676,molecular_function nucleic acid binding;GO:0003723,molecular_function RNA binding;GO:0003730,molecular_function mRNA 3'-UTR binding;GO:0005095,molecular_function GTPase inhibitor activity;GO:0005515,molecular_function protein binding;GO:0005634,cellular_component nucleus;GO:0005737,cellular…	CPEB, ORB; cytoplasmic polyadenylation element-binding protein; K02602	CPEB2
ENSG00000144401.10	-0.566003966	0.718763995	0.375768681	1	14;GO:0005515,molecular_function protein binding;GO:0005654,cellular_component nucleoplasm;GO:0005737,cellular_component cytoplasm;GO:0006479,biological_process protein methylation;GO:0008168,molecular_function methyltransferase activity;GO:0008276,molecular_function protein methyltransferase activity;GO:0016279,molecular_function protein-lysine N-methyltransferase activity;GO:0016740,molecular_f…	NA	METTL21A
ENSG00000168310.6	-0.564811421	3.432718341	0.164824931	1	21;GO:0000122,biological_process negative regulation of transcription by RNA polymerase II;GO:0000977,molecular_function RNA polymerase II regulatory region sequence-specific DNA binding;GO:0000981,molecular_function DNA-binding transcription factor activity, RNA polymerase II-specific;GO:0001228,molecular_function DNA-binding transcription activator activity, RNA polymerase II-specific;GO:000367…	NA	IRF2
ENSG00000141258.8	-0.5647889	6.135547007	0.074229652	1	10;GO:0005096,molecular_function GTPase activator activity;GO:0005737,cellular_component cytoplasm;GO:0006886,biological_process intracellular protein transport;GO:0012505,cellular_component endomembrane system;GO:0017137,molecular_function Rab GTPase binding;GO:0031338,biological_process regulation of vesicle fusion;GO:0034499,biological_process late endosome to Golgi transport;GO:0042470,cellul…	NA	SGSM2
ENSG00000151632.12	-0.564587067	10.09613393	0.059798755	1	23;GO:0004032,molecular_function alditol:NADP+ 1-oxidoreductase activity;GO:0005737,cellular_component cytoplasm;GO:0006629,biological_process lipid metabolic process;GO:0006693,biological_process prostaglandin metabolic process;GO:0007186,biological_process G protein-coupled receptor signaling pathway;GO:0007586,biological_process digestion;GO:0008202,biological_process steroid metabolic process…	AKR1C1; 20alpha/3alpha-hydroxysteroid dehydrogenase / dihydrodiol dehydrogenase [EC:1.1.1.149 1.1.1.357 1.3.1.20]; K00212; AKR1C2; 3alpha-hydroxysteroid 3-dehydrogenase [EC:1.1.1.213 1.1.1.357]; K00089	AKR1C2
ENSG00000087128.5	-0.564419974	3.311733495	0.147834143	1	11;GO:0004252,molecular_function serine-type endopeptidase activity;GO:0005576,cellular_component extracellular region;GO:0005886,cellular_component plasma membrane;GO:0005887,cellular_component integral component of plasma membrane;GO:0006508,biological_process proteolysis;GO:0008233,molecular_function peptidase activity;GO:0008236,molecular_function serine-type peptidase activity;GO:0016020,cel…	NA	TMPRSS11E
XLOC_021441	-0.563726566	0.021378873	0.638432296	1	NA	NA	NA
ENSG00000119946.9	-0.562846613	2.635596428	0.206341449	1	7;GO:0005515,molecular_function protein binding;GO:0005886,cellular_component plasma membrane;GO:0006811,biological_process ion transport;GO:0016020,cellular_component membrane;GO:0016021,cellular_component integral component of membrane;GO:0030425,cellular_component dendrite;GO:0043025,cellular_component neuronal cell body	NA	CNNM1
XLOC_032131	-0.562586371	1.78571515	0.31161785	1	NA	NA	NA
ENSG00000078269.9	-0.562580769	6.810486724	0.083275052	1	23;GO:0003676,molecular_function nucleic acid binding;GO:0003723,molecular_function RNA binding;GO:0004438,molecular_function phosphatidylinositol-3-phosphatase activity;GO:0004439,molecular_function phosphatidylinositol-4,5-bisphosphate 5-phosphatase activity;GO:0005515,molecular_function protein binding;GO:0005737,cellular_component cytoplasm;GO:0005829,cellular_component cytosol;GO:0005856,cel…	SYNJ; synaptojanin [EC:3.1.3.36]; K20279	SYNJ2
ENSG00000069509.5	-0.562147991	2.254997512	0.250221033	1	11;GO:0000422,biological_process autophagy of mitochondrion;GO:0001666,biological_process response to hypoxia;GO:0005515,molecular_function protein binding;GO:0005739,cellular_component mitochondrion;GO:0005741,cellular_component mitochondrial outer membrane;GO:0006914,biological_process autophagy;GO:0010243,biological_process response to organonitrogen compound;GO:0016020,cellular_component memb…	FUNDC1; FUN14 domain-containing protein 1; K17986	FUNDC1
ENSG00000140950.11	-0.562102779	4.396133252	0.104671146	1	5;GO:0005515,molecular_function protein binding;GO:0005737,cellular_component cytoplasm;GO:0005765,cellular_component lysosomal membrane;GO:0016020,cellular_component membrane;GO:1903204,biological_process negative regulation of oxidative stress-induced neuron death	NA	TLDC1
ENSG00000197343.6	-0.561985006	3.653586851	0.246545199	1	15;GO:0000981,molecular_function DNA-binding transcription factor activity, RNA polymerase II-specific;GO:0003674,molecular_function molecular_function;GO:0003676,molecular_function nucleic acid binding;GO:0003677,molecular_function DNA binding;GO:0003700,molecular_function DNA-binding transcription factor activity;GO:0005515,molecular_function protein binding;GO:0005622,cellular_component intrac…	NA	ZNF655
ENSG00000141425.13	-0.561936455	4.149924979	0.073179846	1	5;GO:0005515,molecular_function protein binding;GO:0005654,cellular_component nucleoplasm;GO:0016591,cellular_component RNA polymerase II, holoenzyme;GO:0042795,biological_process snRNA transcription by RNA polymerase II;GO:0070940,biological_process dephosphorylation of RNA polymerase II C-terminal domain	NA	RPRD1A
ENSG00000122042.9	-0.561836784	5.163670805	0.053737351	1	4;GO:0005622,cellular_component intracellular;GO:0005886,cellular_component plasma membrane;GO:0016020,cellular_component membrane;GO:0070062,cellular_component extracellular exosome	NA	UBL3
ENSG00000153006.10	-0.561768541	3.09912974	0.155831032	1	6;GO:0003676,molecular_function nucleic acid binding;GO:0005515,molecular_function protein binding;GO:0006397,biological_process mRNA processing;GO:0008270,molecular_function zinc ion binding;GO:0008380,biological_process RNA splicing;GO:0046872,molecular_function metal ion binding	NA	SREK1IP1
XLOC_032268	-0.561297035	3.133554072	0.174232586	1	NA	NA	NA
ENSG00000163803.8	-0.560312268	3.821513183	0.153225769	1	18;GO:0004620,molecular_function phospholipase activity;GO:0004622,molecular_function lysophospholipase activity;GO:0004623,molecular_function phospholipase A2 activity;GO:0005886,cellular_component plasma membrane;GO:0006629,biological_process lipid metabolic process;GO:0006644,biological_process phospholipid metabolic process;GO:0016020,cellular_component membrane;GO:0016021,cellular_component …	PLB1, PLB; phospholipase B1, membrane-associated [EC:3.1.1.4 3.1.1.5]; K14621	PLB1
ENSG00000112425.9	-0.560300079	0.231938298	0.470653104	1	32;GO:0004721,molecular_function phosphoprotein phosphatase activity;GO:0004722,molecular_function protein serine/threonine phosphatase activity;GO:0004725,molecular_function protein tyrosine phosphatase activity;GO:0005515,molecular_function protein binding;GO:0005634,cellular_component nucleus;GO:0005654,cellular_component nucleoplasm;GO:0005737,cellular_component cytoplasm;GO:0005783,cellular_…	NA	EPM2A
ENSG00000143515.12	-0.559998757	2.531745033	0.196925513	1	17;GO:0000166,molecular_function nucleotide binding;GO:0000287,molecular_function magnesium ion binding;GO:0004012,molecular_function phospholipid-translocating ATPase activity;GO:0005524,molecular_function ATP binding;GO:0005783,cellular_component endoplasmic reticulum;GO:0005789,cellular_component endoplasmic reticulum membrane;GO:0005794,cellular_component Golgi apparatus;GO:0005886,cellular_c…	NA	ATP8B2
ENSG00000120438.7	-0.559824726	7.235745182	0.06518311	1	39;GO:0000166,molecular_function nucleotide binding;GO:0000242,cellular_component pericentriolar material;GO:0000792,cellular_component heterochromatin;GO:0001669,cellular_component acrosomal vesicle;GO:0002199,cellular_component zona pellucida receptor complex;GO:0003723,molecular_function RNA binding;GO:0005515,molecular_function protein binding;GO:0005524,molecular_function ATP binding;GO:0005…	NA	TCP1
ENSG00000059915.12	-0.559331818	0.470639881	0.498008756	1	16;GO:0005085,molecular_function guanyl-nucleotide exchange factor activity;GO:0005086,molecular_function ARF guanyl-nucleotide exchange factor activity;GO:0005515,molecular_function protein binding;GO:0005543,molecular_function phospholipid binding;GO:0005886,cellular_component plasma membrane;GO:0007165,biological_process signal transduction;GO:0014069,cellular_component postsynaptic density;GO…	PSD; PH and SEC7 domain-containing protein; K12494	PSD
XLOC_029829	-0.55924331	0.796917927	0.394969465	1	NA	NA	NA
ENSG00000155097.7	-0.559041113	5.681070806	0.05119962	1	22;GO:0000221,cellular_component vacuolar proton-transporting V-type ATPase, V1 domain;GO:0005215,molecular_function transporter activity;GO:0005515,molecular_function protein binding;GO:0005737,cellular_component cytoplasm;GO:0005765,cellular_component lysosomal membrane;GO:0005829,cellular_component cytosol;GO:0005886,cellular_component plasma membrane;GO:0006811,biological_process ion transpor…	ATPeV1C, ATP6C; V-type H+-transporting ATPase subunit C; K02148	ATP6V1C1
ENSG00000174837.10	-0.558858135	2.663105238	0.191233466	1	1;GO:0005509,molecular_function calcium ion binding	NA	EMR1
ENSG00000205744.5	-0.558257286	3.441943835	0.150274309	1	6;GO:0005085,molecular_function guanyl-nucleotide exchange factor activity;GO:0005737,cellular_component cytoplasm;GO:0005829,cellular_component cytosol;GO:0017112,molecular_function Rab guanyl-nucleotide exchange factor activity;GO:0030136,cellular_component clathrin-coated vesicle;GO:0031410,cellular_component cytoplasmic vesicle	NA	DENND1C
XLOC_019490	-0.557877298	1.825925492	0.276975923	1	NA	NA	NA
ENSG00000109323.4	-0.557255663	7.143214625	0.061631093	1	15;GO:0004553,molecular_function hydrolase activity, hydrolyzing O-glycosyl compounds;GO:0004567,molecular_function beta-mannosidase activity;GO:0005537,molecular_function mannose binding;GO:0005764,cellular_component lysosome;GO:0005886,cellular_component plasma membrane;GO:0005975,biological_process carbohydrate metabolic process;GO:0006464,biological_process cellular protein modification proce…	E3.2.1.25, MANBA, manB; beta-mannosidase [EC:3.2.1.25]; K01192	MANBA
ENSG00000137145.16	-0.557047847	5.339429591	0.063276489	1	15;GO:0005085,molecular_function guanyl-nucleotide exchange factor activity;GO:0005737,cellular_component cytoplasm;GO:0005794,cellular_component Golgi apparatus;GO:0005829,cellular_component cytosol;GO:0005886,cellular_component plasma membrane;GO:0015031,biological_process protein transport;GO:0016020,cellular_component membrane;GO:0017112,molecular_function Rab guanyl-nucleotide exchange facto…	NA	DENND4C
ENSG00000137266.10	-0.556603911	3.08436636	0.157459718	1	9;GO:0005215,molecular_function transporter activity;GO:0005515,molecular_function protein binding;GO:0006811,biological_process ion transport;GO:0008514,molecular_function organic anion transmembrane transporter activity;GO:0015711,biological_process organic anion transport;GO:0016020,cellular_component membrane;GO:0016021,cellular_component integral component of membrane;GO:0022857,molecular_fu…	NA	SLC22A23
ENSG00000165071.10	-0.556476875	1.473353346	0.353835086	1	3;GO:0005739,cellular_component mitochondrion;GO:0016020,cellular_component membrane;GO:0016021,cellular_component integral component of membrane	NA	TMEM71
XLOC_021809	-0.556375176	0.394448313	0.443126704	1	NA	NA	NA
ENSG00000136689.14	-0.555941617	3.889408995	0.09419921	1	26;GO:0001660,biological_process fever generation;GO:0005125,molecular_function cytokine activity;GO:0005149,molecular_function interleukin-1 receptor binding;GO:0005150,molecular_function interleukin-1, type I receptor binding;GO:0005151,molecular_function interleukin-1, type II receptor binding;GO:0005152,molecular_function interleukin-1 receptor antagonist activity;GO:0005515,molecular_functio…	IL1RN, IL1F3; interleukin 1 receptor antagonist; K05481	IL1RN
ENSG00000137462.6	-0.555576125	3.573028582	0.116763502	1	91;GO:0001530,molecular_function lipopolysaccharide binding;GO:0001540,molecular_function amyloid-beta binding;GO:0001666,biological_process response to hypoxia;GO:0001774,biological_process microglial cell activation;GO:0001775,biological_process cell activation;GO:0001875,molecular_function lipopolysaccharide receptor activity;GO:0002224,biological_process toll-like receptor signaling pathway;G…	TLR2, CD282; toll-like receptor 2; K10159	TLR2
XLOC_032240	-0.55532789	0.507596551	0.42217092	1	NA	NA	NA
ENSG00000132718.7	-0.555317754	1.673026597	0.368040401	1	57;GO:0000149,molecular_function SNARE binding;GO:0001778,biological_process plasma membrane repair;GO:0001891,cellular_component phagocytic cup;GO:0005515,molecular_function protein binding;GO:0005737,cellular_component cytoplasm;GO:0005764,cellular_component lysosome;GO:0005886,cellular_component plasma membrane;GO:0005887,cellular_component integral component of plasma membrane;GO:0006906,biol…	NA	SYT11
ENSG00000108984.9	-0.554889065	2.533699046	0.234175863	1	42;GO:0000165,biological_process MAPK cascade;GO:0000166,molecular_function nucleotide binding;GO:0000187,biological_process activation of MAPK activity;GO:0001934,biological_process positive regulation of protein phosphorylation;GO:0002931,biological_process response to ischemia;GO:0004672,molecular_function protein kinase activity;GO:0004674,molecular_function protein serine/threonine kinase ac…	MAP2K6, MKK6; mitogen-activated protein kinase kinase 6 [EC:2.7.12.2]; K04433	MAP2K6
ENSG00000111335.8	-0.553832308	4.036524997	0.085333172	1	26;GO:0000166,molecular_function nucleotide binding;GO:0001730,molecular_function 2'-5'-oligoadenylate synthetase activity;GO:0002376,biological_process immune system process;GO:0003723,molecular_function RNA binding;GO:0003725,molecular_function double-stranded RNA binding;GO:0005515,molecular_function protein binding;GO:0005524,molecular_function ATP binding;GO:0005654,cellular_component nucleo…	OAS; 2'-5'-oligoadenylate synthetase [EC:2.7.7.84]; K14216	OAS2
ENSG00000082497.7	-0.553399764	3.429476881	0.130321126	1	NA	NA	SERTAD4
ENSG00000163739.4	-0.553399041	1.130002536	0.342923352	1	19;GO:0002237,biological_process response to molecule of bacterial origin;GO:0005125,molecular_function cytokine activity;GO:0005515,molecular_function protein binding;GO:0005576,cellular_component extracellular region;GO:0005615,cellular_component extracellular space;GO:0006935,biological_process chemotaxis;GO:0006952,biological_process defense response;GO:0006954,biological_process inflammatory…	CXCL1_2_3, GRO; C-X-C motif chemokine 1/2/3; K05505	CXCL1
ENSG00000170667.10	-0.55288258	1.442567173	0.320814463	1	16;GO:0000165,biological_process MAPK cascade;GO:0005096,molecular_function GTPase activator activity;GO:0005543,molecular_function phospholipid binding;GO:0005737,cellular_component cytoplasm;GO:0005829,cellular_component cytosol;GO:0005886,cellular_component plasma membrane;GO:0007165,biological_process signal transduction;GO:0016020,cellular_component membrane;GO:0031235,cellular_component int…	RASA4, CAPRI; Ras GTPase-activating protein 4; K17630	RASA4B
ENSG00000136143.9	-0.551467049	5.703691246	0.062267313	1	17;GO:0000166,molecular_function nucleotide binding;GO:0000287,molecular_function magnesium ion binding;GO:0003824,molecular_function catalytic activity;GO:0004775,molecular_function succinate-CoA ligase (ADP-forming) activity;GO:0005515,molecular_function protein binding;GO:0005524,molecular_function ATP binding;GO:0005739,cellular_component mitochondrion;GO:0005759,cellular_component mitochondr…	LSC2; succinyl-CoA synthetase beta subunit [EC:6.2.1.4 6.2.1.5]; K01900	SUCLA2
ENSG00000213186.3	-0.551407655	2.259280583	0.26558865	1	17;GO:0005515,molecular_function protein binding;GO:0005622,cellular_component intracellular;GO:0005783,cellular_component endoplasmic reticulum;GO:0005789,cellular_component endoplasmic reticulum membrane;GO:0005813,cellular_component centrosome;GO:0005929,cellular_component cilium;GO:0008270,molecular_function zinc ion binding;GO:0016020,cellular_component membrane;GO:0016021,cellular_component…	NA	TRIM59
XLOC_018387	-0.551154273	0.845177703	0.387192617	1	NA	NA	NA
ENSG00000125508.3	-0.550660444	2.706475078	0.409293519	1	21;GO:0000166,molecular_function nucleotide binding;GO:0004672,molecular_function protein kinase activity;GO:0004713,molecular_function protein tyrosine kinase activity;GO:0004715,molecular_function non-membrane spanning protein tyrosine kinase activity;GO:0005102,molecular_function signaling receptor binding;GO:0005515,molecular_function protein binding;GO:0005524,molecular_function ATP binding;…	NA	SRMS
ENSG00000030419.12	-0.55065248	3.535212403	0.25755041	1	16;GO:0000122,biological_process negative regulation of transcription by RNA polymerase II;GO:0000981,molecular_function DNA-binding transcription factor activity, RNA polymerase II-specific;GO:0003674,molecular_function molecular_function;GO:0003676,molecular_function nucleic acid binding;GO:0003677,molecular_function DNA binding;GO:0003700,molecular_function DNA-binding transcription factor act…	NA	IKZF2
ENSG00000107341.4	-0.550630168	4.636633016	0.06554872	1	14;GO:0000166,molecular_function nucleotide binding;GO:0004842,molecular_function ubiquitin-protein transferase activity;GO:0005515,molecular_function protein binding;GO:0005524,molecular_function ATP binding;GO:0005737,cellular_component cytoplasm;GO:0005829,cellular_component cytosol;GO:0006513,biological_process protein monoubiquitination;GO:0016567,biological_process protein ubiquitination;GO…	UBE2R, UBC3, CDC34; ubiquitin-conjugating enzyme E2 R [EC:2.3.2.23]; K02207	UBE2R2
XLOC_006519	-0.550360171	0.594306723	0.45196268	1	NA	NA	NA
ENSG00000147100.5	-0.549424776	3.181065777	0.160705574	1	12;GO:0005215,molecular_function transporter activity;GO:0005886,cellular_component plasma membrane;GO:0005887,cellular_component integral component of plasma membrane;GO:0008028,molecular_function monocarboxylic acid transmembrane transporter activity;GO:0015293,molecular_function symporter activity;GO:0015349,molecular_function thyroid hormone transmembrane transporter activity;GO:0015718,biolo…	SLC16A2; MFS transporter, MCT family, solute carrier family 16 (monocarboxylic acid transporters), member 2; K08231	SLC16A2
ENSG00000138271.4	-0.548910022	4.636219729	0.111698591	1	NA	NA	GPR87
XLOC_031220	-0.548814947	2.164296207	0.255781582	1	NA	NA	NA
ENSG00000115468.7	-0.548229439	2.415867505	0.230716279	1	6;GO:0005509,molecular_function calcium ion binding;GO:0005739,cellular_component mitochondrion;GO:0005743,cellular_component mitochondrial inner membrane;GO:0016020,cellular_component membrane;GO:0031175,biological_process neuron projection development;GO:0046872,molecular_function metal ion binding	NA	EFHD1
ENSG00000156011.12	-0.547067595	2.448728346	0.227515827	1	13;GO:0005085,molecular_function guanyl-nucleotide exchange factor activity;GO:0005086,molecular_function ARF guanyl-nucleotide exchange factor activity;GO:0005622,cellular_component intracellular;GO:0005886,cellular_component plasma membrane;GO:0014069,cellular_component postsynaptic density;GO:0016020,cellular_component membrane;GO:0030054,cellular_component cell junction;GO:0032011,biological_…	PSD; PH and SEC7 domain-containing protein; K12494	PSD3
ENSG00000111911.5	-0.546899569	1.78077477	0.29567962	1	NA	NA	HINT3
ENSG00000130584.6	-0.546682551	0.9437913	0.391870377	1	11;GO:0003676,molecular_function nucleic acid binding;GO:0005515,molecular_function protein binding;GO:0005634,cellular_component nucleus;GO:0006351,biological_process transcription, DNA-templated;GO:0006355,biological_process regulation of transcription, DNA-templated;GO:0030853,biological_process negative regulation of granulocyte differentiation;GO:0045650,biological_process negative regulatio…	NA	ZBTB46
ENSG00000144857.10	-0.545998591	1.463463773	0.321027682	1	12;GO:0005515,molecular_function protein binding;GO:0005654,cellular_component nucleoplasm;GO:0005886,cellular_component plasma membrane;GO:0005887,cellular_component integral component of plasma membrane;GO:0007155,biological_process cell adhesion;GO:0007224,biological_process smoothened signaling pathway;GO:0007411,biological_process axon guidance;GO:0016020,cellular_component membrane;GO:00160…	BOC; brother of CDO; K20020	BOC
ENSG00000135119.10	-0.54589301	2.010875996	0.266888324	1	1;GO:0016021,cellular_component integral component of membrane	NA	RNFT2
ENSG00000170369.3	-0.545745918	1.839987663	0.28956614	1	9;GO:0001580,biological_process detection of chemical stimulus involved in sensory perception of bitter taste;GO:0002020,molecular_function protease binding;GO:0004869,molecular_function cysteine-type endopeptidase inhibitor activity;GO:0005515,molecular_function protein binding;GO:0005576,cellular_component extracellular region;GO:0005615,cellular_component extracellular space;GO:0010466,biologi…	CST2; cystatin-SA; K13898	CST2
ENSG00000068650.14	-0.544644256	7.461787567	0.068439833	1	22;GO:0000166,molecular_function nucleotide binding;GO:0000287,molecular_function magnesium ion binding;GO:0004012,molecular_function phospholipid-translocating ATPase activity;GO:0005515,molecular_function protein binding;GO:0005524,molecular_function ATP binding;GO:0005765,cellular_component lysosomal membrane;GO:0005768,cellular_component endosome;GO:0005769,cellular_component early endosome;G…	NA	ATP11A
ENSG00000183785.10	-0.54270356	0.686632834	0.42405277	1	12;GO:0000166,molecular_function nucleotide binding;GO:0003924,molecular_function GTPase activity;GO:0005200,molecular_function structural constituent of cytoskeleton;GO:0005525,molecular_function GTP binding;GO:0005737,cellular_component cytoplasm;GO:0005856,cellular_component cytoskeleton;GO:0005874,cellular_component microtubule;GO:0007010,biological_process cytoskeleton organization;GO:000701…	TUBA; tubulin alpha; K07374	TUBA8
ENSG00000188785.7	-0.542466389	3.142495135	0.296572159	1	10;GO:0000981,molecular_function DNA-binding transcription factor activity, RNA polymerase II-specific;GO:0003676,molecular_function nucleic acid binding;GO:0003677,molecular_function DNA binding;GO:0005515,molecular_function protein binding;GO:0005622,cellular_component intracellular;GO:0005634,cellular_component nucleus;GO:0006351,biological_process transcription, DNA-templated;GO:0006355,biolo…	KRAB; KRAB domain-containing zinc finger protein; K09228	ZNF548
ENSG00000163840.5	-0.542289758	4.420471653	0.114282373	1	48;GO:0000209,biological_process protein polyubiquitination;GO:0002230,biological_process positive regulation of defense response to virus by host;GO:0002376,biological_process immune system process;GO:0004842,molecular_function ubiquitin-protein transferase activity;GO:0004857,molecular_function enzyme inhibitor activity;GO:0005515,molecular_function protein binding;GO:0005634,cellular_component…	DTX; deltex [EC:2.3.2.27]; K06058	DTX3L
ENSG00000079337.11	-0.542189176	3.193298459	0.182457656	1	33;GO:0000166,molecular_function nucleotide binding;GO:0001525,biological_process angiogenesis;GO:0005085,molecular_function guanyl-nucleotide exchange factor activity;GO:0005515,molecular_function protein binding;GO:0005622,cellular_component intracellular;GO:0005886,cellular_component plasma membrane;GO:0005902,cellular_component microvillus;GO:0007165,biological_process signal transduction;GO:…	RAPGEF3, EPAC1; Rap guanine nucleotide exchange factor 3; K08014	RAPGEF3
XLOC_009125	-0.542057482	1.721717386	0.300068025	1	NA	NA	NA
ENSG00000134294.9	-0.541852899	9.285128929	0.076847751	1	25;GO:0003333,biological_process amino acid transmembrane transport;GO:0005515,molecular_function protein binding;GO:0005886,cellular_component plasma membrane;GO:0005887,cellular_component integral component of plasma membrane;GO:0005903,cellular_component brush border;GO:0006811,biological_process ion transport;GO:0006814,biological_process sodium ion transport;GO:0006865,biological_process ami…	SLC38A2, SNAT2; solute carrier family 38 (sodium-coupled neutral amino acid transporter), member 2; K14207	SLC38A2
ENSG00000177494.5	-0.541737729	2.812553805	0.313893232	1	NA	NA	ZBED2
ENSG00000197641.7	-0.541620058	3.965715957	0.258440245	1	18;GO:0002020,molecular_function protease binding;GO:0004867,molecular_function serine-type endopeptidase inhibitor activity;GO:0004869,molecular_function cysteine-type endopeptidase inhibitor activity;GO:0005615,cellular_component extracellular space;GO:0005654,cellular_component nucleoplasm;GO:0005737,cellular_component cytoplasm;GO:0005829,cellular_component cytosol;GO:0009411,biological_proce…	SERPINB; serpin B; K13963	SERPINB13
ENSG00000131781.8	-0.5395761	2.601526872	0.257391203	1	14;GO:0004497,molecular_function monooxygenase activity;GO:0004499,molecular_function N,N-dimethylaniline monooxygenase activity;GO:0005783,cellular_component endoplasmic reticulum;GO:0005789,cellular_component endoplasmic reticulum membrane;GO:0005829,cellular_component cytosol;GO:0008150,biological_process biological_process;GO:0016020,cellular_component membrane;GO:0016021,cellular_component i…	FMO; dimethylaniline monooxygenase (N-oxide forming) [EC:1.14.13.8]; K00485	FMO5
ENSG00000183723.8	-0.539413409	2.625839122	0.215429006	1	3;GO:0005515,molecular_function protein binding;GO:0016020,cellular_component membrane;GO:0016021,cellular_component integral component of membrane	NA	CMTM4
ENSG00000187231.9	-0.539060531	6.450563008	0.073448093	1	10;GO:0005515,molecular_function protein binding;GO:0005546,molecular_function phosphatidylinositol-4,5-bisphosphate binding;GO:0010314,molecular_function phosphatidylinositol-5-phosphate binding;GO:0032266,molecular_function phosphatidylinositol-3-phosphate binding;GO:0043325,molecular_function phosphatidylinositol-3,4-bisphosphate binding;GO:0045111,cellular_component intermediate filament cyto…	NA	SESTD1
ENSG00000164342.8	-0.537801979	3.524570741	0.226959604	1	76;GO:0000139,cellular_component Golgi membrane;GO:0001774,biological_process microglial cell activation;GO:0001819,biological_process positive regulation of cytokine production;GO:0002224,biological_process toll-like receptor signaling pathway;GO:0002376,biological_process immune system process;GO:0002730,biological_process regulation of dendritic cell cytokine production;GO:0002756,biological_p…	TLR3, CD283; toll-like receptor 3; K05401	TLR3
ENSG00000169896.12	-0.537724155	2.495013444	0.230662534	1	39;GO:0001774,biological_process microglial cell activation;GO:0001851,molecular_function complement component C3b binding;GO:0002376,biological_process immune system process;GO:0005515,molecular_function protein binding;GO:0005615,cellular_component extracellular space;GO:0005886,cellular_component plasma membrane;GO:0006911,biological_process phagocytosis, engulfment;GO:0007155,biological_proce…	ITGAM, CD11b; integrin alpha M; K06461	ITGAM
XLOC_056283	-0.537590355	0.643009194	0.404906586	1	NA	NA	NA
ENSG00000180008.8	-0.537261	3.151910283	0.198961116	1	11;GO:0004860,molecular_function protein kinase inhibitor activity;GO:0005515,molecular_function protein binding;GO:0005737,cellular_component cytoplasm;GO:0007175,biological_process negative regulation of epidermal growth factor-activated receptor activity;GO:0009968,biological_process negative regulation of signal transduction;GO:0016567,biological_process protein ubiquitination;GO:0019221,biol…	SOCS4; suppressor of cytokine signaling 4; K04697	SOCS4
ENSG00000196139.7	-0.536805443	7.314246354	0.074648642	1	62;GO:0000060,biological_process protein import into nucleus, translocation;GO:0001523,biological_process retinoid metabolic process;GO:0001758,molecular_function retinal dehydrogenase activity;GO:0004032,molecular_function alditol:NADP+ 1-oxidoreductase activity;GO:0004033,molecular_function aldo-keto reductase (NADP) activity;GO:0004745,molecular_function retinol dehydrogenase activity;GO:00056…	AKR1C3; aldo-keto reductase family 1 member C3 [EC:1.1.1.51 1.1.1.188 1.1.1.213 1.1.1.357]; K04119	AKR1C3
ENSG00000147118.6	-0.536301433	0.179468012	0.496281677	1	NA	KRAB; KRAB domain-containing zinc finger protein; K09228	ZNF182
ENSG00000136936.6	-0.535714383	3.123522298	0.18775909	1	32;GO:0000110,cellular_component nucleotide-excision repair factor 1 complex;GO:0000715,biological_process nucleotide-excision repair, DNA damage recognition;GO:0003677,molecular_function DNA binding;GO:0003684,molecular_function damaged DNA binding;GO:0005515,molecular_function protein binding;GO:0005634,cellular_component nucleus;GO:0005654,cellular_component nucleoplasm;GO:0005737,cellular_com…	XPA; DNA-repair protein complementing XP-A cells; K10847	XPA
ENSG00000139112.6	-0.535699075	2.666985971	0.209196441	1	26;GO:0000045,biological_process autophagosome assembly;GO:0000421,cellular_component autophagosome membrane;GO:0000422,biological_process autophagy of mitochondrion;GO:0005515,molecular_function protein binding;GO:0005622,cellular_component intracellular;GO:0005737,cellular_component cytoplasm;GO:0005776,cellular_component autophagosome;GO:0005783,cellular_component endoplasmic reticulum;GO:0005…	GABARAP, ATG8, LC3; GABA(A) receptor-associated protein; K08341	GABARAPL1
XLOC_046684	-0.535478753	-0.007135764	0.520853517	1	NA	NA	NA
ENSG00000173567.10	-0.534585034	1.080974038	0.360121952	1	NA	NA	GPR113
ENSG00000261052.1	-0.534459533	2.778547882	0.624861897	1	24;GO:0004062,molecular_function aryl sulfotransferase activity;GO:0005515,molecular_function protein binding;GO:0005737,cellular_component cytoplasm;GO:0005829,cellular_component cytosol;GO:0006068,biological_process ethanol catabolic process;GO:0006584,biological_process catecholamine metabolic process;GO:0006629,biological_process lipid metabolic process;GO:0006805,biological_process xenobioti…	SULT1A; aryl sulfotransferase [EC:2.8.2.1]; K01014	SULT1A3
ENSG00000014257.11	-0.534181922	1.378630418	0.407153708	1	31;GO:0003993,molecular_function acid phosphatase activity;GO:0005515,molecular_function protein binding;GO:0005576,cellular_component extracellular region;GO:0005615,cellular_component extracellular space;GO:0005622,cellular_component intracellular;GO:0005634,cellular_component nucleus;GO:0005764,cellular_component lysosome;GO:0005765,cellular_component lysosomal membrane;GO:0005886,cellular_com…	NA	ACPP
ENSG00000142233.7	-0.534084045	0.646843082	0.475975853	1	NA	NA	NTN5
ENSG00000118242.11	-0.53403833	4.097609274	0.090497818	1	10;GO:0005515,molecular_function protein binding;GO:0005886,cellular_component plasma membrane;GO:0016020,cellular_component membrane;GO:0016324,cellular_component apical plasma membrane;GO:0030318,biological_process melanocyte differentiation;GO:0032402,biological_process melanosome transport;GO:0032991,cellular_component protein-containing complex;GO:0042470,cellular_component melanosome;GO:004…	NA	MREG
ENSG00000204287.9	-0.534008579	0.112677088	0.487707468	1	37;GO:0000139,cellular_component Golgi membrane;GO:0002376,biological_process immune system process;GO:0002503,biological_process peptide antigen assembly with MHC class II protein complex;GO:0002504,biological_process antigen processing and presentation of peptide or polysaccharide antigen via MHC class II;GO:0002506,biological_process polysaccharide assembly with MHC class II protein complex;GO…	MHC2; MHC class II antigen; K06752	HLA-DRA
XLOC_003472	-0.53359402	-0.214356242	0.710019495	1	NA	NA	NA
ENSG00000110455.9	-0.532954694	0.908996262	0.392265172	1	7;GO:0003824,molecular_function catalytic activity;GO:0005515,molecular_function protein binding;GO:0009058,biological_process biosynthetic process;GO:0030170,molecular_function pyridoxal phosphate binding;GO:0042218,biological_process 1-aminocyclopropane-1-carboxylate biosynthetic process;GO:0042802,molecular_function identical protein binding;GO:0042803,molecular_function protein homodimerizati…	NA	ACCS
ENSG00000232810.3	-0.532905393	1.147808331	0.54215404	1	160;GO:0000060,biological_process protein import into nucleus, translocation;GO:0000122,biological_process negative regulation of transcription by RNA polymerase II;GO:0000165,biological_process MAPK cascade;GO:0000185,biological_process activation of MAPKKK activity;GO:0000187,biological_process activation of MAPK activity;GO:0000977,molecular_function RNA polymerase II regulatory region sequenc…	TNF, TNFA; tumor necrosis factor superfamily, member 2; K03156	TNF
ENSG00000132535.14	-0.532782577	2.489730923	0.250427064	1	93;GO:0000165,biological_process MAPK cascade;GO:0002091,biological_process negative regulation of receptor internalization;GO:0004385,molecular_function guanylate kinase activity;GO:0005088,molecular_function Ras guanyl-nucleotide exchange factor activity;GO:0005102,molecular_function signaling receptor binding;GO:0005109,molecular_function frizzled binding;GO:0005198,molecular_function structur…	DLG4, PSD95; discs large protein 4; K11828	DLG4
ENSG00000239382.6	-0.532519992	0.362517179	0.455369195	1	10;GO:0005515,molecular_function protein binding;GO:0005634,cellular_component nucleus;GO:0005654,cellular_component nucleoplasm;GO:0005737,cellular_component cytoplasm;GO:0005925,cellular_component focal adhesion;GO:0008198,molecular_function ferrous iron binding;GO:0016491,molecular_function oxidoreductase activity;GO:0046872,molecular_function metal ion binding;GO:0051213,molecular_function di…	NA	ALKBH6
ENSG00000105146.8	-0.531994514	1.516583229	0.400322111	1	36;GO:0000166,molecular_function nucleotide binding;GO:0000775,cellular_component chromosome, centromeric region;GO:0000780,cellular_component condensed nuclear chromosome, centromeric region;GO:0000793,cellular_component condensed chromosome;GO:0000910,biological_process cytokinesis;GO:0004672,molecular_function protein kinase activity;GO:0004674,molecular_function protein serine/threonine kinas…	NA	AURKC
ENSG00000078403.12	-0.531877276	3.812665582	0.135450545	1	14;GO:0003677,molecular_function DNA binding;GO:0003682,molecular_function chromatin binding;GO:0003700,molecular_function DNA-binding transcription factor activity;GO:0005515,molecular_function protein binding;GO:0005634,cellular_component nucleus;GO:0005654,cellular_component nucleoplasm;GO:0005829,cellular_component cytosol;GO:0006351,biological_process transcription, DNA-templated;GO:0006355,…	NA	MLLT10
ENSG00000151689.8	-0.531773633	4.313898309	0.096724139	1	11;GO:0004441,molecular_function inositol-1,4-bisphosphate 1-phosphatase activity;GO:0005515,molecular_function protein binding;GO:0005829,cellular_component cytosol;GO:0006796,biological_process phosphate-containing compound metabolic process;GO:0007165,biological_process signal transduction;GO:0016311,biological_process dephosphorylation;GO:0016787,molecular_function hydrolase activity;GO:00436…	INPP1; inositol polyphosphate 1-phosphatase [EC:3.1.3.57]; K01107	INPP1
ENSG00000188738.9	-0.531579087	0.669471173	0.428640998	1	4;GO:0005515,molecular_function protein binding;GO:0005739,cellular_component mitochondrion;GO:0008150,biological_process biological_process;GO:0031514,cellular_component motile cilium	NA	FSIP2
XLOC_054263	-0.531535727	1.345115603	0.393034463	1	NA	NA	NA
XLOC_023488	-0.531371185	0.456388936	0.632260613	1	NA	NA	NA
ENSG00000135801.5	-0.53109459	5.568721006	0.073558454	1	13;GO:0003700,molecular_function DNA-binding transcription factor activity;GO:0003713,molecular_function transcription coactivator activity;GO:0005515,molecular_function protein binding;GO:0005634,cellular_component nucleus;GO:0006351,biological_process transcription, DNA-templated;GO:0006355,biological_process regulation of transcription, DNA-templated;GO:0006366,biological_process transcription…	TAF5; transcription initiation factor TFIID subunit 5; K03130	TAF5L
ENSG00000149716.8	-0.531040343	4.442884741	0.078422209	1	NA	NA	ORAOV1
ENSG00000100201.14	-0.530930704	7.64762659	0.105133529	1	38;GO:0000166,molecular_function nucleotide binding;GO:0000380,biological_process alternative mRNA splicing, via spliceosome;GO:0000381,biological_process regulation of alternative mRNA splicing, via spliceosome;GO:0001837,biological_process epithelial to mesenchymal transition;GO:0002376,biological_process immune system process;GO:0003676,molecular_function nucleic acid binding;GO:0003713,molecu…	NA	DDX17
ENSG00000157542.8	-0.530111233	2.922372254	0.230467252	1	13;GO:0005242,molecular_function inward rectifier potassium channel activity;GO:0005244,molecular_function voltage-gated ion channel activity;GO:0005515,molecular_function protein binding;GO:0005794,cellular_component Golgi apparatus;GO:0005886,cellular_component plasma membrane;GO:0006811,biological_process ion transport;GO:0006813,biological_process potassium ion transport;GO:0008076,cellular_c…	KCNJ6, KIR3.2; potassium inwardly-rectifying channel subfamily J member 6; K05000	KCNJ6
ENSG00000116574.4	-0.528800864	1.430449496	0.331699131	1	24;GO:0000082,biological_process G1/S transition of mitotic cell cycle;GO:0000139,cellular_component Golgi membrane;GO:0000166,molecular_function nucleotide binding;GO:0002102,cellular_component podosome;GO:0003924,molecular_function GTPase activity;GO:0005515,molecular_function protein binding;GO:0005525,molecular_function GTP binding;GO:0005622,cellular_component intracellular;GO:0005794,cellul…	NA	RHOU
ENSG00000138378.13	-0.528597034	1.828479184	0.333892206	1	19;GO:0000981,molecular_function DNA-binding transcription factor activity, RNA polymerase II-specific;GO:0003677,molecular_function DNA binding;GO:0003700,molecular_function DNA-binding transcription factor activity;GO:0005515,molecular_function protein binding;GO:0005634,cellular_component nucleus;GO:0005654,cellular_component nucleoplasm;GO:0005737,cellular_component cytoplasm;GO:0005829,cellu…	STAT4; signal transducer and activator of transcription 4; K11222	STAT4
ENSG00000165458.9	-0.528383149	5.024695929	0.071828825	1	32;GO:0001958,biological_process endochondral ossification;GO:0002376,biological_process immune system process;GO:0003779,molecular_function actin binding;GO:0005515,molecular_function protein binding;GO:0005737,cellular_component cytoplasm;GO:0005794,cellular_component Golgi apparatus;GO:0005829,cellular_component cytosol;GO:0005856,cellular_component cytoskeleton;GO:0005886,cellular_component p…	SHIP2, INPPL1; phosphatidylinositol-3,4,5-trisphosphate 5-phosphatase 2 [EC:3.1.3.86]; K15909	INPPL1
XLOC_011250	-0.52789387	1.928674322	0.56738911	1	NA	NA	NA
XLOC_032740	-0.527085744	1.714566599	0.366366822	1	NA	NA	NA
ENSG00000268403.1	-0.526990709	0.349411356	0.472405281	1	NA	NA	AC132192.1
ENSG00000174514.8	-0.526574149	1.297016448	0.395721516	1	2;GO:0016021,cellular_component integral component of membrane;GO:0055085,biological_process transmembrane transport	NA	MFSD4
ENSG00000205269.4	-0.525831551	0.901906471	0.456139503	1	6;GO:0005515,molecular_function protein binding;GO:0005886,cellular_component plasma membrane;GO:0016020,cellular_component membrane;GO:0016021,cellular_component integral component of membrane;GO:0016055,biological_process Wnt signaling pathway;GO:0090090,biological_process negative regulation of canonical Wnt signaling pathway	NA	TMEM170B
ENSG00000113296.10	-0.525440929	2.016176263	0.409181865	1	26;GO:0001938,biological_process positive regulation of endothelial cell proliferation;GO:0005178,molecular_function integrin binding;GO:0005509,molecular_function calcium ion binding;GO:0005515,molecular_function protein binding;GO:0005576,cellular_component extracellular region;GO:0005604,cellular_component basement membrane;GO:0005615,cellular_component extracellular space;GO:0005783,cellular_…	THBS2S; thrombospondin 2/3/4/5; K04659	THBS4
XLOC_031098	-0.525125375	0.343047457	0.481872848	1	NA	NA	NA
XLOC_025386	-0.525041303	0.262549333	0.446265567	1	NA	NA	NA
ENSG00000165626.12	-0.524839653	1.973803761	0.324448325	1	2;GO:0005515,molecular_function protein binding;GO:0070062,cellular_component extracellular exosome	NA	BEND7
ENSG00000112335.10	-0.524804315	6.334798813	0.088956926	1	41;GO:0005515,molecular_function protein binding;GO:0005737,cellular_component cytoplasm;GO:0005768,cellular_component endosome;GO:0005769,cellular_component early endosome;GO:0005829,cellular_component cytosol;GO:0006783,biological_process heme biosynthetic process;GO:0006897,biological_process endocytosis;GO:0008289,molecular_function lipid binding;GO:0009617,biological_process response to bact…	SNX3_12; sorting nexin-3/12; K17918	SNX3
ENSG00000204444.6	-0.524780756	1.191252068	0.362703098	1	22;GO:0001523,biological_process retinoid metabolic process;GO:0005319,molecular_function lipid transporter activity;GO:0005543,molecular_function phospholipid binding;GO:0005576,cellular_component extracellular region;GO:0005615,cellular_component extracellular space;GO:0006869,biological_process lipid transport;GO:0009749,biological_process response to glucose;GO:0016209,molecular_function anti…	NA	APOM
ENSG00000163661.3	-0.524664356	2.099948156	0.278357093	1	21;GO:0001849,molecular_function complement component C1q binding;GO:0001872,molecular_function (1->3)-beta-D-glucan binding;GO:0001878,biological_process response to yeast;GO:0005515,molecular_function protein binding;GO:0005576,cellular_component extracellular region;GO:0005615,cellular_component extracellular space;GO:0006954,biological_process inflammatory response;GO:0008228,biological_proce…	NA	PTX3
ENSG00000267950.1	-0.524013244	2.619302844	0.225308841	1	NA	NA	AC136297.1
ENSG00000174093.6	-0.523821077	5.531354404	0.08406359	1	14;GO:0004177,molecular_function aminopeptidase activity;GO:0005737,cellular_component cytoplasm;GO:0005829,cellular_component cytosol;GO:0006508,biological_process proteolysis;GO:0008233,molecular_function peptidase activity;GO:0008237,molecular_function metallopeptidase activity;GO:0008270,molecular_function zinc ion binding;GO:0016021,cellular_component integral component of membrane;GO:001678…	NA	RP11-1407O15.2
ENSG00000102174.7	-0.522405371	1.810998264	0.299273449	1	29;GO:0001501,biological_process skeletal system development;GO:0004177,molecular_function aminopeptidase activity;GO:0004222,molecular_function metalloendopeptidase activity;GO:0005783,cellular_component endoplasmic reticulum;GO:0005794,cellular_component Golgi apparatus;GO:0005886,cellular_component plasma membrane;GO:0005887,cellular_component integral component of plasma membrane;GO:0006464,b…	NA	PHEX
ENSG00000165801.5	-0.522074278	3.078071879	0.23637879	1	NA	NA	ARHGEF40
ENSG00000164128.2	-0.521952371	1.620731735	0.376840836	1	23;GO:0001601,molecular_function peptide YY receptor activity;GO:0001602,molecular_function pancreatic polypeptide receptor activity;GO:0003151,biological_process outflow tract morphogenesis;GO:0004930,molecular_function G protein-coupled receptor activity;GO:0004983,molecular_function neuropeptide Y receptor activity;GO:0005515,molecular_function protein binding;GO:0005886,cellular_component pla…	NPY1R; neuropeptide Y receptor type 1; K04204	NPY1R
ENSG00000143409.11	-0.521255474	1.7328957	0.397376847	1	15;GO:0004843,molecular_function thiol-dependent ubiquitin-specific protease activity;GO:0005515,molecular_function protein binding;GO:0005634,cellular_component nucleus;GO:0005654,cellular_component nucleoplasm;GO:0006508,biological_process proteolysis;GO:0008150,biological_process biological_process;GO:0008233,molecular_function peptidase activity;GO:0008234,molecular_function cysteine-type pep…	NA	FAM63A
ENSG00000163032.7	-0.52111949	2.484637074	0.254758609	1	8;GO:0005509,molecular_function calcium ion binding;GO:0005515,molecular_function protein binding;GO:0005829,cellular_component cytosol;GO:0016020,cellular_component membrane;GO:0035774,biological_process positive regulation of insulin secretion involved in cellular response to glucose stimulus;GO:0045921,biological_process positive regulation of exocytosis;GO:0046676,biological_process negative …	NA	VSNL1
ENSG00000143466.9	-0.521084285	3.507895389	0.240647787	1	35;GO:0000166,molecular_function nucleotide binding;GO:0004672,molecular_function protein kinase activity;GO:0004674,molecular_function protein serine/threonine kinase activity;GO:0004704,molecular_function NF-kappaB-inducing kinase activity;GO:0005515,molecular_function protein binding;GO:0005524,molecular_function ATP binding;GO:0005634,cellular_component nucleus;GO:0005654,cellular_component n…	IKBKE, IKKE; inhibitor of nuclear factor kappa-B kinase subunit epsilon [EC:2.7.11.10]; K07211	IKBKE
ENSG00000167711.9	-0.520618199	0.272828668	0.444281391	1	33;GO:0002020,molecular_function protease binding;GO:0002034,biological_process regulation of blood vessel diameter by renin-angiotensin;GO:0002576,biological_process platelet degranulation;GO:0004866,molecular_function endopeptidase inhibitor activity;GO:0004867,molecular_function serine-type endopeptidase inhibitor activity;GO:0005515,molecular_function protein binding;GO:0005576,cellular_compo…	SERPINF2, AAP; alpha-2-antiplasmin; K03983	SERPINF2
ENSG00000020577.9	-0.520546102	7.072152146	0.085575796	1	18;GO:0000289,biological_process nuclear-transcribed mRNA poly(A) tail shortening;GO:0000932,cellular_component P-body;GO:0001650,cellular_component fibrillar center;GO:0003723,molecular_function RNA binding;GO:0003729,molecular_function mRNA binding;GO:0005515,molecular_function protein binding;GO:0005737,cellular_component cytoplasm;GO:0005829,cellular_component cytosol;GO:0006417,biological_pr…	NA	SAMD4A
ENSG00000111802.9	-0.519706515	5.39152426	0.075134456	1	24;GO:0000287,molecular_function magnesium ion binding;GO:0003697,molecular_function single-stranded DNA binding;GO:0003714,molecular_function transcription corepressor activity;GO:0004518,molecular_function nuclease activity;GO:0005515,molecular_function protein binding;GO:0005634,cellular_component nucleus;GO:0005654,cellular_component nucleoplasm;GO:0005730,cellular_component nucleolus;GO:0005…	NA	TDP2
XLOC_038846	-0.519521062	-0.140855977	0.68310006	1	NA	NA	NA
ENSG00000081052.10	-0.518914304	2.76737606	0.221904021	1	8;GO:0005201,molecular_function extracellular matrix structural constituent;GO:0005576,cellular_component extracellular region;GO:0005581,cellular_component collagen trimer;GO:0005587,cellular_component collagen type IV trimer;GO:0005604,cellular_component basement membrane;GO:0005788,cellular_component endoplasmic reticulum lumen;GO:0030198,biological_process extracellular matrix organization;GO…	COL4A; collagen, type IV, alpha; K06237	COL4A4
ENSG00000124713.5	-0.518833229	0.15072817	0.4963066	1	13;GO:0005515,molecular_function protein binding;GO:0005829,cellular_component cytosol;GO:0005977,biological_process glycogen metabolic process;GO:0006111,biological_process regulation of gluconeogenesis;GO:0006555,biological_process methionine metabolic process;GO:0006730,biological_process one-carbon metabolic process;GO:0008168,molecular_function methyltransferase activity;GO:0016594,molecular…	GNMT; glycine N-methyltransferase [EC:2.1.1.20]; K00552	GNMT
ENSG00000079435.5	-0.518644073	0.978477642	0.396213044	1	22;GO:0004806,molecular_function triglyceride lipase activity;GO:0005515,molecular_function protein binding;GO:0005737,cellular_component cytoplasm;GO:0005811,cellular_component lipid droplet;GO:0005829,cellular_component cytosol;GO:0005886,cellular_component plasma membrane;GO:0005901,cellular_component caveola;GO:0006468,biological_process protein phosphorylation;GO:0006629,biological_process l…	LIPE, HSL; hormone-sensitive lipase [EC:3.1.1.79]; K07188	LIPE
XLOC_005844	-0.518173066	3.122202228	0.186541256	1	NA	NA	NA
ENSG00000166689.10	-0.517485705	7.558007311	0.100308878	1	3;GO:0005634,cellular_component nucleus;GO:0005829,cellular_component cytosol;GO:0030054,cellular_component cell junction	NA	PLEKHA7
ENSG00000170423.8	-0.517369115	0.644227669	0.45024526	1	8;GO:0005198,molecular_function structural molecule activity;GO:0005615,cellular_component extracellular space;GO:0005829,cellular_component cytosol;GO:0005882,cellular_component intermediate filament;GO:0031424,biological_process keratinization;GO:0045095,cellular_component keratin filament;GO:0070062,cellular_component extracellular exosome;GO:0070268,biological_process cornification	NA	KRT78
ENSG00000152240.8	-0.517188532	1.863947834	0.332914337	1	18;GO:0000086,biological_process G2/M transition of mitotic cell cycle;GO:0000922,cellular_component spindle pole;GO:0003674,molecular_function molecular_function;GO:0005515,molecular_function protein binding;GO:0005737,cellular_component cytoplasm;GO:0005813,cellular_component centrosome;GO:0005815,cellular_component microtubule organizing center;GO:0005819,cellular_component spindle;GO:0005829,…	NA	HAUS1
ENSG00000153885.10	-0.517017205	2.679401371	0.240765644	1	4;GO:0005515,molecular_function protein binding;GO:0007275,biological_process multicellular organism development;GO:0042802,molecular_function identical protein binding;GO:0051260,biological_process protein homooligomerization	NA	KCTD15
XLOC_053103	-0.516710946	2.069782634	0.277220629	1	NA	NA	NA
ENSG00000105737.5	-0.516324591	1.306065585	0.424803547	1	47;GO:0004970,molecular_function ionotropic glutamate receptor activity;GO:0005216,molecular_function ion channel activity;GO:0005622,cellular_component intracellular;GO:0005634,cellular_component nucleus;GO:0005783,cellular_component endoplasmic reticulum;GO:0005886,cellular_component plasma membrane;GO:0006621,biological_process protein retention in ER lumen;GO:0006811,biological_process ion tr…	GRIK5; glutamate receptor, ionotropic kainate 5; K05205	GRIK5
XLOC_023037	-0.515730679	0.212679538	0.475687826	1	NA	NA	NA
ENSG00000162174.8	-0.515713773	1.93380356	0.323507038	1	10;GO:0004067,molecular_function asparaginase activity;GO:0005634,cellular_component nucleus;GO:0005737,cellular_component cytoplasm;GO:0005829,cellular_component cytosol;GO:0006508,biological_process proteolysis;GO:0006559,biological_process L-phenylalanine catabolic process;GO:0008233,molecular_function peptidase activity;GO:0008798,molecular_function beta-aspartyl-peptidase activity;GO:0016787…	ASRGL1, iaaA; L-asparaginase / beta-aspartyl-peptidase [EC:3.5.1.1 3.4.19.5]; K13051	ASRGL1
XLOC_057079	-0.515617532	0.730600416	0.415573796	1	NA	NA	NA
ENSG00000196296.9	-0.514272631	2.219353646	0.305521871	1	33;GO:0000166,molecular_function nucleotide binding;GO:0005388,molecular_function calcium-transporting ATPase activity;GO:0005509,molecular_function calcium ion binding;GO:0005515,molecular_function protein binding;GO:0005524,molecular_function ATP binding;GO:0005739,cellular_component mitochondrion;GO:0005783,cellular_component endoplasmic reticulum;GO:0005789,cellular_component endoplasmic reti…	ATP2A; P-type Ca2+ transporter type 2A [EC:7.2.2.10]; K05853	ATP2A1
ENSG00000010818.4	-0.513931237	6.396652076	0.083795492	1	15;GO:0000981,molecular_function DNA-binding transcription factor activity, RNA polymerase II-specific;GO:0003676,molecular_function nucleic acid binding;GO:0003677,molecular_function DNA binding;GO:0003700,molecular_function DNA-binding transcription factor activity;GO:0005634,cellular_component nucleus;GO:0005654,cellular_component nucleoplasm;GO:0006351,biological_process transcription, DNA-te…	NA	HIVEP2
XLOC_029129	-0.513818345	2.580288411	0.400395701	1	NA	NA	NA
ENSG00000145113.17	-0.513449538	6.357380665	0.085141783	1	17;GO:0002223,biological_process stimulatory C-type lectin receptor signaling pathway;GO:0005176,molecular_function ErbB-2 class receptor binding;GO:0005576,cellular_component extracellular region;GO:0005615,cellular_component extracellular space;GO:0005796,cellular_component Golgi lumen;GO:0005886,cellular_component plasma membrane;GO:0005887,cellular_component integral component of plasma membr…	NA	MUC4
ENSG00000105967.11	-0.513196905	1.321294823	0.427392737	1	17;GO:0000978,molecular_function RNA polymerase II proximal promoter sequence-specific DNA binding;GO:0000981,molecular_function DNA-binding transcription factor activity, RNA polymerase II-specific;GO:0001077,molecular_function DNA-binding transcription activator activity, RNA polymerase II-specific;GO:0003677,molecular_function DNA binding;GO:0003700,molecular_function DNA-binding transcription…	NA	TFEC
ENSG00000101040.15	-0.512885788	6.152519086	0.112922487	1	23;GO:0000977,molecular_function RNA polymerase II regulatory region sequence-specific DNA binding;GO:0003682,molecular_function chromatin binding;GO:0003712,molecular_function transcription coregulator activity;GO:0003714,molecular_function transcription corepressor activity;GO:0005515,molecular_function protein binding;GO:0005634,cellular_component nucleus;GO:0005737,cellular_component cytoplas…	NA	ZMYND8
ENSG00000143398.15	-0.512545996	5.242482065	0.075668601	1	42;GO:0000166,molecular_function nucleotide binding;GO:0000285,molecular_function 1-phosphatidylinositol-3-phosphate 5-kinase activity;GO:0001726,cellular_component ruffle;GO:0005515,molecular_function protein binding;GO:0005524,molecular_function ATP binding;GO:0005634,cellular_component nucleus;GO:0005654,cellular_component nucleoplasm;GO:0005737,cellular_component cytoplasm;GO:0005829,cellular…	PIP5K; 1-phosphatidylinositol-4-phosphate 5-kinase [EC:2.7.1.68]; K00889	PIP5K1A
ENSG00000140044.8	-0.512264956	4.273747484	0.115396485	1	17;GO:0000122,biological_process negative regulation of transcription by RNA polymerase II;GO:0000978,molecular_function RNA polymerase II proximal promoter sequence-specific DNA binding;GO:0000981,molecular_function DNA-binding transcription factor activity, RNA polymerase II-specific;GO:0001078,molecular_function DNA-binding transcription repressor activity, RNA polymerase II-specific;GO:000367…	NA	JDP2
ENSG00000128266.7	-0.512163611	0.309569577	0.518697284	1	22;GO:0000166,molecular_function nucleotide binding;GO:0001664,molecular_function G protein-coupled receptor binding;GO:0003924,molecular_function GTPase activity;GO:0005515,molecular_function protein binding;GO:0005525,molecular_function GTP binding;GO:0005635,cellular_component nuclear envelope;GO:0005783,cellular_component endoplasmic reticulum;GO:0005829,cellular_component cytosol;GO:0005834,…	GNAZ; guanine nucleotide-binding protein G(z) subunit alpha; K04535	GNAZ
ENSG00000175874.5	-0.512116058	2.9514844	0.265938587	1	6;GO:0003674,molecular_function molecular_function;GO:0005576,cellular_component extracellular region;GO:0005783,cellular_component endoplasmic reticulum;GO:0005794,cellular_component Golgi apparatus;GO:0008150,biological_process biological_process;GO:0048037,molecular_function cofactor binding	NA	CREG2
ENSG00000182568.12	-0.511890454	3.508403356	0.164323071	1	28;GO:0000122,biological_process negative regulation of transcription by RNA polymerase II;GO:0000785,cellular_component chromatin;GO:0000977,molecular_function RNA polymerase II regulatory region sequence-specific DNA binding;GO:0000981,molecular_function DNA-binding transcription factor activity, RNA polymerase II-specific;GO:0001227,molecular_function DNA-binding transcription repressor activi…	NA	SATB1
XLOC_033262	-0.511823711	0.699678779	0.522518949	1	NA	NA	NA
ENSG00000138764.9	-0.511139173	7.960375646	0.090886085	1	2;GO:0005515,molecular_function protein binding;GO:0051726,biological_process regulation of cell cycle	CCNG2; cyclin G2; K10146	CCNG2
ENSG00000175505.9	-0.510860584	1.008184387	0.455978314	1	23;GO:0002639,biological_process positive regulation of immunoglobulin production;GO:0005102,molecular_function signaling receptor binding;GO:0005125,molecular_function cytokine activity;GO:0005127,molecular_function ciliary neurotrophic factor receptor binding;GO:0005515,molecular_function protein binding;GO:0005576,cellular_component extracellular region;GO:0005615,cellular_component extracellu…	BSF3, CLC; B-cell stimulating factor 3; K05421	CLCF1
XLOC_019179	-0.510418253	0.169566218	0.458983189	1	NA	NA	NA
ENSG00000160551.5	-0.509942909	4.498431909	0.105941176	1	39;GO:0000166,molecular_function nucleotide binding;GO:0000186,biological_process activation of MAPKK activity;GO:0000187,biological_process activation of MAPK activity;GO:0000226,biological_process microtubule cytoskeleton organization;GO:0004672,molecular_function protein kinase activity;GO:0004674,molecular_function protein serine/threonine kinase activity;GO:0004709,molecular_function MAP kin…	TAO; thousand and one amino acid protein kinase [EC:2.7.11.1]; K04429	TAOK1
ENSG00000130312.2	-0.509717858	2.574493159	0.251962768	1	10;GO:0003735,molecular_function structural constituent of ribosome;GO:0005622,cellular_component intracellular;GO:0005739,cellular_component mitochondrion;GO:0005743,cellular_component mitochondrial inner membrane;GO:0005761,cellular_component mitochondrial ribosome;GO:0005762,cellular_component mitochondrial large ribosomal subunit;GO:0005840,cellular_component ribosome;GO:0006412,biological_pr…	RP-L34, MRPL34, rpmH; large subunit ribosomal protein L34; K02914	MRPL34
XLOC_047023	-0.509589438	0.326610738	0.520000976	1	NA	NA	NA
ENSG00000100225.13	-0.509181781	5.504713929	0.075033517	1	33;GO:0000151,cellular_component ubiquitin ligase complex;GO:0000209,biological_process protein polyubiquitination;GO:0000422,biological_process autophagy of mitochondrion;GO:0004842,molecular_function ubiquitin-protein transferase activity;GO:0005515,molecular_function protein binding;GO:0005634,cellular_component nucleus;GO:0005737,cellular_component cytoplasm;GO:0005739,cellular_component mito…	NA	FBXO7
ENSG00000132680.6	-0.509147718	5.392928892	0.07185474	1	7;GO:0003723,molecular_function RNA binding;GO:0005515,molecular_function protein binding;GO:0005634,cellular_component nucleus;GO:0005737,cellular_component cytoplasm;GO:0006376,biological_process mRNA splice site selection;GO:0006397,biological_process mRNA processing;GO:0008380,biological_process RNA splicing	NA	KIAA0907
ENSG00000136205.12	-0.508474755	5.341343796	0.115918443	1	10;GO:0003674,molecular_function molecular_function;GO:0005515,molecular_function protein binding;GO:0005622,cellular_component intracellular;GO:0005829,cellular_component cytosol;GO:0005925,cellular_component focal adhesion;GO:0008284,biological_process positive regulation of cell proliferation;GO:0016477,biological_process cell migration;GO:0030054,cellular_component cell junction;GO:0035556,bi…	NA	TNS3
ENSG00000111276.6	-0.50843285	5.485662319	0.071557346	1	41;GO:0000082,biological_process G1/S transition of mitotic cell cycle;GO:0001666,biological_process response to hypoxia;GO:0001890,biological_process placenta development;GO:0004861,molecular_function cyclin-dependent protein serine/threonine kinase inhibitor activity;GO:0005634,cellular_component nucleus;GO:0005737,cellular_component cytoplasm;GO:0005829,cellular_component cytosol;GO:0006813,bi…	CDKN1B, P27, KIP1; cyclin-dependent kinase inhibitor 1B; K06624	CDKN1B
ENSG00000125945.10	-0.508096974	3.187669445	0.215235356	1	13;GO:0000981,molecular_function DNA-binding transcription factor activity, RNA polymerase II-specific;GO:0003676,molecular_function nucleic acid binding;GO:0003677,molecular_function DNA binding;GO:0003700,molecular_function DNA-binding transcription factor activity;GO:0005515,molecular_function protein binding;GO:0005622,cellular_component intracellular;GO:0005634,cellular_component nucleus;GO:…	KRAB; KRAB domain-containing zinc finger protein; K09228	ZNF436
XLOC_041506	-0.507829161	0.884813601	0.393009634	1	NA	NA	NA
ENSG00000160183.9	-0.507392855	2.924457171	0.209749922	1	15;GO:0004252,molecular_function serine-type endopeptidase activity;GO:0005044,molecular_function scavenger receptor activity;GO:0005783,cellular_component endoplasmic reticulum;GO:0005789,cellular_component endoplasmic reticulum membrane;GO:0006508,biological_process proteolysis;GO:0006883,biological_process cellular sodium ion homeostasis;GO:0006898,biological_process receptor-mediated endocyto…	NA	TMPRSS3
ENSG00000026950.12	-0.507169415	2.814821181	0.250901243	1	10;GO:0002250,biological_process adaptive immune response;GO:0002376,biological_process immune system process;GO:0005515,molecular_function protein binding;GO:0005886,cellular_component plasma membrane;GO:0016020,cellular_component membrane;GO:0016021,cellular_component integral component of membrane;GO:0050663,biological_process cytokine secretion;GO:0050798,biological_process activated T cell p…	NA	BTN3A1
XLOC_045487	-0.506975075	-0.005398748	0.535232648	1	NA	NA	NA
ENSG00000165323.11	-0.506840599	3.20533718	0.205075541	1	12;GO:0000904,biological_process cell morphogenesis involved in differentiation;GO:0001764,biological_process neuron migration;GO:0005509,molecular_function calcium ion binding;GO:0005886,cellular_component plasma membrane;GO:0007155,biological_process cell adhesion;GO:0007156,biological_process homophilic cell adhesion via plasma membrane adhesion molecules;GO:0007275,biological_process multicel…	NA	FAT3
ENSG00000256812.1	-0.506664488	1.910428038	0.371963166	1	8;GO:0004198,molecular_function calcium-dependent cysteine-type endopeptidase activity;GO:0005509,molecular_function calcium ion binding;GO:0005737,cellular_component cytoplasm;GO:0005829,cellular_component cytosol;GO:0005886,cellular_component plasma membrane;GO:0006508,biological_process proteolysis;GO:0016020,cellular_component membrane;GO:0046872,molecular_function metal ion binding	NA	CAPNS2
ENSG00000071575.7	-0.505378514	5.798814271	0.08550976	1	14;GO:0004860,molecular_function protein kinase inhibitor activity;GO:0005634,cellular_component nucleus;GO:0005737,cellular_component cytoplasm;GO:0005856,cellular_component cytoskeleton;GO:0006468,biological_process protein phosphorylation;GO:0006469,biological_process negative regulation of protein kinase activity;GO:0008134,molecular_function transcription factor binding;GO:0031434,molecular_…	NA	TRIB2
ENSG00000121864.5	-0.504783501	3.946431724	0.149296367	1	21;GO:0000978,molecular_function RNA polymerase II proximal promoter sequence-specific DNA binding;GO:0000981,molecular_function DNA-binding transcription factor activity, RNA polymerase II-specific;GO:0001077,molecular_function DNA-binding transcription activator activity, RNA polymerase II-specific;GO:0003676,molecular_function nucleic acid binding;GO:0003677,molecular_function DNA binding;GO:0…	NA	ZNF639
XLOC_023210	-0.504760116	0.09498146	0.531390286	1	NA	NA	NA
XLOC_051982	-0.504710062	7.895616742	0.106174838	1	NA	NA	NA
XLOC_011666	-0.504555133	0.545544806	0.470124503	1	NA	NA	NA
ENSG00000124813.16	-0.504415233	1.111923042	0.460978323	1	61;GO:0000790,cellular_component nuclear chromatin;GO:0000978,molecular_function RNA polymerase II proximal promoter sequence-specific DNA binding;GO:0000981,molecular_function DNA-binding transcription factor activity, RNA polymerase II-specific;GO:0001077,molecular_function DNA-binding transcription activator activity, RNA polymerase II-specific;GO:0001501,biological_process skeletal system dev…	RUNX2, AML3; runt-related transcription factor 2; K09278	RUNX2
XLOC_056373	-0.504215948	3.336111669	0.187317717	1	NA	NA	NA
ENSG00000221963.5	-0.503964188	3.938509117	0.164180381	1	7;GO:0005515,molecular_function protein binding;GO:0005576,cellular_component extracellular region;GO:0006869,biological_process lipid transport;GO:0008289,molecular_function lipid binding;GO:0016020,cellular_component membrane;GO:0016021,cellular_component integral component of membrane;GO:0042157,biological_process lipoprotein metabolic process	NA	APOL6
ENSG00000136869.13	-0.50395	2.520904137	0.286340609	1	91;GO:0000187,biological_process activation of MAPK activity;GO:0001530,molecular_function lipopolysaccharide binding;GO:0001875,molecular_function lipopolysaccharide receptor activity;GO:0002224,biological_process toll-like receptor signaling pathway;GO:0002376,biological_process immune system process;GO:0002755,biological_process MyD88-dependent toll-like receptor signaling pathway;GO:0002756,b…	TLR4, CD284; toll-like receptor 4; K10160	TLR4
ENSG00000139998.10	-0.503492025	1.897671241	0.332003648	1	15;GO:0000166,molecular_function nucleotide binding;GO:0003924,molecular_function GTPase activity;GO:0005515,molecular_function protein binding;GO:0005525,molecular_function GTP binding;GO:0005737,cellular_component cytoplasm;GO:0005886,cellular_component plasma membrane;GO:0005929,cellular_component cilium;GO:0006904,biological_process vesicle docking involved in exocytosis;GO:0009306,biological…	NA	RAB15
ENSG00000014914.15	-0.50334793	2.152537066	0.326895519	1	2;GO:0005737,cellular_component cytoplasm;GO:0070062,cellular_component extracellular exosome	NA	MTMR11
ENSG00000103199.9	-0.503032357	1.891099383	0.344792049	1	12;GO:0000122,biological_process negative regulation of transcription by RNA polymerase II;GO:0000981,molecular_function DNA-binding transcription factor activity, RNA polymerase II-specific;GO:0003676,molecular_function nucleic acid binding;GO:0003677,molecular_function DNA binding;GO:0003700,molecular_function DNA-binding transcription factor activity;GO:0005622,cellular_component intracellular…	NA	ZNF500
XLOC_048441	-0.502424353	3.851012249	0.132659159	1	NA	NA	NA
ENSG00000165816.8	-0.502285771	1.556638357	0.400377766	1	10;GO:0005509,molecular_function calcium ion binding;GO:0005515,molecular_function protein binding;GO:0005576,cellular_component extracellular region;GO:0005604,cellular_component basement membrane;GO:0005615,cellular_component extracellular space;GO:0007161,biological_process calcium-independent cell-matrix adhesion;GO:0042802,molecular_function identical protein binding;GO:0046626,biological_pr…	NA	VWA2
XLOC_008955	-0.502275122	0.176889945	0.641069985	1	NA	NA	NA
XLOC_057496	-0.501935934	1.615762635	0.358850443	1	NA	NA	NA
ENSG00000164176.8	-0.501750772	3.921995	0.139785217	1	11;GO:0005178,molecular_function integrin binding;GO:0005201,molecular_function extracellular matrix structural constituent;GO:0005509,molecular_function calcium ion binding;GO:0005576,cellular_component extracellular region;GO:0007155,biological_process cell adhesion;GO:0007275,biological_process multicellular organism development;GO:0010811,biological_process positive regulation of cell-substra…	NA	EDIL3
ENSG00000184564.8	-0.501693158	5.962665457	0.171971009	1	26;GO:0001964,biological_process startle response;GO:0002088,biological_process lens development in camera-type eye;GO:0002093,biological_process auditory receptor cell morphogenesis;GO:0005886,cellular_component plasma membrane;GO:0005887,cellular_component integral component of plasma membrane;GO:0007409,biological_process axonogenesis;GO:0007416,biological_process synapse assembly;GO:0007601,b…	NA	SLITRK6
ENSG00000171552.8	-0.50099226	4.986091904	0.105941411	1	72;GO:0001541,biological_process ovarian follicle development;GO:0001701,biological_process in utero embryonic development;GO:0001836,biological_process release of cytochrome c from mitochondria;GO:0005515,molecular_function protein binding;GO:0005622,cellular_component intracellular;GO:0005634,cellular_component nucleus;GO:0005737,cellular_component cytoplasm;GO:0005739,cellular_component mitoch…	BCL2L1, bcl-xL; Bcl-2-like 1 (apoptosis regulator Bcl-X); K04570	BCL2L1
XLOC_059217	-0.500876838	0.018360859	0.502893723	1	NA	NA	NA
ENSG00000232434.1	-0.500679269	3.016196485	0.210317965	1	NA	NA	C9orf172
ENSG00000150551.10	-0.500327735	3.501328181	0.182454247	1	14;GO:0001662,biological_process behavioral fear response;GO:0001775,biological_process cell activation;GO:0005515,molecular_function protein binding;GO:0005576,cellular_component extracellular region;GO:0005886,cellular_component plasma membrane;GO:0007271,biological_process synaptic transmission, cholinergic;GO:0016020,cellular_component membrane;GO:0030550,molecular_function acetylcholine rece…	NA	LYPD1
ENSG00000185088.8	-0.500297666	3.504284818	0.170500532	1	17;GO:0000028,biological_process ribosomal small subunit assembly;GO:0003723,molecular_function RNA binding;GO:0003735,molecular_function structural constituent of ribosome;GO:0005515,molecular_function protein binding;GO:0005622,cellular_component intracellular;GO:0005634,cellular_component nucleus;GO:0005840,cellular_component ribosome;GO:0006412,biological_process translation;GO:0006919,biolog…	RP-S27e, RPS27; small subunit ribosomal protein S27e; K02978	RPS27L
ENSG00000080546.9	-0.500246891	5.084234748	0.086281622	1	15;GO:0001650,cellular_component fibrillar center;GO:0005515,molecular_function protein binding;GO:0005634,cellular_component nucleus;GO:0005737,cellular_component cytoplasm;GO:0005829,cellular_component cytosol;GO:0016491,molecular_function oxidoreductase activity;GO:0034198,biological_process cellular response to amino acid starvation;GO:0042149,biological_process cellular response to glucose s…	SESN1_3; sestrin 1/3; K10141	SESN1
ENSG00000111371.11	-0.499887755	6.245122055	0.105830967	1	18;GO:0001504,biological_process neurotransmitter uptake;GO:0003333,biological_process amino acid transmembrane transport;GO:0005283,molecular_function amino acid:sodium symporter activity;GO:0005515,molecular_function protein binding;GO:0005886,cellular_component plasma membrane;GO:0005887,cellular_component integral component of plasma membrane;GO:0006811,biological_process ion transport;GO:000…	SLC38A1, SNAT1, GLNT; solute carrier family 38 (sodium-coupled neutral amino acid transporter), member 1; K14990	SLC38A1
ENSG00000160991.11	-0.499782256	1.676755643	0.340271886	1	10;GO:0002115,biological_process store-operated calcium entry;GO:0003674,molecular_function molecular_function;GO:0005515,molecular_function protein binding;GO:0005575,cellular_component cellular_component;GO:0008150,biological_process biological_process;GO:0015279,molecular_function store-operated calcium channel activity;GO:0016020,cellular_component membrane;GO:0016021,cellular_component integ…	ORAI2; calcium release-activated calcium channel protein 2; K16057	ORAI2
ENSG00000110422.7	-0.498848557	7.093769758	0.092572107	1	21;GO:0000166,molecular_function nucleotide binding;GO:0004672,molecular_function protein kinase activity;GO:0004674,molecular_function protein serine/threonine kinase activity;GO:0005524,molecular_function ATP binding;GO:0005634,cellular_component nucleus;GO:0005737,cellular_component cytoplasm;GO:0005829,cellular_component cytosol;GO:0006351,biological_process transcription, DNA-templated;GO:00…	HIPK; homeodomain interacting protein kinase [EC:2.7.11.1]; K08826	HIPK3
XLOC_017516	-0.49877466	2.927534584	0.349225564	1	NA	NA	NA
ENSG00000121858.6	-0.498507253	4.273679797	0.112523755	1	32;GO:0005102,molecular_function signaling receptor binding;GO:0005125,molecular_function cytokine activity;GO:0005164,molecular_function tumor necrosis factor receptor binding;GO:0005515,molecular_function protein binding;GO:0005576,cellular_component extracellular region;GO:0005615,cellular_component extracellular space;GO:0005886,cellular_component plasma membrane;GO:0005887,cellular_component…	TNFSF10, TRAIL, CD253; tumor necrosis factor ligand superfamily member 10; K04721	TNFSF10
ENSG00000166780.6	-0.498314411	1.863075413	0.355036424	1	4;GO:0005515,molecular_function protein binding;GO:0007026,biological_process negative regulation of microtubule depolymerization;GO:0015630,cellular_component microtubule cytoskeleton;GO:0021822,biological_process negative regulation of cell motility involved in cerebral cortex radial glia guided migration	NA	C16orf45
ENSG00000176809.6	-0.498240883	2.865886941	0.22921026	1	1;GO:0016021,cellular_component integral component of membrane	NA	LRRC37A3
ENSG00000129151.4	-0.498023917	1.384985841	0.399746397	1	13;GO:0005506,molecular_function iron ion binding;GO:0005515,molecular_function protein binding;GO:0005737,cellular_component cytoplasm;GO:0005829,cellular_component cytosol;GO:0008270,molecular_function zinc ion binding;GO:0008336,molecular_function gamma-butyrobetaine dioxygenase activity;GO:0016491,molecular_function oxidoreductase activity;GO:0042802,molecular_function identical protein bindi…	E1.14.11.1; gamma-butyrobetaine dioxygenase [EC:1.14.11.1]; K00471	BBOX1
XLOC_046180	-0.497948494	2.876773505	0.298185533	1	NA	NA	NA
ENSG00000177311.6	-0.497559856	5.075684192	0.089445964	1	21;GO:0000981,molecular_function DNA-binding transcription factor activity, RNA polymerase II-specific;GO:0003674,molecular_function molecular_function;GO:0003676,molecular_function nucleic acid binding;GO:0003677,molecular_function DNA binding;GO:0003700,molecular_function DNA-binding transcription factor activity;GO:0005515,molecular_function protein binding;GO:0005575,cellular_component cellul…	NA	ZBTB38
ENSG00000175564.8	-0.49755502	2.230435837	0.318177969	1	25;GO:0000303,biological_process response to superoxide;GO:0001666,biological_process response to hypoxia;GO:0005215,molecular_function transporter activity;GO:0005515,molecular_function protein binding;GO:0005739,cellular_component mitochondrion;GO:0005743,cellular_component mitochondrial inner membrane;GO:0006629,biological_process lipid metabolic process;GO:0006631,biological_process fatty aci…	NA	UCP3
ENSG00000155903.7	-0.497540057	3.189473572	0.210762727	1	12;GO:0005096,molecular_function GTPase activator activity;GO:0005543,molecular_function phospholipid binding;GO:0005737,cellular_component cytoplasm;GO:0005886,cellular_component plasma membrane;GO:0007165,biological_process signal transduction;GO:0016020,cellular_component membrane;GO:0031235,cellular_component intrinsic component of the cytoplasmic side of the plasma membrane;GO:0035556,biolog…	RASA2, GAP1M; Ras GTPase-activating protein 2; K08053	RASA2
ENSG00000139508.10	-0.496991455	1.434818493	0.382546128	1	6;GO:0003674,molecular_function molecular_function;GO:0008150,biological_process biological_process;GO:0016020,cellular_component membrane;GO:0016021,cellular_component integral component of membrane;GO:0055085,biological_process transmembrane transport;GO:0070062,cellular_component extracellular exosome	NA	SLC46A3
ENSG00000181634.7	-0.496783714	0.206064325	0.46872847	1	18;GO:0005102,molecular_function signaling receptor binding;GO:0005125,molecular_function cytokine activity;GO:0005164,molecular_function tumor necrosis factor receptor binding;GO:0005576,cellular_component extracellular region;GO:0005615,cellular_component extracellular space;GO:0005622,cellular_component intracellular;GO:0005886,cellular_component plasma membrane;GO:0005887,cellular_component i…	TNFSF15, VEGI; tumor necrosis factor ligand superfamily member 15; K05478	TNFSF15
XLOC_058730	-0.496703292	0.231491155	0.475010179	1	NA	NA	NA
XLOC_038361	-0.496284388	0.384356605	0.505065502	1	NA	NA	NA
ENSG00000187189.9	-0.496021093	2.010872724	0.330267174	1	3;GO:0005515,molecular_function protein binding;GO:0005634,cellular_component nucleus;GO:0006334,biological_process nucleosome assembly	NA	TSPYL4
ENSG00000119899.11	-0.495724339	3.324165903	0.242681721	1	24;GO:0005351,molecular_function carbohydrate:proton symporter activity;GO:0005764,cellular_component lysosome;GO:0005765,cellular_component lysosomal membrane;GO:0005829,cellular_component cytosol;GO:0005886,cellular_component plasma membrane;GO:0005887,cellular_component integral component of plasma membrane;GO:0006811,biological_process ion transport;GO:0006820,biological_process anion transpo…	SLC17A5; MFS transporter, ACS family, solute carrier family 17 (sodium-dependent inorganic phosphate cotransporter), member 5; K12301	SLC17A5
ENSG00000152217.12	-0.495295285	4.454337637	0.09930213	1	7;GO:0000981,molecular_function DNA-binding transcription factor activity, RNA polymerase II-specific;GO:0003677,molecular_function DNA binding;GO:0005515,molecular_function protein binding;GO:0005634,cellular_component nucleus;GO:0005829,cellular_component cytosol;GO:0006357,biological_process regulation of transcription by RNA polymerase II;GO:0016604,cellular_component nuclear body	NA	SETBP1
ENSG00000146166.12	-0.495055805	1.571435332	0.392489862	1	6;GO:0003824,molecular_function catalytic activity;GO:0004356,molecular_function glutamate-ammonia ligase activity;GO:0005515,molecular_function protein binding;GO:0005886,cellular_component plasma membrane;GO:0006542,biological_process glutamine biosynthetic process;GO:0006807,biological_process nitrogen compound metabolic process	NA	LGSN
ENSG00000151914.13	-0.495019689	8.161078543	0.136324412	1	43;GO:0003779,molecular_function actin binding;GO:0005178,molecular_function integrin binding;GO:0005509,molecular_function calcium ion binding;GO:0005515,molecular_function protein binding;GO:0005604,cellular_component basement membrane;GO:0005634,cellular_component nucleus;GO:0005635,cellular_component nuclear envelope;GO:0005737,cellular_component cytoplasm;GO:0005783,cellular_component endopl…	NA	DST
ENSG00000186260.12	-0.494960906	3.718400271	0.204854458	1	12;GO:0003713,molecular_function transcription coactivator activity;GO:0005515,molecular_function protein binding;GO:0005634,cellular_component nucleus;GO:0006351,biological_process transcription, DNA-templated;GO:0006355,biological_process regulation of transcription, DNA-templated;GO:0007275,biological_process multicellular organism development;GO:0007517,biological_process muscle organ develop…	NA	MKL2
ENSG00000169071.10	-0.49492833	1.989547044	0.34735052	1	58;GO:0000166,molecular_function nucleotide binding;GO:0001501,biological_process skeletal system development;GO:0001502,biological_process cartilage condensation;GO:0001756,biological_process somitogenesis;GO:0004672,molecular_function protein kinase activity;GO:0004713,molecular_function protein tyrosine kinase activity;GO:0004714,molecular_function transmembrane receptor protein tyrosine kinas…	ROR2, NTRKR2; receptor tyrosine kinase-like orphan receptor 2 [EC:2.7.10.1]; K05123	ROR2
ENSG00000169598.11	-0.49489481	1.908059384	0.324297831	1	21;GO:0000790,cellular_component nuclear chromatin;GO:0003677,molecular_function DNA binding;GO:0004518,molecular_function nuclease activity;GO:0004536,molecular_function deoxyribonuclease activity;GO:0005515,molecular_function protein binding;GO:0005622,cellular_component intracellular;GO:0005634,cellular_component nucleus;GO:0005654,cellular_component nucleoplasm;GO:0005730,cellular_component n…	DFFB, DFF40; DNA fragmentation factor, 40 kD, beta subunit [EC:3.-.-.-]; K02311	DFFB
ENSG00000157110.11	-0.494810145	2.867310218	0.225295091	1	23;GO:0000398,biological_process mRNA splicing, via spliceosome;GO:0000932,cellular_component P-body;GO:0003676,molecular_function nucleic acid binding;GO:0003713,molecular_function transcription coactivator activity;GO:0003723,molecular_function RNA binding;GO:0005515,molecular_function protein binding;GO:0005634,cellular_component nucleus;GO:0005654,cellular_component nucleoplasm;GO:0005685,cel…	NA	RBPMS
XLOC_053526	-0.494707902	-0.030721673	0.514716941	1	NA	NA	NA
ENSG00000131791.6	-0.494416335	3.289863632	0.215789686	1	15;GO:0005515,molecular_function protein binding;GO:0005654,cellular_component nucleoplasm;GO:0005829,cellular_component cytosol;GO:0006468,biological_process protein phosphorylation;GO:0006629,biological_process lipid metabolic process;GO:0006631,biological_process fatty acid metabolic process;GO:0006633,biological_process fatty acid biosynthetic process;GO:0007050,biological_process cell cycle …	PRKAB; 5'-AMP-activated protein kinase, regulatory beta subunit; K07199	PRKAB2
ENSG00000176532.3	-0.494339551	4.13950139	0.203282762	1	NA	NA	PRR15
ENSG00000204381.7	-0.494000542	1.494697891	0.383887275	1	7;GO:0001726,cellular_component ruffle;GO:0005540,molecular_function hyaluronic acid binding;GO:0005925,cellular_component focal adhesion;GO:0009986,cellular_component cell surface;GO:0016020,cellular_component membrane;GO:0016021,cellular_component integral component of membrane;GO:0030246,molecular_function carbohydrate binding	NA	LAYN
ENSG00000153714.5	-0.493909217	1.374116752	0.372257033	1	NA	NA	LURAP1L
ENSG00000198947.10	-0.4932656	3.056650341	0.216541242	1	59;GO:0002027,biological_process regulation of heart rate;GO:0002162,molecular_function dystroglycan binding;GO:0003779,molecular_function actin binding;GO:0005200,molecular_function structural constituent of cytoskeleton;GO:0005515,molecular_function protein binding;GO:0005737,cellular_component cytoplasm;GO:0005829,cellular_component cytosol;GO:0005856,cellular_component cytoskeleton;GO:0005886…	DMD; dystrophin; K10366	DMD
ENSG00000105072.4	-0.493203362	1.315220753	0.439373695	1	1;GO:0005515,molecular_function protein binding	NA	C19orf44
XLOC_005958	-0.493036966	0.107549686	0.553536173	1	NA	NA	NA
ENSG00000132423.6	-0.491533713	3.622232872	0.190467669	1	17;GO:0004395,molecular_function hexaprenyldihydroxybenzoate methyltransferase activity;GO:0005739,cellular_component mitochondrion;GO:0005743,cellular_component mitochondrial inner membrane;GO:0005759,cellular_component mitochondrial matrix;GO:0006071,biological_process glycerol metabolic process;GO:0006744,biological_process ubiquinone biosynthetic process;GO:0008168,molecular_function methyltr…	COQ3; polyprenyldihydroxybenzoate methyltransferase / 3-demethylubiquinol 3-O-methyltransferase [EC:2.1.1.114 2.1.1.64]; K00591	COQ3
ENSG00000169018.5	-0.491515787	4.989255504	0.102636246	1	16;GO:0002070,biological_process epithelial cell maturation;GO:0004842,molecular_function ubiquitin-protein transferase activity;GO:0005123,molecular_function death receptor binding;GO:0005515,molecular_function protein binding;GO:0005634,cellular_component nucleus;GO:0005654,cellular_component nucleoplasm;GO:0005737,cellular_component cytoplasm;GO:0005829,cellular_component cytosol;GO:0006915,bi…	NA	FEM1B
ENSG00000169031.14	-0.490171877	1.986562339	0.345880551	1	25;GO:0005178,molecular_function integrin binding;GO:0005198,molecular_function structural molecule activity;GO:0005201,molecular_function extracellular matrix structural constituent;GO:0005515,molecular_function protein binding;GO:0005576,cellular_component extracellular region;GO:0005581,cellular_component collagen trimer;GO:0005587,cellular_component collagen type IV trimer;GO:0005604,cellular…	COL4A; collagen, type IV, alpha; K06237	COL4A3
ENSG00000166529.10	-0.489620598	1.998562194	0.347123769	1	14;GO:0000978,molecular_function RNA polymerase II proximal promoter sequence-specific DNA binding;GO:0000981,molecular_function DNA-binding transcription factor activity, RNA polymerase II-specific;GO:0001077,molecular_function DNA-binding transcription activator activity, RNA polymerase II-specific;GO:0003676,molecular_function nucleic acid binding;GO:0003677,molecular_function DNA binding;GO:0…	NA	ZSCAN21
ENSG00000263711.1	-0.489599576	2.832893747	0.237944444	1	NA	NA	RP11-169F17.1
ENSG00000100439.6	-0.48950337	3.471609137	0.18168287	1	5;GO:0004622,molecular_function lysophospholipase activity;GO:0006629,biological_process lipid metabolic process;GO:0016042,biological_process lipid catabolic process;GO:0016787,molecular_function hydrolase activity;GO:0070291,biological_process N-acylethanolamine metabolic process	NA	ABHD4
ENSG00000091128.8	-0.489388188	1.85059087	0.341241502	1	NA	LAMB4; laminin, beta 4; K06245	LAMB4
ENSG00000117139.12	-0.489272298	8.878058078	0.127871867	1	39;GO:0000981,molecular_function DNA-binding transcription factor activity, RNA polymerase II-specific;GO:0003677,molecular_function DNA binding;GO:0003700,molecular_function DNA-binding transcription factor activity;GO:0003714,molecular_function transcription corepressor activity;GO:0005515,molecular_function protein binding;GO:0005634,cellular_component nucleus;GO:0005654,cellular_component nuc…	NA	KDM5B
XLOC_040506	-0.489220057	1.608306116	0.615398121	1	NA	NA	NA
ENSG00000206418.3	-0.488739511	3.877299842	0.151862047	1	22;GO:0000139,cellular_component Golgi membrane;GO:0000166,molecular_function nucleotide binding;GO:0003924,molecular_function GTPase activity;GO:0005515,molecular_function protein binding;GO:0005525,molecular_function GTP binding;GO:0005764,cellular_component lysosome;GO:0005765,cellular_component lysosomal membrane;GO:0005768,cellular_component endosome;GO:0005776,cellular_component autophagoso…	NA	RAB12
XLOC_043055	-0.4886798	3.095893871	0.354944252	1	NA	NA	NA
ENSG00000184307.9	-0.48854398	2.319895594	0.346035897	1	9;GO:0003674,molecular_function molecular_function;GO:0005575,cellular_component cellular_component;GO:0016020,cellular_component membrane;GO:0016021,cellular_component integral component of membrane;GO:0016740,molecular_function transferase activity;GO:0016746,molecular_function transferase activity, transferring acyl groups;GO:0018345,biological_process protein palmitoylation;GO:0019706,molecul…	NA	ZDHHC23
ENSG00000117009.7	-0.487815615	3.224555807	0.202787902	1	28;GO:0004497,molecular_function monooxygenase activity;GO:0004502,molecular_function kynurenine 3-monooxygenase activity;GO:0005739,cellular_component mitochondrion;GO:0005741,cellular_component mitochondrial outer membrane;GO:0005829,cellular_component cytosol;GO:0006569,biological_process tryptophan catabolic process;GO:0009435,biological_process NAD biosynthetic process;GO:0009651,biological_…	KMO; kynurenine 3-monooxygenase [EC:1.14.13.9]; K00486	KMO
ENSG00000232040.2	-0.487766271	3.288067134	0.225767727	1	NA	NA	SCAND3
XLOC_038850	-0.487405914	2.448995365	0.378443601	1	NA	NA	NA
ENSG00000101265.11	-0.487132374	1.638489558	0.357077325	1	32;GO:0000775,cellular_component chromosome, centromeric region;GO:0000776,cellular_component kinetochore;GO:0000777,cellular_component condensed chromosome kinetochore;GO:0001501,biological_process skeletal system development;GO:0001503,biological_process ossification;GO:0004672,molecular_function protein kinase activity;GO:0005515,molecular_function protein binding;GO:0005634,cellular_component…	RASSF2_4; Ras association domain-containing protein 2/4; K09851	RASSF2
ENSG00000074657.9	-0.487082599	4.438798829	0.106947429	1	1;GO:0003676,molecular_function nucleic acid binding	NA	ZNF532
ENSG00000168813.12	-0.487006326	3.204575444	0.255010734	1	NA	NA	ZNF507
ENSG00000173110.6	-0.486415881	2.150222342	0.509233561	1	19;GO:0000166,molecular_function nucleotide binding;GO:0005515,molecular_function protein binding;GO:0005524,molecular_function ATP binding;GO:0005576,cellular_component extracellular region;GO:0005737,cellular_component cytoplasm;GO:0005814,cellular_component centriole;GO:0005829,cellular_component cytosol;GO:0006986,biological_process response to unfolded protein;GO:0019899,molecular_function e…	HSPA1s; heat shock 70kDa protein 1/2/6/8; K03283	HSPA6
XLOC_033769	-0.48627859	0.596895349	0.518548555	1	NA	NA	NA
ENSG00000115155.12	-0.486272139	3.283051735	0.287890397	1	23;GO:0005509,molecular_function calcium ion binding;GO:0005515,molecular_function protein binding;GO:0005737,cellular_component cytoplasm;GO:0005783,cellular_component endoplasmic reticulum;GO:0005789,cellular_component endoplasmic reticulum membrane;GO:0005886,cellular_component plasma membrane;GO:0007605,biological_process sensory perception of sound;GO:0016020,cellular_component membrane;GO:0…	NA	OTOF
ENSG00000114127.6	-0.485947304	4.582382943	0.167489263	1	36;GO:0000723,biological_process telomere maintenance;GO:0000932,cellular_component P-body;GO:0000956,biological_process nuclear-transcribed mRNA catabolic process;GO:0002151,molecular_function G-quadruplex RNA binding;GO:0003676,molecular_function nucleic acid binding;GO:0003677,molecular_function DNA binding;GO:0003723,molecular_function RNA binding;GO:0004518,molecular_function nuclease activi…	XRN1, SEP1, KEM1; 5'-3' exoribonuclease 1 [EC:3.1.13.-]; K12618	XRN1
ENSG00000050165.13	-0.485283251	1.055444699	0.433399183	1	13;GO:0005576,cellular_component extracellular region;GO:0005615,cellular_component extracellular space;GO:0007275,biological_process multicellular organism development;GO:0009653,biological_process anatomical structure morphogenesis;GO:0016055,biological_process Wnt signaling pathway;GO:0017015,biological_process regulation of transforming growth factor beta receptor signaling pathway;GO:0030178…	NA	DKK3
ENSG00000166387.7	-0.485262911	4.386683683	0.11066887	1	6;GO:0003674,molecular_function molecular_function;GO:0005515,molecular_function protein binding;GO:0005615,cellular_component extracellular space;GO:0005622,cellular_component intracellular;GO:0005829,cellular_component cytosol;GO:0042802,molecular_function identical protein binding	NA	PPFIBP2
ENSG00000166578.5	-0.484982864	1.754856637	0.350849038	1	NA	NA	IQCD
ENSG00000186442.6	-0.484826377	2.395800448	0.27525871	1	9;GO:0005198,molecular_function structural molecule activity;GO:0005829,cellular_component cytosol;GO:0005882,cellular_component intermediate filament;GO:0030855,biological_process epithelial cell differentiation;GO:0031424,biological_process keratinization;GO:0045095,cellular_component keratin filament;GO:0045104,biological_process intermediate filament cytoskeleton organization;GO:0070062,cellu…	NA	KRT3
XLOC_029628	-0.484332584	0.188545288	0.60597067	1	NA	NA	NA
ENSG00000169032.5	-0.484265561	6.299614097	0.134832408	1	68;GO:0000165,biological_process MAPK cascade;GO:0000166,molecular_function nucleotide binding;GO:0000187,biological_process activation of MAPK activity;GO:0001932,biological_process regulation of protein phosphorylation;GO:0004672,molecular_function protein kinase activity;GO:0004674,molecular_function protein serine/threonine kinase activity;GO:0004708,molecular_function MAP kinase kinase activ…	MAP2K1, MEK1; mitogen-activated protein kinase kinase 1 [EC:2.7.12.2]; K04368	MAP2K1
ENSG00000129295.4	-0.484166401	0.92704987	0.436387859	1	13;GO:0003341,biological_process cilium movement;GO:0003674,molecular_function molecular_function;GO:0005515,molecular_function protein binding;GO:0005737,cellular_component cytoplasm;GO:0005929,cellular_component cilium;GO:0008584,biological_process male gonad development;GO:0030317,biological_process flagellated sperm motility;GO:0036158,biological_process outer dynein arm assembly;GO:0036159,b…	NA	LRRC6
ENSG00000172243.13	-0.484076246	1.414841536	0.427344743	1	20;GO:0002221,biological_process pattern recognition receptor signaling pathway;GO:0002376,biological_process immune system process;GO:0005515,molecular_function protein binding;GO:0005654,cellular_component nucleoplasm;GO:0005737,cellular_component cytoplasm;GO:0005886,cellular_component plasma membrane;GO:0006910,biological_process phagocytosis, recognition;GO:0006954,biological_process inflamm…	CLEC7A, DECTIN1, CD369; C-type lectin domain family 7 member A; K10074	CLEC7A
ENSG00000135373.8	-0.483183552	7.350937303	0.105143418	1	18;GO:0000978,molecular_function RNA polymerase II proximal promoter sequence-specific DNA binding;GO:0000981,molecular_function DNA-binding transcription factor activity, RNA polymerase II-specific;GO:0001077,molecular_function DNA-binding transcription activator activity, RNA polymerase II-specific;GO:0003677,molecular_function DNA binding;GO:0003700,molecular_function DNA-binding transcription…	NA	EHF
ENSG00000197780.5	-0.483017829	3.680670747	0.166106686	1	18;GO:0003677,molecular_function DNA binding;GO:0003700,molecular_function DNA-binding transcription factor activity;GO:0003712,molecular_function transcription coregulator activity;GO:0005515,molecular_function protein binding;GO:0005634,cellular_component nucleus;GO:0005654,cellular_component nucleoplasm;GO:0005669,cellular_component transcription factor TFIID complex;GO:0005730,cellular_compon…	TAF13; transcription initiation factor TFIID subunit 13; K03127	TAF13
ENSG00000116815.11	-0.482924352	2.881395835	0.254708513	1	17;GO:0005102,molecular_function signaling receptor binding;GO:0005515,molecular_function protein binding;GO:0005886,cellular_component plasma membrane;GO:0005887,cellular_component integral component of plasma membrane;GO:0009986,cellular_component cell surface;GO:0016020,cellular_component membrane;GO:0016021,cellular_component integral component of membrane;GO:0030667,cellular_component secret…	CD58, LFA3; CD58 antigen; K06492	CD58
ENSG00000124496.8	-0.482526841	5.747921854	0.100402924	1	25;GO:0000118,cellular_component histone deacetylase complex;GO:0000981,molecular_function DNA-binding transcription factor activity, RNA polymerase II-specific;GO:0003676,molecular_function nucleic acid binding;GO:0003677,molecular_function DNA binding;GO:0003700,molecular_function DNA-binding transcription factor activity;GO:0003712,molecular_function transcription coregulator activity;GO:00056…	NA	TRERF1
ENSG00000154639.14	-0.482471271	5.137640779	0.091803492	1	48;GO:0001618,molecular_function virus receptor activity;GO:0001669,cellular_component acrosomal vesicle;GO:0005178,molecular_function integrin binding;GO:0005515,molecular_function protein binding;GO:0005576,cellular_component extracellular region;GO:0005654,cellular_component nucleoplasm;GO:0005737,cellular_component cytoplasm;GO:0005886,cellular_component plasma membrane;GO:0005887,cellular_co…	CXADR, CAR; coxsackievirus and adenovirus receptor; K06788	CXADR
ENSG00000162643.8	-0.482365485	0.612947415	0.501162537	1	NA	NA	WDR63
ENSG00000063761.11	-0.482041982	0.98400154	0.455893625	1	12;GO:0000166,molecular_function nucleotide binding;GO:0003674,molecular_function molecular_function;GO:0004672,molecular_function protein kinase activity;GO:0004674,molecular_function protein serine/threonine kinase activity;GO:0005524,molecular_function ATP binding;GO:0005576,cellular_component extracellular region;GO:0005739,cellular_component mitochondrion;GO:0006468,biological_process protei…	NA	ADCK1
XLOC_019225	-0.481677146	1.608342458	0.556867779	1	NA	NA	NA
ENSG00000100583.4	-0.481182798	1.33912564	0.464141175	1	NA	NA	SAMD15
ENSG00000166128.8	-0.480862371	2.912436618	0.250501924	1	37;GO:0000166,molecular_function nucleotide binding;GO:0003924,molecular_function GTPase activity;GO:0005102,molecular_function signaling receptor binding;GO:0005515,molecular_function protein binding;GO:0005525,molecular_function GTP binding;GO:0005654,cellular_component nucleoplasm;GO:0005768,cellular_component endosome;GO:0005778,cellular_component peroxisomal membrane;GO:0005886,cellular_comp…	RAB8B; Ras-related protein Rab-8B; K07902	RAB8B
XLOC_033367	-0.480285371	1.897771415	0.359964431	1	NA	NA	NA
XLOC_047312	-0.480063266	0.359650717	0.606931343	1	NA	NA	NA
ENSG00000085662.9	-0.479707238	7.083385238	0.116536878	1	42;GO:0001894,biological_process tissue homeostasis;GO:0003091,biological_process renal water homeostasis;GO:0004032,molecular_function alditol:NADP+ 1-oxidoreductase activity;GO:0005615,cellular_component extracellular space;GO:0005654,cellular_component nucleoplasm;GO:0005737,cellular_component cytoplasm;GO:0005829,cellular_component cytosol;GO:0005975,biological_process carbohydrate metabolic …	AKR1B; aldehyde reductase [EC:1.1.1.21]; K00011	AKR1B1
ENSG00000113083.8	-0.479406841	3.448324587	0.215754893	1	24;GO:0001568,biological_process blood vessel development;GO:0004720,molecular_function protein-lysine 6-oxidase activity;GO:0005507,molecular_function copper ion binding;GO:0005515,molecular_function protein binding;GO:0005576,cellular_component extracellular region;GO:0005581,cellular_component collagen trimer;GO:0005615,cellular_component extracellular space;GO:0005634,cellular_component nucle…	NA	LOX
ENSG00000141469.12	-0.478785013	0.972413439	0.518951511	1	14;GO:0005372,molecular_function water transmembrane transporter activity;GO:0005730,cellular_component nucleolus;GO:0005886,cellular_component plasma membrane;GO:0005887,cellular_component integral component of plasma membrane;GO:0006833,biological_process water transport;GO:0015204,molecular_function urea transmembrane transporter activity;GO:0015265,molecular_function urea channel activity;GO:…	NA	SLC14A1
ENSG00000188219.10	-0.478692142	3.106921387	0.220504203	1	6;GO:0001895,biological_process retina homeostasis;GO:0003674,molecular_function molecular_function;GO:0005615,cellular_component extracellular space;GO:0021762,biological_process substantia nigra development;GO:0070062,cellular_component extracellular exosome;GO:0072562,cellular_component blood microparticle	NA	POTEE
XLOC_039422	-0.478434237	2.815546845	0.259430004	1	NA	NA	NA
ENSG00000255181.2	-0.478083438	1.053553009	0.434165267	1	NA	NA	CCDC166
ENSG00000085382.7	-0.47763571	2.521234443	0.294952602	1	24;GO:0000139,cellular_component Golgi membrane;GO:0004842,molecular_function ubiquitin-protein transferase activity;GO:0005515,molecular_function protein binding;GO:0005634,cellular_component nucleus;GO:0005737,cellular_component cytoplasm;GO:0005783,cellular_component endoplasmic reticulum;GO:0005794,cellular_component Golgi apparatus;GO:0006351,biological_process transcription, DNA-templated;G…	NA	HACE1
XLOC_049747	-0.47737306	0.525243095	0.621093396	1	NA	NA	NA
ENSG00000257315.1	-0.476449771	6.065803963	0.107599822	1	11;GO:0000122,biological_process negative regulation of transcription by RNA polymerase II;GO:0000977,molecular_function RNA polymerase II regulatory region sequence-specific DNA binding;GO:0003677,molecular_function DNA binding;GO:0003700,molecular_function DNA-binding transcription factor activity;GO:0005634,cellular_component nucleus;GO:0005730,cellular_component nucleolus;GO:0006351,biologica…	NA	ZBED6
ENSG00000136383.6	-0.476250296	2.828917734	0.257765976	1	12;GO:0003674,molecular_function molecular_function;GO:0004674,molecular_function protein serine/threonine kinase activity;GO:0005524,molecular_function ATP binding;GO:0005634,cellular_component nucleus;GO:0006468,biological_process protein phosphorylation;GO:0007275,biological_process multicellular organism development;GO:0007507,biological_process heart development;GO:0016301,molecular_function…	NA	ALPK3
ENSG00000178764.6	-0.475576476	2.357821872	0.291307681	1	22;GO:0000122,biological_process negative regulation of transcription by RNA polymerase II;GO:0000981,molecular_function DNA-binding transcription factor activity, RNA polymerase II-specific;GO:0003676,molecular_function nucleic acid binding;GO:0003677,molecular_function DNA binding;GO:0003700,molecular_function DNA-binding transcription factor activity;GO:0003714,molecular_function transcription…	NA	ZHX2
ENSG00000150457.7	-0.475502747	2.837529358	0.287785921	1	31;GO:0000082,biological_process G1/S transition of mitotic cell cycle;GO:0000166,molecular_function nucleotide binding;GO:0000922,cellular_component spindle pole;GO:0001827,biological_process inner cell mass cell fate commitment;GO:0001828,biological_process inner cell mass cellular morphogenesis;GO:0004672,molecular_function protein kinase activity;GO:0004674,molecular_function protein serine/t…	LATS1_2, Wts; serine/threonine-protein kinase LATS1/2 [EC:2.7.11.1]; K08791	LATS2
ENSG00000122986.9	-0.475105063	1.582270818	0.427826142	1	21;GO:0005216,molecular_function ion channel activity;GO:0005244,molecular_function voltage-gated ion channel activity;GO:0005886,cellular_component plasma membrane;GO:0005887,cellular_component integral component of plasma membrane;GO:0006811,biological_process ion transport;GO:0009268,biological_process response to pH;GO:0010043,biological_process response to zinc ion;GO:0016020,cellular_compon…	NA	HVCN1
ENSG00000258664.1	-0.475023812	3.476654436	0.234431517	1	1;GO:0005515,molecular_function protein binding	NA	IFRG15
ENSG00000163568.9	-0.474551719	1.591881276	0.375063213	1	28;GO:0002218,biological_process activation of innate immune response;GO:0002230,biological_process positive regulation of defense response to virus by host;GO:0002376,biological_process immune system process;GO:0003677,molecular_function DNA binding;GO:0003690,molecular_function double-stranded DNA binding;GO:0005515,molecular_function protein binding;GO:0005634,cellular_component nucleus;GO:000…	AIM2; absent in melanoma 2; K12966	AIM2
ENSG00000184731.5	-0.474463409	3.676959526	0.175887556	1	12;GO:0000922,cellular_component spindle pole;GO:0005515,molecular_function protein binding;GO:0005634,cellular_component nucleus;GO:0005737,cellular_component cytoplasm;GO:0005815,cellular_component microtubule organizing center;GO:0005856,cellular_component cytoskeleton;GO:0005874,cellular_component microtubule;GO:0005938,cellular_component cell cortex;GO:0030335,biological_process positive reg…	NA	FAM110C
ENSG00000120915.9	-0.474233903	2.308286613	0.318562852	1	37;GO:0000287,molecular_function magnesium ion binding;GO:0003824,molecular_function catalytic activity;GO:0004301,molecular_function epoxide hydrolase activity;GO:0005102,molecular_function signaling receptor binding;GO:0005737,cellular_component cytoplasm;GO:0005777,cellular_component peroxisome;GO:0005782,cellular_component peroxisomal matrix;GO:0005829,cellular_component cytosol;GO:0006625,bi…	EPHX2; soluble epoxide hydrolase / lipid-phosphate phosphatase [EC:3.3.2.10 3.1.3.76]; K08726	EPHX2
ENSG00000184368.11	-0.474047121	4.014362414	0.146844406	1	2;GO:0000226,biological_process microtubule cytoskeleton organization;GO:0015630,cellular_component microtubule cytoskeleton	NA	MAP7D2
ENSG00000119608.8	-0.472696344	0.917570925	0.44999481	1	NA	NA	PROX2
ENSG00000161638.6	-0.47252545	6.952350023	0.171919478	1	48;GO:0001525,biological_process angiogenesis;GO:0001618,molecular_function virus receptor activity;GO:0001726,cellular_component ruffle;GO:0005154,molecular_function epidermal growth factor receptor binding;GO:0005161,molecular_function platelet-derived growth factor receptor binding;GO:0005178,molecular_function integrin binding;GO:0005515,molecular_function protein binding;GO:0005737,cellular_…	ITGA5, CD49e; integrin alpha 5; K06484	ITGA5
ENSG00000109787.8	-0.472127987	6.083323619	0.113018224	1	14;GO:0000122,biological_process negative regulation of transcription by RNA polymerase II;GO:0000977,molecular_function RNA polymerase II regulatory region sequence-specific DNA binding;GO:0000981,molecular_function DNA-binding transcription factor activity, RNA polymerase II-specific;GO:0003676,molecular_function nucleic acid binding;GO:0003677,molecular_function DNA binding;GO:0003700,molecula…	KLF3; krueppel-like factor 3; K15605	KLF3
XLOC_042308	-0.472067638	0.391369573	0.527238781	1	NA	NA	NA
ENSG00000105141.4	-0.47061852	1.619433298	0.384332515	1	18;GO:0004175,molecular_function endopeptidase activity;GO:0004197,molecular_function cysteine-type endopeptidase activity;GO:0005515,molecular_function protein binding;GO:0005634,cellular_component nucleus;GO:0005737,cellular_component cytoplasm;GO:0005739,cellular_component mitochondrion;GO:0005829,cellular_component cytosol;GO:0006508,biological_process proteolysis;GO:0008233,molecular_functio…	NA	CASP14
ENSG00000066654.8	-0.469884943	4.207156165	0.136467692	1	5;GO:0000154,biological_process rRNA modification;GO:0003723,molecular_function RNA binding;GO:0005515,molecular_function protein binding;GO:0005654,cellular_component nucleoplasm;GO:0006400,biological_process tRNA modification	NA	THUMPD1
ENSG00000005001.5	-0.469855463	6.0181107	0.119338907	1	NA	NA	PRSS22
ENSG00000168818.5	-0.469839347	2.882069095	0.290669928	1	19;GO:0000139,cellular_component Golgi membrane;GO:0005484,molecular_function SNAP receptor activity;GO:0005515,molecular_function protein binding;GO:0005783,cellular_component endoplasmic reticulum;GO:0005789,cellular_component endoplasmic reticulum membrane;GO:0005794,cellular_component Golgi apparatus;GO:0006886,biological_process intracellular protein transport;GO:0006890,biological_process r…	STX18; syntaxin 18; K08492	STX18
ENSG00000113658.12	-0.46963779	4.14561634	0.163794981	1	46;GO:0000122,biological_process negative regulation of transcription by RNA polymerase II;GO:0000977,molecular_function RNA polymerase II regulatory region sequence-specific DNA binding;GO:0000978,molecular_function RNA polymerase II proximal promoter sequence-specific DNA binding;GO:0000981,molecular_function DNA-binding transcription factor activity, RNA polymerase II-specific;GO:0001227,molec…	SMAD5; mothers against decapentaplegic homolog 5; K16790	SMAD5
ENSG00000179454.9	-0.469202083	4.145338017	0.138771043	1	NA	NA	KLHL28
ENSG00000213199.3	-0.469120545	0.356147689	0.544355041	1	30;GO:0005261,molecular_function cation channel activity;GO:0005272,molecular_function sodium channel activity;GO:0005737,cellular_component cytoplasm;GO:0005886,cellular_component plasma membrane;GO:0005887,cellular_component integral component of plasma membrane;GO:0006811,biological_process ion transport;GO:0006812,biological_process cation transport;GO:0006814,biological_process sodium ion tr…	ASIC3, ACCN3; acid-sensing ion channel 3; K04830	ASIC3
ENSG00000133962.3	-0.468841882	1.53978745	0.384607268	1	1;GO:0036128,cellular_component CatSper complex	NA	CATSPERB
ENSG00000185158.8	-0.468312701	2.436747261	0.293162021	1	1;GO:0016021,cellular_component integral component of membrane	NA	LRRC37B
ENSG00000167964.8	-0.468232575	1.727473872	0.37341043	1	24;GO:0000139,cellular_component Golgi membrane;GO:0000166,molecular_function nucleotide binding;GO:0003924,molecular_function GTPase activity;GO:0005515,molecular_function protein binding;GO:0005525,molecular_function GTP binding;GO:0005768,cellular_component endosome;GO:0005794,cellular_component Golgi apparatus;GO:0005886,cellular_component plasma membrane;GO:0006904,biological_process vesicle…	NA	RAB26
ENSG00000072364.8	-0.467726358	6.625549232	0.118495921	1	12;GO:0001650,cellular_component fibrillar center;GO:0003700,molecular_function DNA-binding transcription factor activity;GO:0005515,molecular_function protein binding;GO:0005634,cellular_component nucleus;GO:0005654,cellular_component nucleoplasm;GO:0006351,biological_process transcription, DNA-templated;GO:0006355,biological_process regulation of transcription, DNA-templated;GO:0006366,biologic…	NA	AFF4
ENSG00000012822.11	-0.467667775	3.317695962	0.281189579	1	24;GO:0000790,cellular_component nuclear chromatin;GO:0000980,molecular_function RNA polymerase II distal enhancer sequence-specific DNA binding;GO:0003682,molecular_function chromatin binding;GO:0003712,molecular_function transcription coregulator activity;GO:0003713,molecular_function transcription coactivator activity;GO:0005515,molecular_function protein binding;GO:0005634,cellular_component …	NA	CALCOCO1
ENSG00000151332.14	-0.467394502	3.518447219	0.218952832	1	12;GO:0000173,biological_process inactivation of MAPK activity involved in osmosensory signaling pathway;GO:0004860,molecular_function protein kinase inhibitor activity;GO:0005515,molecular_function protein binding;GO:0005634,cellular_component nucleus;GO:0005671,cellular_component Ada2/Gcn5/Ada3 transcription activator complex;GO:0005730,cellular_component nucleolus;GO:0005737,cellular_component…	NA	MBIP
XLOC_035738	-0.46697885	0.017539028	0.572837018	1	NA	NA	NA
ENSG00000155111.10	-0.466929504	3.225972343	0.21727994	1	12;GO:0004672,molecular_function protein kinase activity;GO:0004693,molecular_function cyclin-dependent protein serine/threonine kinase activity;GO:0005524,molecular_function ATP binding;GO:0005634,cellular_component nucleus;GO:0005829,cellular_component cytosol;GO:0006468,biological_process protein phosphorylation;GO:0007346,biological_process regulation of mitotic cell cycle;GO:0019899,molecula…	NA	CDK19
ENSG00000164885.8	-0.466752536	1.168406525	0.436783974	1	134;GO:0000166,molecular_function nucleotide binding;GO:0000226,biological_process microtubule cytoskeleton organization;GO:0001764,biological_process neuron migration;GO:0001934,biological_process positive regulation of protein phosphorylation;GO:0001963,biological_process synaptic transmission, dopaminergic;GO:0002039,molecular_function p53 binding;GO:0004672,molecular_function protein kinase a…	CDK5; cyclin-dependent kinase 5 [EC:2.7.11.22]; K02090	CDK5
ENSG00000189319.9	-0.466590319	3.583524399	0.198659935	1	4;GO:0005634,cellular_component nucleus;GO:0016055,biological_process Wnt signaling pathway;GO:0060828,biological_process regulation of canonical Wnt signaling pathway;GO:0090263,biological_process positive regulation of canonical Wnt signaling pathway	NA	FAM53B
XLOC_017988	-0.466575808	2.315516342	0.317143218	1	NA	NA	NA
XLOC_051199	-0.466542241	0.574433574	0.485859932	1	NA	NA	NA
ENSG00000149289.6	-0.466541003	4.570791275	0.120360231	1	NA	NA	ZC3H12C
ENSG00000131779.6	-0.466364235	1.818431934	0.378220437	1	13;GO:0005515,molecular_function protein binding;GO:0005777,cellular_component peroxisome;GO:0005778,cellular_component peroxisomal membrane;GO:0005779,cellular_component integral component of peroxisomal membrane;GO:0007031,biological_process peroxisome organization;GO:0007165,biological_process signal transduction;GO:0016020,cellular_component membrane;GO:0016021,cellular_component integral com…	PEX11B; peroxin-11B; K13352	PEX11B
ENSG00000221955.6	-0.466231247	2.971809364	0.324175956	1	4;GO:0016020,cellular_component membrane;GO:0016021,cellular_component integral component of membrane;GO:0055085,biological_process transmembrane transport;GO:0060271,biological_process cilium assembly	NA	SLC12A8
ENSG00000139629.11	-0.46573121	1.311767196	0.445270813	1	13;GO:0000139,cellular_component Golgi membrane;GO:0004653,molecular_function polypeptide N-acetylgalactosaminyltransferase activity;GO:0005794,cellular_component Golgi apparatus;GO:0006486,biological_process protein glycosylation;GO:0006493,biological_process protein O-linked glycosylation;GO:0016020,cellular_component membrane;GO:0016021,cellular_component integral component of membrane;GO:0016…	GALNT; polypeptide N-acetylgalactosaminyltransferase [EC:2.4.1.41]; K00710	GALNT6
ENSG00000167202.7	-0.46513516	4.16973514	0.161315225	1	9;GO:0005096,molecular_function GTPase activator activity;GO:0005515,molecular_function protein binding;GO:0005622,cellular_component intracellular;GO:0005829,cellular_component cytosol;GO:0006886,biological_process intracellular protein transport;GO:0012505,cellular_component endomembrane system;GO:0017137,molecular_function Rab GTPase binding;GO:0031338,biological_process regulation of vesicle …	NA	TBC1D2B
ENSG00000272897.1	-0.465127942	1.059168796	0.449479536	1	NA	NA	RP1-309K20.6
ENSG00000141279.11	-0.463498623	7.408132271	0.137410737	1	18;GO:0000209,biological_process protein polyubiquitination;GO:0004177,molecular_function aminopeptidase activity;GO:0005634,cellular_component nucleus;GO:0005737,cellular_component cytoplasm;GO:0005829,cellular_component cytosol;GO:0006508,biological_process proteolysis;GO:0008233,molecular_function peptidase activity;GO:0008237,molecular_function metallopeptidase activity;GO:0008270,molecular_f…	NA	NPEPPS
ENSG00000206538.3	-0.463417353	1.718113408	0.389646585	1	6;GO:0005634,cellular_component nucleus;GO:0006351,biological_process transcription, DNA-templated;GO:0006355,biological_process regulation of transcription, DNA-templated;GO:0006357,biological_process regulation of transcription by RNA polymerase II;GO:0008022,molecular_function protein C-terminus binding;GO:0008150,biological_process biological_process	NA	VGLL3
ENSG00000019991.11	-0.46296203	1.598752729	0.386593081	1	56;GO:0000165,biological_process MAPK cascade;GO:0000187,biological_process activation of MAPK activity;GO:0000278,biological_process mitotic cell cycle;GO:0000902,biological_process cell morphogenesis;GO:0001837,biological_process epithelial to mesenchymal transition;GO:0001889,biological_process liver development;GO:0002576,biological_process platelet degranulation;GO:0004713,molecular_function…	HGF; hepatocyte growth factor; K05460	HGF
XLOC_013740	-0.462902628	1.78939423	0.489186586	1	NA	NA	NA
ENSG00000156273.11	-0.462676125	6.54705213	0.116811615	1	22;GO:0000083,biological_process regulation of transcription involved in G1/S transition of mitotic cell cycle;GO:0000117,biological_process regulation of transcription involved in G2/M transition of mitotic cell cycle;GO:0000122,biological_process negative regulation of transcription by RNA polymerase II;GO:0000980,molecular_function RNA polymerase II distal enhancer sequence-specific DNA bindin…	NA	BACH1
ENSG00000176928.4	-0.462673932	1.759602286	0.381871942	1	14;GO:0000139,cellular_component Golgi membrane;GO:0002121,biological_process inter-male aggressive behavior;GO:0003829,molecular_function beta-1,3-galactosyl-O-glycosyl-glycoprotein beta-1,6-N-acetylglucosaminyltransferase activity;GO:0005794,cellular_component Golgi apparatus;GO:0006486,biological_process protein glycosylation;GO:0008375,molecular_function acetylglucosaminyltransferase activity…	GCNT4; beta-1,6-N-acetylglucosaminyltransferase 4 [EC:2.4.1.-]; K09663	GCNT4
ENSG00000102057.5	-0.461422509	1.783612573	0.448949033	1	16;GO:0005216,molecular_function ion channel activity;GO:0005244,molecular_function voltage-gated ion channel activity;GO:0005249,molecular_function voltage-gated potassium channel activity;GO:0005250,molecular_function A-type (transient outward) potassium channel activity;GO:0005267,molecular_function potassium channel activity;GO:0005515,molecular_function protein binding;GO:0006811,biological_…	NA	KCND1
ENSG00000110367.7	-0.461371019	7.055067968	0.140181604	1	37;GO:0000166,molecular_function nucleotide binding;GO:0000792,cellular_component heterochromatin;GO:0000932,cellular_component P-body;GO:0001520,cellular_component outer dense fiber;GO:0003676,molecular_function nucleic acid binding;GO:0003723,molecular_function RNA binding;GO:0003724,molecular_function RNA helicase activity;GO:0004004,molecular_function ATP-dependent RNA helicase activity;GO:00…	DDX6, RCK, DHH1; ATP-dependent RNA helicase DDX6/DHH1 [EC:3.6.4.13]; K12614	DDX6
ENSG00000128604.14	-0.461357897	1.085965439	0.489240986	1	28;GO:0000981,molecular_function DNA-binding transcription factor activity, RNA polymerase II-specific;GO:0001228,molecular_function DNA-binding transcription activator activity, RNA polymerase II-specific;GO:0002376,biological_process immune system process;GO:0003677,molecular_function DNA binding;GO:0003700,molecular_function DNA-binding transcription factor activity;GO:0005515,molecular_functi…	IRF5; interferon regulatory factor 5; K09446	IRF5
ENSG00000149948.9	-0.461282752	4.457624413	0.149940082	1	77;GO:0000122,biological_process negative regulation of transcription by RNA polymerase II;GO:0000228,cellular_component nuclear chromosome;GO:0000785,cellular_component chromatin;GO:0000978,molecular_function RNA polymerase II proximal promoter sequence-specific DNA binding;GO:0000981,molecular_function DNA-binding transcription factor activity, RNA polymerase II-specific;GO:0001077,molecular_fu…	HMGA2; high mobility group AT-hook protein 2; K09283	HMGA2
ENSG00000054267.16	-0.460730167	6.193258937	0.131148833	1	21;GO:0000981,molecular_function DNA-binding transcription factor activity, RNA polymerase II-specific;GO:0003674,molecular_function molecular_function;GO:0003677,molecular_function DNA binding;GO:0004407,molecular_function histone deacetylase activity;GO:0005515,molecular_function protein binding;GO:0005575,cellular_component cellular_component;GO:0005634,cellular_component nucleus;GO:0005654,ce…	NA	ARID4B
ENSG00000133477.12	-0.460538009	3.173534764	0.250974142	1	NA	NA	FAM83F
ENSG00000103540.12	-0.460533051	5.207373833	0.172188407	1	21;GO:0000086,biological_process G2/M transition of mitotic cell cycle;GO:0005515,molecular_function protein binding;GO:0005737,cellular_component cytoplasm;GO:0005813,cellular_component centrosome;GO:0005814,cellular_component centriole;GO:0005815,cellular_component microtubule organizing center;GO:0005829,cellular_component cytosol;GO:0005856,cellular_component cytoskeleton;GO:0005929,cellular_…	NA	CCP110
ENSG00000198788.7	-0.460392611	1.173108481	0.450674885	1	10;GO:0002223,biological_process stimulatory C-type lectin receptor signaling pathway;GO:0005515,molecular_function protein binding;GO:0005576,cellular_component extracellular region;GO:0005796,cellular_component Golgi lumen;GO:0005886,cellular_component plasma membrane;GO:0016266,biological_process O-glycan processing;GO:0030277,biological_process maintenance of gastrointestinal epithelium;GO:00…	MUC2; mucin-2; K10955	MUC2
ENSG00000063438.12	-0.460111008	2.657448659	0.294819633	1	15;GO:0000122,biological_process negative regulation of transcription by RNA polymerase II;GO:0000981,molecular_function DNA-binding transcription factor activity, RNA polymerase II-specific;GO:0001191,molecular_function obsolete transcriptional repressor activity, RNA polymerase II transcription factor binding;GO:0003677,molecular_function DNA binding;GO:0005515,molecular_function protein bindin…	NA	AHRR
ENSG00000144821.5	-0.459439594	2.448441006	0.383711517	1	9;GO:0000166,molecular_function nucleotide binding;GO:0002074,biological_process extraocular skeletal muscle development;GO:0003674,molecular_function molecular_function;GO:0003774,molecular_function motor activity;GO:0003779,molecular_function actin binding;GO:0005524,molecular_function ATP binding;GO:0005575,cellular_component cellular_component;GO:0016459,cellular_component myosin complex;GO:0…	MYH; myosin heavy chain; K10352	MYH15
ENSG00000162928.8	-0.458642202	5.268441032	0.113314833	1	17;GO:0001561,biological_process fatty acid alpha-oxidation;GO:0001764,biological_process neuron migration;GO:0001967,biological_process suckling behavior;GO:0005515,molecular_function protein binding;GO:0005777,cellular_component peroxisome;GO:0005778,cellular_component peroxisomal membrane;GO:0005779,cellular_component integral component of peroxisomal membrane;GO:0006625,biological_process pro…	PEX13; peroxin-13; K13344	PEX13
ENSG00000111877.13	-0.458386481	3.213240828	0.236050036	1	13;GO:0000166,molecular_function nucleotide binding;GO:0000724,biological_process double-strand break repair via homologous recombination;GO:0003677,molecular_function DNA binding;GO:0004386,molecular_function helicase activity;GO:0005524,molecular_function ATP binding;GO:0005634,cellular_component nucleus;GO:0006270,biological_process DNA replication initiation;GO:0006281,biological_process DNA …	NA	MCM9
ENSG00000132321.12	-0.458193605	2.195514834	0.352886878	1	NA	NA	IQCA1
ENSG00000164292.8	-0.457968844	6.339311761	0.127431968	1	16;GO:0000166,molecular_function nucleotide binding;GO:0003924,molecular_function GTPase activity;GO:0005515,molecular_function protein binding;GO:0005524,molecular_function ATP binding;GO:0005525,molecular_function GTP binding;GO:0005737,cellular_component cytoplasm;GO:0005794,cellular_component Golgi apparatus;GO:0005829,cellular_component cytosol;GO:0008584,biological_process male gonad develo…	NA	RHOBTB3
ENSG00000141314.8	-0.457951553	0.182419511	0.585917609	1	NA	NA	RHBDL3
ENSG00000165799.4	-0.457938809	2.358872742	0.364486685	1	21;GO:0001530,molecular_function lipopolysaccharide binding;GO:0003676,molecular_function nucleic acid binding;GO:0004518,molecular_function nuclease activity;GO:0004519,molecular_function endonuclease activity;GO:0004540,molecular_function ribonuclease activity;GO:0005576,cellular_component extracellular region;GO:0005615,cellular_component extracellular space;GO:0005737,cellular_component cytop…	NA	RNASE7
ENSG00000188293.5	-0.457555677	2.450492745	0.346878282	1	3;GO:0005515,molecular_function protein binding;GO:0005576,cellular_component extracellular region;GO:0005615,cellular_component extracellular space	NA	IGFL1
XLOC_038853	-0.457407811	2.957474113	0.460277195	1	NA	NA	NA
ENSG00000154153.9	-0.457068359	3.13761984	0.278559197	1	14;GO:0005515,molecular_function protein binding;GO:0005730,cellular_component nucleolus;GO:0005783,cellular_component endoplasmic reticulum;GO:0005789,cellular_component endoplasmic reticulum membrane;GO:0005794,cellular_component Golgi apparatus;GO:0005801,cellular_component cis-Golgi network;GO:0006914,biological_process autophagy;GO:0016020,cellular_component membrane;GO:0016021,cellular_comp…	NA	FAM134B
XLOC_032130	-0.45706354	1.273831372	0.516755624	1	NA	NA	NA
ENSG00000185551.8	-0.456844302	7.541140058	0.126991959	1	44;GO:0000122,biological_process negative regulation of transcription by RNA polymerase II;GO:0000981,molecular_function DNA-binding transcription factor activity, RNA polymerase II-specific;GO:0001701,biological_process in utero embryonic development;GO:0001764,biological_process neuron migration;GO:0001893,biological_process maternal placenta development;GO:0001937,biological_process negative r…	NA	NR2F2
ENSG00000173548.8	-0.456669323	4.320658505	0.236274242	1	26;GO:0000278,biological_process mitotic cell cycle;GO:0000281,biological_process mitotic cytokinesis;GO:0005515,molecular_function protein binding;GO:0005737,cellular_component cytoplasm;GO:0005829,cellular_component cytosol;GO:0006886,biological_process intracellular protein transport;GO:0006897,biological_process endocytosis;GO:0007032,biological_process endosome organization;GO:0007049,biolog…	NA	SNX33
XLOC_017466	-0.456619736	3.36842812	0.540047849	1	NA	NA	NA
ENSG00000130958.7	-0.456486909	2.458290367	0.299587474	1	14;GO:0000139,cellular_component Golgi membrane;GO:0005338,molecular_function nucleotide-sugar transmembrane transporter activity;GO:0005575,cellular_component cellular_component;GO:0005794,cellular_component Golgi apparatus;GO:0006024,biological_process glycosaminoglycan biosynthetic process;GO:0008150,biological_process biological_process;GO:0008643,biological_process carbohydrate transport;GO:…	NA	SLC35D2
ENSG00000078795.12	-0.456456394	2.383228504	0.317366094	1	1;GO:0016021,cellular_component integral component of membrane	NA	PKD2L2
ENSG00000013619.9	-0.456255665	1.648144188	0.428701045	1	10;GO:0003674,molecular_function molecular_function;GO:0005575,cellular_component cellular_component;GO:0005634,cellular_component nucleus;GO:0005654,cellular_component nucleoplasm;GO:0005794,cellular_component Golgi apparatus;GO:0005813,cellular_component centrosome;GO:0006351,biological_process transcription, DNA-templated;GO:0006355,biological_process regulation of transcription, DNA-templated…	NA	MAMLD1
ENSG00000162836.7	-0.456206829	0.931041658	0.491080058	1	12;GO:0002244,biological_process hematopoietic progenitor cell differentiation;GO:0003993,molecular_function acid phosphatase activity;GO:0005737,cellular_component cytoplasm;GO:0005739,cellular_component mitochondrion;GO:0005759,cellular_component mitochondrial matrix;GO:0006629,biological_process lipid metabolic process;GO:0006644,biological_process phospholipid metabolic process;GO:0006654,bio…	NA	ACP6
ENSG00000180901.6	-0.456206622	2.811418552	0.270503282	1	5;GO:0031463,cellular_component Cul3-RING ubiquitin ligase complex;GO:0043161,biological_process proteasome-mediated ubiquitin-dependent protein catabolic process;GO:0044877,molecular_function protein-containing complex binding;GO:0051260,biological_process protein homooligomerization;GO:0097602,molecular_function cullin family protein binding	NA	KCTD2
ENSG00000249590.3	-0.456044814	1.214753814	0.483849568	1	2;GO:0005634,cellular_component nucleus;GO:0005829,cellular_component cytosol	NA	RP4-539M6.19
ENSG00000053524.7	-0.455971065	1.012582608	0.472832292	1	2;GO:0005089,molecular_function Rho guanyl-nucleotide exchange factor activity;GO:0035023,biological_process regulation of Rho protein signal transduction	NA	MCF2L2
ENSG00000197128.7	-0.455182134	2.515732489	0.460029494	1	10;GO:0000981,molecular_function DNA-binding transcription factor activity, RNA polymerase II-specific;GO:0003676,molecular_function nucleic acid binding;GO:0003677,molecular_function DNA binding;GO:0005515,molecular_function protein binding;GO:0005622,cellular_component intracellular;GO:0005634,cellular_component nucleus;GO:0006351,biological_process transcription, DNA-templated;GO:0006355,biolo…	KRAB; KRAB domain-containing zinc finger protein; K09228	ZNF772
XLOC_043704	-0.454590507	1.830834783	0.406748723	1	NA	NA	NA
ENSG00000188994.8	-0.454516845	6.720401175	0.19707375	1	7;GO:0001077,molecular_function DNA-binding transcription activator activity, RNA polymerase II-specific;GO:0003676,molecular_function nucleic acid binding;GO:0003677,molecular_function DNA binding;GO:0005634,cellular_component nucleus;GO:0006366,biological_process transcription by RNA polymerase II;GO:0008134,molecular_function transcription factor binding;GO:0045944,biological_process positive …	NA	ZNF292
ENSG00000143507.13	-0.454458437	8.287963958	0.129615582	1	41;GO:0000188,biological_process inactivation of MAPK activity;GO:0002819,biological_process regulation of adaptive immune response;GO:0004721,molecular_function phosphoprotein phosphatase activity;GO:0004725,molecular_function protein tyrosine phosphatase activity;GO:0005515,molecular_function protein binding;GO:0005634,cellular_component nucleus;GO:0005654,cellular_component nucleoplasm;GO:0005…	DUSP10; dual specificity phosphatase 10 [EC:3.1.3.16 3.1.3.48]; K20216	DUSP10
ENSG00000116044.11	-0.454140335	8.309243923	0.134896944	1	68;GO:0000785,cellular_component chromatin;GO:0000976,molecular_function transcription regulatory region sequence-specific DNA binding;GO:0000980,molecular_function RNA polymerase II distal enhancer sequence-specific DNA binding;GO:0000981,molecular_function DNA-binding transcription factor activity, RNA polymerase II-specific;GO:0001102,molecular_function RNA polymerase II activating transcripti…	NFE2L2, NRF2; nuclear factor erythroid 2-related factor 2; K05638	NFE2L2
ENSG00000143315.5	-0.453376563	1.732895434	0.430065664	1	10;GO:0000030,molecular_function mannosyltransferase activity;GO:0005783,cellular_component endoplasmic reticulum;GO:0005789,cellular_component endoplasmic reticulum membrane;GO:0006506,biological_process GPI anchor biosynthetic process;GO:0016020,cellular_component membrane;GO:0016021,cellular_component integral component of membrane;GO:0016740,molecular_function transferase activity;GO:0016757,…	PIGM; GPI mannosyltransferase 1 subunit M [EC:2.4.1.-]; K05284	PIGM
ENSG00000151065.9	-0.453176282	0.6791848	0.497949261	1	16;GO:0000184,biological_process nuclear-transcribed mRNA catabolic process, nonsense-mediated decay;GO:0000290,biological_process deadenylation-dependent decapping of nuclear-transcribed mRNA;GO:0000932,cellular_component P-body;GO:0003729,molecular_function mRNA binding;GO:0005515,molecular_function protein binding;GO:0005634,cellular_component nucleus;GO:0005737,cellular_component cytoplasm;GO…	DCP1B; mRNA-decapping enzyme 1B [EC:3.-.-.-]; K12611	DCP1B
ENSG00000134744.9	-0.453096207	4.022810959	0.186907765	1	31;GO:0000289,biological_process nuclear-transcribed mRNA poly(A) tail shortening;GO:0001556,biological_process oocyte maturation;GO:0001816,biological_process cytokine production;GO:0003676,molecular_function nucleic acid binding;GO:0003723,molecular_function RNA binding;GO:0005515,molecular_function protein binding;GO:0005615,cellular_component extracellular space;GO:0005634,cellular_component …	NA	ZCCHC11
ENSG00000170653.14	-0.453016273	1.324748849	0.430409201	1	17;GO:0000981,molecular_function DNA-binding transcription factor activity, RNA polymerase II-specific;GO:0003676,molecular_function nucleic acid binding;GO:0003677,molecular_function DNA binding;GO:0003700,molecular_function DNA-binding transcription factor activity;GO:0005515,molecular_function protein binding;GO:0005634,cellular_component nucleus;GO:0005654,cellular_component nucleoplasm;GO:00…	NA	ATF7
ENSG00000204580.7	-0.452956702	9.638784542	0.145632113	1	43;GO:0000166,molecular_function nucleotide binding;GO:0001558,biological_process regulation of cell growth;GO:0001952,biological_process regulation of cell-matrix adhesion;GO:0004672,molecular_function protein kinase activity;GO:0004713,molecular_function protein tyrosine kinase activity;GO:0004714,molecular_function transmembrane receptor protein tyrosine kinase activity;GO:0005515,molecular_fu…	NA	DDR1
ENSG00000162614.14	-0.452894046	1.154424768	0.524932564	1	12;GO:0003779,molecular_function actin binding;GO:0005737,cellular_component cytoplasm;GO:0005856,cellular_component cytoskeleton;GO:0005912,cellular_component adherens junction;GO:0005925,cellular_component focal adhesion;GO:0008307,molecular_function structural constituent of muscle;GO:0030018,cellular_component Z disc;GO:0030054,cellular_component cell junction;GO:0030334,biological_process re…	NA	NEXN
XLOC_019376	-0.452851857	0.505283929	0.550046603	1	NA	NA	NA
ENSG00000180574.3	-0.452647956	1.23187915	0.49879133	1	14;GO:0000166,molecular_function nucleotide binding;GO:0003743,molecular_function translation initiation factor activity;GO:0003924,molecular_function GTPase activity;GO:0005515,molecular_function protein binding;GO:0005525,molecular_function GTP binding;GO:0005737,cellular_component cytoplasm;GO:0005829,cellular_component cytosol;GO:0005850,cellular_component eukaryotic translation initiation fa…	EIF2S3; translation initiation factor 2 subunit 3; K03242	EIF2S3L
ENSG00000109790.12	-0.452636371	4.861736669	0.131801127	1	12;GO:0003779,molecular_function actin binding;GO:0005737,cellular_component cytoplasm;GO:0005856,cellular_component cytoskeleton;GO:0007626,biological_process locomotory behavior;GO:0007628,biological_process adult walking behavior;GO:0016358,biological_process dendrite development;GO:0016567,biological_process protein ubiquitination;GO:0021680,biological_process cerebellar Purkinje cell layer d…	NA	KLHL5
ENSG00000135407.6	-0.452312686	3.641443734	0.262122042	1	13;GO:0003779,molecular_function actin binding;GO:0005737,cellular_component cytoplasm;GO:0005856,cellular_component cytoskeleton;GO:0007010,biological_process cytoskeleton organization;GO:0007399,biological_process nervous system development;GO:0010976,biological_process positive regulation of neuron projection development;GO:0015629,cellular_component actin cytoskeleton;GO:0030424,cellular_comp…	NA	AVIL
ENSG00000162923.10	-0.451320704	6.600716444	0.132372425	1	7;GO:0000151,cellular_component ubiquitin ligase complex;GO:0005515,molecular_function protein binding;GO:0005634,cellular_component nucleus;GO:0005654,cellular_component nucleoplasm;GO:0005737,cellular_component cytoplasm;GO:0005739,cellular_component mitochondrion;GO:0005829,cellular_component cytosol	NA	WDR26
ENSG00000103037.7	-0.450088461	2.828970749	0.336722782	1	15;GO:0005515,molecular_function protein binding;GO:0005634,cellular_component nucleus;GO:0005654,cellular_component nucleoplasm;GO:0005829,cellular_component cytosol;GO:0008168,molecular_function methyltransferase activity;GO:0016279,molecular_function protein-lysine N-methyltransferase activity;GO:0016740,molecular_function transferase activity;GO:0018026,biological_process peptidyl-lysine mono…	NA	SETD6
ENSG00000124222.17	-0.449053337	1.830564985	0.392971786	1	26;GO:0000139,cellular_component Golgi membrane;GO:0000149,molecular_function SNARE binding;GO:0005484,molecular_function SNAP receptor activity;GO:0005515,molecular_function protein binding;GO:0005737,cellular_component cytoplasm;GO:0005794,cellular_component Golgi apparatus;GO:0005802,cellular_component trans-Golgi network;GO:0005829,cellular_component cytosol;GO:0005925,cellular_component foca…	STX16; syntaxin 16; K08489	STX16
ENSG00000109452.8	-0.44900338	5.304663147	0.113613743	1	13;GO:0005515,molecular_function protein binding;GO:0005737,cellular_component cytoplasm;GO:0005829,cellular_component cytosol;GO:0006661,biological_process phosphatidylinositol biosynthetic process;GO:0007165,biological_process signal transduction;GO:0016311,biological_process dephosphorylation;GO:0016316,molecular_function phosphatidylinositol-3,4-bisphosphate 4-phosphatase activity;GO:0016787,…	INPP4; inositol polyphosphate-4-phosphatase [EC:3.1.3.66]; K01109	INPP4B
ENSG00000107951.8	-0.448725586	2.985007884	0.288711355	1	20;GO:0000166,molecular_function nucleotide binding;GO:0000287,molecular_function magnesium ion binding;GO:0002134,molecular_function UTP binding;GO:0003723,molecular_function RNA binding;GO:0004652,molecular_function polynucleotide adenylyltransferase activity;GO:0005515,molecular_function protein binding;GO:0005524,molecular_function ATP binding;GO:0005737,cellular_component cytoplasm;GO:000573…	NA	MTPAP
ENSG00000139437.13	-0.448687273	3.034346827	0.346528767	1	17;GO:0005515,molecular_function protein binding;GO:0005737,cellular_component cytoplasm;GO:0005739,cellular_component mitochondrion;GO:0005813,cellular_component centrosome;GO:0005829,cellular_component cytosol;GO:0005856,cellular_component cytoskeleton;GO:0005886,cellular_component plasma membrane;GO:0006915,biological_process apoptotic process;GO:0016020,cellular_component membrane;GO:0030030,…	NA	TCHP
ENSG00000169129.10	-0.448609284	4.451656274	0.171377575	1	15;GO:0005737,cellular_component cytoplasm;GO:0005829,cellular_component cytosol;GO:0005886,cellular_component plasma membrane;GO:0006954,biological_process inflammatory response;GO:0007346,biological_process regulation of mitotic cell cycle;GO:0009966,biological_process regulation of signal transduction;GO:0017124,molecular_function SH3 domain binding;GO:0030296,molecular_function protein tyrosi…	NA	AFAP1L2
ENSG00000092978.6	-0.44834738	3.473252773	0.222869168	1	5;GO:0003676,molecular_function nucleic acid binding;GO:0005634,cellular_component nucleus;GO:0005730,cellular_component nucleolus;GO:0010923,biological_process negative regulation of phosphatase activity;GO:0016607,cellular_component nuclear speck	NA	GPATCH2
ENSG00000111912.14	-0.44797757	4.514674834	0.136114277	1	12;GO:0005515,molecular_function protein binding;GO:0005622,cellular_component intracellular;GO:0005634,cellular_component nucleus;GO:0006351,biological_process transcription, DNA-templated;GO:0006355,biological_process regulation of transcription, DNA-templated;GO:0016021,cellular_component integral component of membrane;GO:0030374,molecular_function nuclear receptor transcription coactivator ac…	NA	NCOA7
ENSG00000188910.7	-0.447526593	5.663068486	0.173439727	1	17;GO:0001701,biological_process in utero embryonic development;GO:0001890,biological_process placenta development;GO:0005243,molecular_function gap junction channel activity;GO:0005737,cellular_component cytoplasm;GO:0005886,cellular_component plasma membrane;GO:0005911,cellular_component cell-cell junction;GO:0005921,cellular_component gap junction;GO:0005922,cellular_component connexin complex…	NA	GJB3
ENSG00000242114.1	-0.447384599	0.661572963	0.51310217	1	7;GO:0000266,biological_process mitochondrial fission;GO:0005739,cellular_component mitochondrion;GO:0005743,cellular_component mitochondrial inner membrane;GO:0006915,biological_process apoptotic process;GO:0014850,biological_process response to muscle activity;GO:0016020,cellular_component membrane;GO:0016021,cellular_component integral component of membrane	NA	MTFP1
ENSG00000165338.12	-0.447152385	3.391026165	0.246277776	1	7;GO:0000209,biological_process protein polyubiquitination;GO:0004842,molecular_function ubiquitin-protein transferase activity;GO:0005737,cellular_component cytoplasm;GO:0005829,cellular_component cytosol;GO:0016567,biological_process protein ubiquitination;GO:0016740,molecular_function transferase activity;GO:0061630,molecular_function ubiquitin protein ligase activity	NA	HECTD2
ENSG00000165895.13	-0.44691221	4.20110505	0.168062046	1	7;GO:0003085,biological_process negative regulation of systemic arterial blood pressure;GO:0005096,molecular_function GTPase activator activity;GO:0005575,cellular_component cellular_component;GO:0007165,biological_process signal transduction;GO:0035024,biological_process negative regulation of Rho protein signal transduction;GO:0090630,biological_process activation of GTPase activity;GO:1904694,…	NA	ARHGAP42
ENSG00000111145.3	-0.446911693	2.934085188	0.267184676	1	23;GO:0000978,molecular_function RNA polymerase II proximal promoter sequence-specific DNA binding;GO:0000981,molecular_function DNA-binding transcription factor activity, RNA polymerase II-specific;GO:0001077,molecular_function DNA-binding transcription activator activity, RNA polymerase II-specific;GO:0001525,biological_process angiogenesis;GO:0003677,molecular_function DNA binding;GO:0003700,m…	NA	ELK3
ENSG00000130749.5	-0.446252835	5.411270844	0.14896783	1	6;GO:0000981,molecular_function DNA-binding transcription factor activity, RNA polymerase II-specific;GO:0003723,molecular_function RNA binding;GO:0005654,cellular_component nucleoplasm;GO:0005829,cellular_component cytosol;GO:0006357,biological_process regulation of transcription by RNA polymerase II;GO:0046872,molecular_function metal ion binding	NA	ZC3H4
ENSG00000115446.7	-0.446103176	4.360270152	0.155069034	1	10;GO:0000139,cellular_component Golgi membrane;GO:0003723,molecular_function RNA binding;GO:0005634,cellular_component nucleus;GO:0005637,cellular_component nuclear inner membrane;GO:0005794,cellular_component Golgi apparatus;GO:0007166,biological_process cell surface receptor signaling pathway;GO:0015031,biological_process protein transport;GO:0016020,cellular_component membrane;GO:0016021,cell…	NA	UNC50
ENSG00000186470.9	-0.44605542	2.931509452	0.302111046	1	7;GO:0002250,biological_process adaptive immune response;GO:0002376,biological_process immune system process;GO:0002456,biological_process T cell mediated immunity;GO:0005886,cellular_component plasma membrane;GO:0016020,cellular_component membrane;GO:0016021,cellular_component integral component of membrane;GO:0072643,biological_process interferon-gamma secretion	NA	BTN3A2
ENSG00000129474.11	-0.445213908	6.503410809	0.135186698	1	48;GO:0000086,biological_process G2/M transition of mitotic cell cycle;GO:0000122,biological_process negative regulation of transcription by RNA polymerase II;GO:0000932,cellular_component P-body;GO:0001666,biological_process response to hypoxia;GO:0003682,molecular_function chromatin binding;GO:0003714,molecular_function transcription corepressor activity;GO:0005515,molecular_function protein bi…	AJUBA, LIMD1, WTIP; LIM domain-containing protein; K16682	AJUBA
XLOC_043857	-0.44505936	0.892081209	0.481818923	1	NA	NA	NA
ENSG00000123901.4	-0.444669118	0.336479159	0.551290781	1	10;GO:0004930,molecular_function G protein-coupled receptor activity;GO:0004983,molecular_function neuropeptide Y receptor activity;GO:0005886,cellular_component plasma membrane;GO:0007165,biological_process signal transduction;GO:0007186,biological_process G protein-coupled receptor signaling pathway;GO:0007218,biological_process neuropeptide signaling pathway;GO:0016020,cellular_component membr…	GPR83, GPR72; G protein-coupled receptor 83; K04210	GPR83
ENSG00000197183.8	-0.444469447	3.141546525	0.307819142	1	3;GO:0005515,molecular_function protein binding;GO:0005654,cellular_component nucleoplasm;GO:0005829,cellular_component cytosol	NA	C20orf112
ENSG00000112290.8	-0.444287252	3.729309459	0.218533267	1	31;GO:0003779,molecular_function actin binding;GO:0005515,molecular_function protein binding;GO:0005737,cellular_component cytoplasm;GO:0005739,cellular_component mitochondrion;GO:0005741,cellular_component mitochondrial outer membrane;GO:0005856,cellular_component cytoskeleton;GO:0005925,cellular_component focal adhesion;GO:0006898,biological_process receptor-mediated endocytosis;GO:0015629,cell…	WASF1; WAS protein family, member 1; K05753	WASF1
ENSG00000165288.10	-0.443708618	4.648312184	0.151236544	1	4;GO:0005634,cellular_component nucleus;GO:0006357,biological_process regulation of transcription by RNA polymerase II;GO:0007010,biological_process cytoskeleton organization;GO:0008360,biological_process regulation of cell shape	NA	BRWD3
ENSG00000138785.10	-0.443568334	3.91597272	0.199252821	1	7;GO:0005515,molecular_function protein binding;GO:0005634,cellular_component nucleus;GO:0005654,cellular_component nucleoplasm;GO:0016180,biological_process snRNA processing;GO:0032039,cellular_component integrator complex;GO:0042795,biological_process snRNA transcription by RNA polymerase II;GO:0046872,molecular_function metal ion binding	NA	INTS12
ENSG00000165410.10	-0.443365853	1.936077996	0.394850715	1	20;GO:0003779,molecular_function actin binding;GO:0005515,molecular_function protein binding;GO:0005615,cellular_component extracellular space;GO:0005622,cellular_component intracellular;GO:0005634,cellular_component nucleus;GO:0005737,cellular_component cytoplasm;GO:0005856,cellular_component cytoskeleton;GO:0007015,biological_process actin filament organization;GO:0007519,biological_process ske…	CFL; cofilin; K05765	CFL2
ENSG00000166439.5	-0.443025476	3.758990168	0.223175586	1	11;GO:0005634,cellular_component nucleus;GO:0005654,cellular_component nucleoplasm;GO:0006974,biological_process cellular response to DNA damage stimulus;GO:0016567,biological_process protein ubiquitination;GO:0016607,cellular_component nuclear speck;GO:0016740,molecular_function transferase activity;GO:0031491,molecular_function nucleosome binding;GO:0035861,cellular_component site of double-str…	NA	RNF169
ENSG00000205413.3	-0.442195726	5.992629693	0.241174375	1	6;GO:0005515,molecular_function protein binding;GO:0005737,cellular_component cytoplasm;GO:0005769,cellular_component early endosome;GO:0005829,cellular_component cytosol;GO:0034058,biological_process endosomal vesicle fusion;GO:0043231,cellular_component intracellular membrane-bounded organelle	NA	SAMD9
ENSG00000221923.4	-0.441733073	1.529001891	0.432589587	1	11;GO:0000981,molecular_function DNA-binding transcription factor activity, RNA polymerase II-specific;GO:0003676,molecular_function nucleic acid binding;GO:0003677,molecular_function DNA binding;GO:0005622,cellular_component intracellular;GO:0005634,cellular_component nucleus;GO:0005654,cellular_component nucleoplasm;GO:0005829,cellular_component cytosol;GO:0006351,biological_process transcripti…	NA	ZNF880
ENSG00000138640.10	-0.441588309	7.303256882	0.149735806	1	1;GO:0007165,biological_process signal transduction	NA	FAM13A
ENSG00000158125.5	-0.441561323	7.044946224	0.15625075	1	35;GO:0001933,biological_process negative regulation of protein phosphorylation;GO:0001937,biological_process negative regulation of endothelial cell proliferation;GO:0004854,molecular_function xanthine dehydrogenase activity;GO:0004855,molecular_function xanthine oxidase activity;GO:0005506,molecular_function iron ion binding;GO:0005576,cellular_component extracellular region;GO:0005615,cellular…	XDH; xanthine dehydrogenase/oxidase [EC:1.17.1.4 1.17.3.2]; K00106	XDH
ENSG00000213214.3	-0.441520724	1.243233596	0.444902817	1	30;GO:0002102,cellular_component podosome;GO:0002408,biological_process myeloid dendritic cell chemotaxis;GO:0005085,molecular_function guanyl-nucleotide exchange factor activity;GO:0005089,molecular_function Rho guanyl-nucleotide exchange factor activity;GO:0005515,molecular_function protein binding;GO:0005525,molecular_function GTP binding;GO:0005634,cellular_component nucleus;GO:0005654,cellul…	NA	ARHGEF35
ENSG00000125538.7	-0.44112398	1.314106441	0.465749703	1	104;GO:0000165,biological_process MAPK cascade;GO:0000187,biological_process activation of MAPK activity;GO:0001660,biological_process fever generation;GO:0001934,biological_process positive regulation of protein phosphorylation;GO:0002711,biological_process positive regulation of T cell mediated immunity;GO:0005125,molecular_function cytokine activity;GO:0005149,molecular_function interleukin-1 …	IL1B; interleukin 1 beta; K04519	IL1B
ENSG00000137273.3	-0.441116149	4.28893526	0.15718901	1	20;GO:0000977,molecular_function RNA polymerase II regulatory region sequence-specific DNA binding;GO:0000981,molecular_function DNA-binding transcription factor activity, RNA polymerase II-specific;GO:0001228,molecular_function DNA-binding transcription activator activity, RNA polymerase II-specific;GO:0001837,biological_process epithelial to mesenchymal transition;GO:0003677,molecular_function …	NA	FOXF2
ENSG00000040199.14	-0.44097977	3.779042674	0.213177688	1	15;GO:0001917,cellular_component photoreceptor inner segment;GO:0003824,molecular_function catalytic activity;GO:0004721,molecular_function phosphoprotein phosphatase activity;GO:0004722,molecular_function protein serine/threonine phosphatase activity;GO:0005515,molecular_function protein binding;GO:0005634,cellular_component nucleus;GO:0005737,cellular_component cytoplasm;GO:0005829,cellular_com…	PHLPP; PH domain and leucine-rich repeat-containing protein phosphatase [EC:3.1.3.16]; K16340	PHLPP2
ENSG00000118503.10	-0.440836549	5.484102738	0.118005159	1	79;GO:0001922,biological_process B-1 B cell homeostasis;GO:0002020,molecular_function protease binding;GO:0002237,biological_process response to molecule of bacterial origin;GO:0002634,biological_process regulation of germinal center formation;GO:0002677,biological_process negative regulation of chronic inflammatory response;GO:0003677,molecular_function DNA binding;GO:0003824,molecular_function …	TNFAIP3, A20, OTUD7C; tumor necrosis factor, alpha-induced protein 3 [EC:3.4.19.12]; K11859	TNFAIP3
ENSG00000164932.8	-0.440796386	0.825541381	0.547372966	1	17;GO:0005109,molecular_function frizzled binding;GO:0005576,cellular_component extracellular region;GO:0005581,cellular_component collagen trimer;GO:0005615,cellular_component extracellular space;GO:0005737,cellular_component cytoplasm;GO:0016477,biological_process cell migration;GO:0017147,molecular_function Wnt-protein binding;GO:0031012,cellular_component extracellular matrix;GO:0032092,biolo…	NA	CTHRC1
ENSG00000152137.2	-0.439770336	5.11883731	0.249634349	1	10;GO:0005515,molecular_function protein binding;GO:0005622,cellular_component intracellular;GO:0005634,cellular_component nucleus;GO:0005654,cellular_component nucleoplasm;GO:0005737,cellular_component cytoplasm;GO:0005829,cellular_component cytosol;GO:0006468,biological_process protein phosphorylation;GO:0008150,biological_process biological_process;GO:0042802,molecular_function identical prote…	NA	HSPB8
ENSG00000160703.11	-0.439624937	2.818796762	0.352656564	1	18;GO:0000166,molecular_function nucleotide binding;GO:0002376,biological_process immune system process;GO:0005515,molecular_function protein binding;GO:0005524,molecular_function ATP binding;GO:0005739,cellular_component mitochondrion;GO:0005741,cellular_component mitochondrial outer membrane;GO:0005886,cellular_component plasma membrane;GO:0016020,cellular_component membrane;GO:0016032,biologic…	NLRX1; NLR family member X1; K12653	NLRX1
ENSG00000153339.9	-0.439607339	4.341811679	0.147609941	1	14;GO:0000407,cellular_component phagophore assembly site;GO:0005515,molecular_function protein binding;GO:0005794,cellular_component Golgi apparatus;GO:0005829,cellular_component cytosol;GO:0006888,biological_process endoplasmic reticulum to Golgi vesicle-mediated transport;GO:0007030,biological_process Golgi organization;GO:0016192,biological_process vesicle-mediated transport;GO:0017112,molecu…	NA	TRAPPC8
ENSG00000140025.11	-0.439134653	1.661560145	0.433985397	1	1;GO:0005509,molecular_function calcium ion binding	NA	EFCAB11
ENSG00000085831.11	-0.438996277	1.18964867	0.501274049	1	NA	NA	TTC39A
ENSG00000197622.8	-0.438934889	4.063734386	0.260233473	1	12;GO:0005095,molecular_function GTPase inhibitor activity;GO:0005198,molecular_function structural molecule activity;GO:0005737,cellular_component cytoplasm;GO:0005856,cellular_component cytoskeleton;GO:0005886,cellular_component plasma membrane;GO:0006909,biological_process phagocytosis;GO:0007165,biological_process signal transduction;GO:0008360,biological_process regulation of cell shape;GO:0…	NA	CDC42SE1
ENSG00000168264.6	-0.43842584	6.474656672	0.178200658	1	7;GO:0002327,biological_process immature B cell differentiation;GO:0005634,cellular_component nucleus;GO:0005654,cellular_component nucleoplasm;GO:0005737,cellular_component cytoplasm;GO:0006351,biological_process transcription, DNA-templated;GO:0006355,biological_process regulation of transcription, DNA-templated;GO:0046872,molecular_function metal ion binding	NA	IRF2BP2
XLOC_000438	-0.438227901	0.186761679	0.642490881	1	NA	NA	NA
ENSG00000071051.9	-0.438031318	5.228314068	0.174256744	1	36;GO:0001771,biological_process immunological synapse formation;GO:0001784,molecular_function phosphotyrosine residue binding;GO:0005070,molecular_function SH3/SH2 adaptor activity;GO:0005515,molecular_function protein binding;GO:0005737,cellular_component cytoplasm;GO:0005783,cellular_component endoplasmic reticulum;GO:0005829,cellular_component cytosol;GO:0006417,biological_process regulation …	NCK2, GRB4; NCK adaptor protein 2; K19862	NCK2
ENSG00000165181.12	-0.437946238	1.503357206	0.422031276	1	8;GO:0000712,biological_process resolution of meiotic recombination intermediates;GO:0000794,cellular_component condensed nuclear chromosome;GO:0003677,molecular_function DNA binding;GO:0003697,molecular_function single-stranded DNA binding;GO:0005694,cellular_component chromosome;GO:0016787,molecular_function hydrolase activity;GO:0016887,molecular_function ATPase activity;GO:0051321,biological_…	NA	C9orf84
ENSG00000180611.6	-0.43792552	2.992799026	0.29434603	1	2;GO:0044877,molecular_function protein-containing complex binding;GO:0045296,molecular_function cadherin binding	NA	MB21D2
ENSG00000186222.3	-0.437579126	1.132096297	0.491731617	1	12;GO:0005515,molecular_function protein binding;GO:0005737,cellular_component cytoplasm;GO:0005829,cellular_component cytosol;GO:0008089,biological_process anterograde axonal transport;GO:0031083,cellular_component BLOC-1 complex;GO:0031175,biological_process neuron projection development;GO:0032438,biological_process melanosome organization;GO:0046907,biological_process intracellular transport;…	NA	BLOC1S4
XLOC_047783	-0.437250534	0.983205344	0.566187994	1	NA	NA	NA
ENSG00000092068.14	-0.437148451	6.112637018	0.157857558	1	27;GO:0003333,biological_process amino acid transmembrane transport;GO:0005515,molecular_function protein binding;GO:0005737,cellular_component cytoplasm;GO:0005886,cellular_component plasma membrane;GO:0005887,cellular_component integral component of plasma membrane;GO:0006520,biological_process cellular amino acid metabolic process;GO:0006865,biological_process amino acid transport;GO:0009636,b…	SLC7A8, LAT2; solute carrier family 7 (L-type amino acid transporter), member 8; K13781	SLC7A8
XLOC_012946	-0.436906625	0.345669148	0.62461277	1	NA	NA	NA
ENSG00000100422.9	-0.436859828	3.357035885	0.243254717	1	18;GO:0000166,molecular_function nucleotide binding;GO:0000287,molecular_function magnesium ion binding;GO:0001729,molecular_function ceramide kinase activity;GO:0003951,molecular_function NAD+ kinase activity;GO:0005515,molecular_function protein binding;GO:0005524,molecular_function ATP binding;GO:0005737,cellular_component cytoplasm;GO:0005886,cellular_component plasma membrane;GO:0006672,biol…	CERK; ceramide kinase [EC:2.7.1.138]; K04715	CERK
ENSG00000107779.7	-0.436810073	3.168194977	0.269349765	1	92;GO:0000166,molecular_function nucleotide binding;GO:0000981,molecular_function DNA-binding transcription factor activity, RNA polymerase II-specific;GO:0001701,biological_process in utero embryonic development;GO:0001707,biological_process mesoderm formation;GO:0001756,biological_process somitogenesis;GO:0001880,biological_process Mullerian duct regression;GO:0002053,biological_process positiv…	BMPR1A, ALK3, CD292; bone morphogenetic protein receptor type-1A [EC:2.7.11.30]; K04673	BMPR1A
ENSG00000076043.5	-0.436793603	4.682128852	0.153366812	1	17;GO:0000175,molecular_function 3'-5'-exoribonuclease activity;GO:0003676,molecular_function nucleic acid binding;GO:0004518,molecular_function nuclease activity;GO:0004527,molecular_function exonuclease activity;GO:0005634,cellular_component nucleus;GO:0005730,cellular_component nucleolus;GO:0005737,cellular_component cytoplasm;GO:0005739,cellular_component mitochondrion;GO:0005758,cellular_com…	orn, REX2, REXO2; oligoribonuclease [EC:3.1.-.-]; K13288	REXO2
ENSG00000154734.10	-0.43677194	7.134624798	0.159291777	1	20;GO:0001542,biological_process ovulation from ovarian follicle;GO:0001822,biological_process kidney development;GO:0004222,molecular_function metalloendopeptidase activity;GO:0005576,cellular_component extracellular region;GO:0005604,cellular_component basement membrane;GO:0006508,biological_process proteolysis;GO:0007229,biological_process integrin-mediated signaling pathway;GO:0008201,molecul…	NA	ADAMTS1
ENSG00000213626.7	-0.436723388	7.29559509	0.184886545	1	14;GO:0005634,cellular_component nucleus;GO:0005737,cellular_component cytoplasm;GO:0006351,biological_process transcription, DNA-templated;GO:0006355,biological_process regulation of transcription, DNA-templated;GO:0007275,biological_process multicellular organism development;GO:0010468,biological_process regulation of gene expression;GO:0030879,biological_process mammary gland development;GO:00…	NA	LBH
ENSG00000168297.11	-0.436618867	2.016044698	0.41359724	1	13;GO:0003779,molecular_function actin binding;GO:0004672,molecular_function protein kinase activity;GO:0005524,molecular_function ATP binding;GO:0005737,cellular_component cytoplasm;GO:0005815,cellular_component microtubule organizing center;GO:0005829,cellular_component cytosol;GO:0005886,cellular_component plasma membrane;GO:0006468,biological_process protein phosphorylation;GO:0006954,biologi…	NA	PXK
ENSG00000263002.3	-0.436510028	1.759319981	0.493789551	1	10;GO:0000981,molecular_function DNA-binding transcription factor activity, RNA polymerase II-specific;GO:0003676,molecular_function nucleic acid binding;GO:0003677,molecular_function DNA binding;GO:0005515,molecular_function protein binding;GO:0005622,cellular_component intracellular;GO:0005634,cellular_component nucleus;GO:0006351,biological_process transcription, DNA-templated;GO:0006355,biolo…	KRAB; KRAB domain-containing zinc finger protein; K09228	ZNF234
XLOC_039174	-0.436264224	0.739122243	0.541545598	1	NA	NA	NA
ENSG00000206199.5	-0.43618796	0.550640689	0.514317683	1	NA	NA	ANKUB1
XLOC_004921	-0.435716523	1.435900576	0.475614164	1	NA	NA	NA
ENSG00000148344.10	-0.435552818	6.942007338	0.142331344	1	25;GO:0001516,biological_process prostaglandin biosynthetic process;GO:0002526,biological_process acute inflammatory response;GO:0002544,biological_process chronic inflammatory response;GO:0005641,cellular_component nuclear envelope lumen;GO:0005737,cellular_component cytoplasm;GO:0005789,cellular_component endoplasmic reticulum membrane;GO:0006629,biological_process lipid metabolic process;GO:00…	PTGES; microsomal prostaglandin-E synthase 1 [EC:5.3.99.3]; K15729	PTGES
ENSG00000257365.3	-0.435320806	1.987025076	0.403902864	1	25;GO:0003824,molecular_function catalytic activity;GO:0004311,molecular_function farnesyltranstransferase activity;GO:0004659,molecular_function prenyltransferase activity;GO:0004660,molecular_function protein farnesyltransferase activity;GO:0005515,molecular_function protein binding;GO:0005829,cellular_component cytosol;GO:0005875,cellular_component microtubule associated complex;GO:0005965,cel…	FNTB; protein farnesyltransferase subunit beta [EC:2.5.1.58]; K05954	FNTB
ENSG00000169255.9	-0.435127773	1.993433582	0.370757111	1	11;GO:0000139,cellular_component Golgi membrane;GO:0005794,cellular_component Golgi apparatus;GO:0006486,biological_process protein glycosylation;GO:0008378,molecular_function galactosyltransferase activity;GO:0008499,molecular_function UDP-galactose:beta-N-acetylglucosamine beta-1,3-galactosyltransferase activity;GO:0009312,biological_process oligosaccharide biosynthetic process;GO:0016020,cellu…	B3GALNT1, B3GALT3; galactosylgalactosylglucosylceramide beta-D-acetylgalactosaminyltransferase [EC:2.4.1.79]; K00719	B3GALNT1
ENSG00000222014.4	-0.435045488	1.272449355	0.459345323	1	18;GO:0000166,molecular_function nucleotide binding;GO:0000278,biological_process mitotic cell cycle;GO:0003924,molecular_function GTPase activity;GO:0005525,molecular_function GTP binding;GO:0005622,cellular_component intracellular;GO:0005634,cellular_component nucleus;GO:0005737,cellular_component cytoplasm;GO:0005794,cellular_component Golgi apparatus;GO:0005813,cellular_component centrosome;G…	NA	RAB6C
ENSG00000004468.8	-0.435017716	0.690268919	0.516644117	1	44;GO:0001666,biological_process response to hypoxia;GO:0003953,molecular_function NAD+ nucleosidase activity;GO:0005634,cellular_component nucleus;GO:0005886,cellular_component plasma membrane;GO:0007165,biological_process signal transduction;GO:0007204,biological_process positive regulation of cytosolic calcium ion concentration;GO:0007565,biological_process female pregnancy;GO:0008284,biologic…	CD38; ADP-ribosyl cyclase 1 [EC:3.2.2.6 2.4.99.20]; K01242	CD38
ENSG00000012174.7	-0.434954426	0.956686783	0.518392614	1	21;GO:0000139,cellular_component Golgi membrane;GO:0004222,molecular_function metalloendopeptidase activity;GO:0005737,cellular_component cytoplasm;GO:0005789,cellular_component endoplasmic reticulum membrane;GO:0006508,biological_process proteolysis;GO:0006629,biological_process lipid metabolic process;GO:0008202,biological_process steroid metabolic process;GO:0008203,biological_process choleste…	MBTPS2; S2P endopeptidase [EC:3.4.24.85]; K07765	MBTPS2
ENSG00000165813.12	-0.434803402	4.908029958	0.156007249	1	NA	NA	C10orf118
ENSG00000010704.14	-0.434651906	4.496622667	0.213563085	1	54;GO:0002626,biological_process negative regulation of T cell antigen processing and presentation;GO:0002725,biological_process negative regulation of T cell cytokine production;GO:0005102,molecular_function signaling receptor binding;GO:0005515,molecular_function protein binding;GO:0005615,cellular_component extracellular space;GO:0005769,cellular_component early endosome;GO:0005886,cellular_co…	NA	HFE
ENSG00000204176.9	-0.434365364	0.795849546	0.479769856	1	13;GO:0005509,molecular_function calcium ion binding;GO:0005544,molecular_function calcium-dependent phospholipid binding;GO:0005886,cellular_component plasma membrane;GO:0006906,biological_process vesicle fusion;GO:0016020,cellular_component membrane;GO:0016021,cellular_component integral component of membrane;GO:0017158,biological_process regulation of calcium ion-dependent exocytosis;GO:001989…	NA	SYT15
ENSG00000182263.9	-0.434347735	2.20163389	0.37525308	1	13;GO:0000166,molecular_function nucleotide binding;GO:0005515,molecular_function protein binding;GO:0005524,molecular_function ATP binding;GO:0005634,cellular_component nucleus;GO:0005737,cellular_component cytoplasm;GO:0005815,cellular_component microtubule organizing center;GO:0005856,cellular_component cytoskeleton;GO:0005874,cellular_component microtubule;GO:0007049,biological_process cell c…	NA	FIGN
ENSG00000078401.6	-0.434169357	3.532995823	0.320264304	1	119;GO:0000122,biological_process negative regulation of transcription by RNA polymerase II;GO:0001501,biological_process skeletal system development;GO:0001516,biological_process prostaglandin biosynthetic process;GO:0001569,biological_process branching involved in blood vessel morphogenesis;GO:0001666,biological_process response to hypoxia;GO:0001701,biological_process in utero embryonic develo…	EDN1; endothelin-1; K16366	EDN1
XLOC_038447	-0.433955958	0.718171182	0.524109992	1	NA	NA	NA
ENSG00000052126.10	-0.433944697	4.584932092	0.172401141	1	14;GO:0005515,molecular_function protein binding;GO:0005654,cellular_component nucleoplasm;GO:0005737,cellular_component cytoplasm;GO:0005829,cellular_component cytosol;GO:0008150,biological_process biological_process;GO:0010314,molecular_function phosphatidylinositol-5-phosphate binding;GO:0014069,cellular_component postsynaptic density;GO:0016020,cellular_component membrane;GO:0016021,cellular_…	NA	PLEKHA5
ENSG00000134775.11	-0.433657786	3.365564547	0.256815841	1	13;GO:0003674,molecular_function molecular_function;GO:0003779,molecular_function actin binding;GO:0005515,molecular_function protein binding;GO:0005737,cellular_component cytoplasm;GO:0005856,cellular_component cytoskeleton;GO:0005865,cellular_component striated muscle thin filament;GO:0007015,biological_process actin filament organization;GO:0030017,cellular_component sarcomere;GO:0030018,cellu…	NA	FHOD3
ENSG00000162542.9	-0.433609548	2.752337623	0.326639285	1	1;GO:0016021,cellular_component integral component of membrane	NA	TMCO4
ENSG00000171940.9	-0.433594702	5.527830851	0.15893038	1	20;GO:0000118,cellular_component histone deacetylase complex;GO:0000122,biological_process negative regulation of transcription by RNA polymerase II;GO:0000978,molecular_function RNA polymerase II proximal promoter sequence-specific DNA binding;GO:0000981,molecular_function DNA-binding transcription factor activity, RNA polymerase II-specific;GO:0001078,molecular_function DNA-binding transcriptio…	NA	ZNF217
ENSG00000158825.5	-0.433381886	4.766884063	0.142409623	1	23;GO:0001882,molecular_function nucleoside binding;GO:0003824,molecular_function catalytic activity;GO:0004126,molecular_function cytidine deaminase activity;GO:0005515,molecular_function protein binding;GO:0005576,cellular_component extracellular region;GO:0005829,cellular_component cytosol;GO:0007166,biological_process cell surface receptor signaling pathway;GO:0008270,molecular_function zinc …	cdd, CDA; cytidine deaminase [EC:3.5.4.5]; K01489	CDA
ENSG00000131018.18	-0.432583939	4.083675523	0.173608241	1	29;GO:0000932,cellular_component P-body;GO:0003723,molecular_function RNA binding;GO:0003779,molecular_function actin binding;GO:0005515,molecular_function protein binding;GO:0005521,molecular_function lamin binding;GO:0005634,cellular_component nucleus;GO:0005635,cellular_component nuclear envelope;GO:0005640,cellular_component nuclear outer membrane;GO:0005654,cellular_component nucleoplasm;GO:…	NA	SYNE1
ENSG00000165949.8	-0.431879418	1.334518022	0.468888492	1	14;GO:0000122,biological_process negative regulation of transcription by RNA polymerase II;GO:0001102,molecular_function RNA polymerase II activating transcription factor binding;GO:0003674,molecular_function molecular_function;GO:0005521,molecular_function lamin binding;GO:0005637,cellular_component nuclear inner membrane;GO:0005739,cellular_component mitochondrion;GO:0005741,cellular_component …	NA	IFI27
ENSG00000197182.8	-0.431101475	2.134230117	0.365973199	1	NA	NA	FLJ27365
ENSG00000130772.9	-0.431089307	4.225151377	0.205550659	1	9;GO:0003712,molecular_function transcription coregulator activity;GO:0005515,molecular_function protein binding;GO:0005634,cellular_component nucleus;GO:0006351,biological_process transcription, DNA-templated;GO:0006355,biological_process regulation of transcription, DNA-templated;GO:0006357,biological_process regulation of transcription by RNA polymerase II;GO:0006369,biological_process termina…	NA	MED18
ENSG00000107816.13	-0.431031144	3.141273411	0.268530187	1	23;GO:0000281,biological_process mitotic cytokinesis;GO:0001822,biological_process kidney development;GO:0005515,molecular_function protein binding;GO:0005737,cellular_component cytoplasm;GO:0005813,cellular_component centrosome;GO:0005815,cellular_component microtubule organizing center;GO:0005829,cellular_component cytosol;GO:0005856,cellular_component cytoskeleton;GO:0005874,cellular_component…	NA	LZTS2
ENSG00000138297.9	-0.430997647	3.483629966	0.28346935	1	13;GO:0005515,molecular_function protein binding;GO:0005739,cellular_component mitochondrion;GO:0005743,cellular_component mitochondrial inner membrane;GO:0005744,cellular_component TIM23 mitochondrial import inner membrane translocase complex;GO:0005758,cellular_component mitochondrial intermembrane space;GO:0006626,biological_process protein targeting to mitochondrion;GO:0006886,biological_proc…	TIM23; mitochondrial import inner membrane translocase subunit TIM23; K17794	TIMM23
ENSG00000237765.2	-0.430402771	2.39420536	0.416516394	1	8;GO:0000981,molecular_function DNA-binding transcription factor activity, RNA polymerase II-specific;GO:0003677,molecular_function DNA binding;GO:0005515,molecular_function protein binding;GO:0005654,cellular_component nucleoplasm;GO:0005737,cellular_component cytoplasm;GO:0006357,biological_process regulation of transcription by RNA polymerase II;GO:0016020,cellular_component membrane;GO:001602…	NA	FAM200B
XLOC_039560	-0.430192634	1.273786675	0.488556669	1	NA	NA	NA
ENSG00000124766.4	-0.429952681	5.843885063	0.188922349	1	56;GO:0000976,molecular_function transcription regulatory region sequence-specific DNA binding;GO:0000978,molecular_function RNA polymerase II proximal promoter sequence-specific DNA binding;GO:0000981,molecular_function DNA-binding transcription factor activity, RNA polymerase II-specific;GO:0001077,molecular_function DNA-binding transcription activator activity, RNA polymerase II-specific;GO:00…	NA	SOX4
ENSG00000127084.13	-0.429932556	4.720252042	0.269044064	1	19;GO:0001726,cellular_component ruffle;GO:0005085,molecular_function guanyl-nucleotide exchange factor activity;GO:0005089,molecular_function Rho guanyl-nucleotide exchange factor activity;GO:0005737,cellular_component cytoplasm;GO:0005794,cellular_component Golgi apparatus;GO:0005829,cellular_component cytosol;GO:0005856,cellular_component cytoskeleton;GO:0007010,biological_process cytoskeleton…	FGD3; FYVE, RhoGEF and PH domain containing 3; K05722	FGD3
ENSG00000263620.1	-0.429542746	0.471911568	0.566235384	1	56;GO:0000149,molecular_function SNARE binding;GO:0005484,molecular_function SNAP receptor activity;GO:0005515,molecular_function protein binding;GO:0005516,molecular_function calmodulin binding;GO:0005543,molecular_function phospholipid binding;GO:0005802,cellular_component trans-Golgi network;GO:0005829,cellular_component cytosol;GO:0005886,cellular_component plasma membrane;GO:0005887,cellular…	VAMP2; vesicle-associated membrane protein 2; K13504	RP11-599B13.6
ENSG00000173681.12	-0.429042887	2.016733173	0.379095687	1	NA	NA	CXorf23
ENSG00000182795.12	-0.428966149	6.848806363	0.234751327	1	7;GO:0003674,molecular_function molecular_function;GO:0005515,molecular_function protein binding;GO:0005737,cellular_component cytoplasm;GO:0005829,cellular_component cytosol;GO:0005886,cellular_component plasma membrane;GO:0008150,biological_process biological_process;GO:0070062,cellular_component extracellular exosome	NA	C1orf116
ENSG00000183742.8	-0.428551236	2.480411768	0.355817877	1	12;GO:0000977,molecular_function RNA polymerase II regulatory region sequence-specific DNA binding;GO:0001228,molecular_function DNA-binding transcription activator activity, RNA polymerase II-specific;GO:0005634,cellular_component nucleus;GO:0005737,cellular_component cytoplasm;GO:0005739,cellular_component mitochondrion;GO:0006351,biological_process transcription, DNA-templated;GO:0006355,biolo…	NA	MACC1
ENSG00000151612.11	-0.428551102	1.210274447	0.49915765	1	7;GO:0003676,molecular_function nucleic acid binding;GO:0003677,molecular_function DNA binding;GO:0005515,molecular_function protein binding;GO:0005634,cellular_component nucleus;GO:0006351,biological_process transcription, DNA-templated;GO:0006355,biological_process regulation of transcription, DNA-templated;GO:0046872,molecular_function metal ion binding	NA	ZNF827
XLOC_002698	-0.428170998	0.649575678	0.557845631	1	NA	NA	NA
ENSG00000189339.7	-0.42696079	3.802927698	0.224998882	1	NA	NA	SLC35E2B
ENSG00000081014.6	-0.426823202	1.374206109	0.506352772	1	12;GO:0005515,molecular_function protein binding;GO:0005794,cellular_component Golgi apparatus;GO:0006605,biological_process protein targeting;GO:0006886,biological_process intracellular protein transport;GO:0008104,biological_process protein localization;GO:0015031,biological_process protein transport;GO:0016020,cellular_component membrane;GO:0016192,biological_process vesicle-mediated transport…	AP4E1; AP-4 complex subunit epsilon-1; K12400	AP4E1
ENSG00000244045.6	-0.426791473	3.468038547	0.277618096	1	15;GO:0005515,molecular_function protein binding;GO:0005764,cellular_component lysosome;GO:0005783,cellular_component endoplasmic reticulum;GO:0005789,cellular_component endoplasmic reticulum membrane;GO:0006879,biological_process cellular iron ion homeostasis;GO:0007042,biological_process lysosomal lumen acidification;GO:0016020,cellular_component membrane;GO:0016021,cellular_component integral …	NA	TMEM199
ENSG00000174233.7	-0.426338178	3.430055545	0.248741853	1	34;GO:0000166,molecular_function nucleotide binding;GO:0003091,biological_process renal water homeostasis;GO:0004016,molecular_function adenylate cyclase activity;GO:0004383,molecular_function guanylate cyclase activity;GO:0005080,molecular_function protein kinase C binding;GO:0005515,molecular_function protein binding;GO:0005524,molecular_function ATP binding;GO:0005886,cellular_component plasma…	ADCY6; adenylate cyclase 6 [EC:4.6.1.1]; K08046	ADCY6
ENSG00000134215.11	-0.426206384	4.628284368	0.154649579	1	39;GO:0001525,biological_process angiogenesis;GO:0005070,molecular_function SH3/SH2 adaptor activity;GO:0005085,molecular_function guanyl-nucleotide exchange factor activity;GO:0005089,molecular_function Rho guanyl-nucleotide exchange factor activity;GO:0005096,molecular_function GTPase activator activity;GO:0005154,molecular_function epidermal growth factor receptor binding;GO:0005515,molecular_…	VAV; guanine nucleotide exchange factor VAV; K05730	VAV3
ENSG00000164105.3	-0.426062671	3.010335017	0.294329927	1	13;GO:0000118,cellular_component histone deacetylase complex;GO:0000122,biological_process negative regulation of transcription by RNA polymerase II;GO:0003677,molecular_function DNA binding;GO:0003714,molecular_function transcription corepressor activity;GO:0004407,molecular_function histone deacetylase activity;GO:0005515,molecular_function protein binding;GO:0005634,cellular_component nucleus;…	SAP30; histone deacetylase complex subunit SAP30; K19202	SAP30
ENSG00000108387.10	-0.425596306	1.56327244	0.53338658	1	33;GO:0000166,molecular_function nucleotide binding;GO:0000287,molecular_function magnesium ion binding;GO:0003924,molecular_function GTPase activity;GO:0005198,molecular_function structural molecule activity;GO:0005515,molecular_function protein binding;GO:0005525,molecular_function GTP binding;GO:0005634,cellular_component nucleus;GO:0005654,cellular_component nucleoplasm;GO:0005737,cellular_co…	SEPT4; septin 4; K16943	44808
ENSG00000134780.5	-0.425436497	2.08815159	0.38646577	1	19;GO:0005886,cellular_component plasma membrane;GO:0006629,biological_process lipid metabolic process;GO:0007216,biological_process G protein-coupled glutamate receptor signaling pathway;GO:0007405,biological_process neuroblast proliferation;GO:0016020,cellular_component membrane;GO:0016021,cellular_component integral component of membrane;GO:0016042,biological_process lipid catabolic process;GO…	DAGL; sn1-specific diacylglycerol lipase [EC:3.1.1.-]; K13806	DAGLA
XLOC_012185	-0.425240015	0.532756489	0.551899035	1	NA	NA	NA
ENSG00000267710.1	-0.424881975	0.843483104	0.559469454	1	NA	NA	AC006116.20
ENSG00000138207.8	-0.424824882	0.683252029	0.515591417	1	36;GO:0001523,biological_process retinoid metabolic process;GO:0001654,biological_process eye development;GO:0005501,molecular_function retinoid binding;GO:0005515,molecular_function protein binding;GO:0005576,cellular_component extracellular region;GO:0005615,cellular_component extracellular space;GO:0005829,cellular_component cytosol;GO:0006094,biological_process gluconeogenesis;GO:0007507,biol…	NA	RBP4
ENSG00000112367.6	-0.4242093	2.810361967	0.33242707	1	29;GO:0000139,cellular_component Golgi membrane;GO:0004438,molecular_function phosphatidylinositol-3-phosphatase activity;GO:0005515,molecular_function protein binding;GO:0005768,cellular_component endosome;GO:0005783,cellular_component endoplasmic reticulum;GO:0005794,cellular_component Golgi apparatus;GO:0005811,cellular_component lipid droplet;GO:0006661,biological_process phosphatidylinositol…	FIG4; phosphatidylinositol 3,5-bisphosphate 5-phosphatase [EC:3.1.3.-]; K22913	FIG4
ENSG00000115526.6	-0.424191084	3.253433206	0.29860404	1	11;GO:0000139,cellular_component Golgi membrane;GO:0005794,cellular_component Golgi apparatus;GO:0005975,biological_process carbohydrate metabolic process;GO:0007612,biological_process learning;GO:0007616,biological_process long-term memory;GO:0008146,molecular_function sulfotransferase activity;GO:0016020,cellular_component membrane;GO:0016021,cellular_component integral component of membrane;GO…	CHST10; carbohydrate 3-sulfotransferase 10 [EC:2.8.2.-]; K09674	CHST10
ENSG00000005889.11	-0.423957335	4.66186628	0.162389377	1	13;GO:0000981,molecular_function DNA-binding transcription factor activity, RNA polymerase II-specific;GO:0003676,molecular_function nucleic acid binding;GO:0003677,molecular_function DNA binding;GO:0003713,molecular_function transcription coactivator activity;GO:0005634,cellular_component nucleus;GO:0005654,cellular_component nucleoplasm;GO:0005730,cellular_component nucleolus;GO:0006351,biologi…	NA	ZFX
ENSG00000243646.4	-0.423583771	2.647183696	0.343360219	1	11;GO:0005515,molecular_function protein binding;GO:0005886,cellular_component plasma membrane;GO:0006954,biological_process inflammatory response;GO:0006955,biological_process immune response;GO:0007165,biological_process signal transduction;GO:0016020,cellular_component membrane;GO:0016021,cellular_component integral component of membrane;GO:0019221,biological_process cytokine-mediated signalin…	IL10RB, CD210B; interleukin 10 receptor beta; K05135	IL10RB
ENSG00000005339.8	-0.423474532	7.649568268	0.156666653	1	57;GO:0000122,biological_process negative regulation of transcription by RNA polymerase II;GO:0000123,cellular_component histone acetyltransferase complex;GO:0000790,cellular_component nuclear chromatin;GO:0000987,molecular_function proximal promoter sequence-specific DNA binding;GO:0001078,molecular_function DNA-binding transcription repressor activity, RNA polymerase II-specific;GO:0001085,mole…	EP300, CREBBP, KAT3; E1A/CREB-binding protein [EC:2.3.1.48]; K04498	CREBBP
ENSG00000164609.5	-0.423287277	5.903698722	0.157242632	1	26;GO:0000375,biological_process RNA splicing, via transesterification reactions;GO:0000380,biological_process alternative mRNA splicing, via spliceosome;GO:0000386,molecular_function second spliceosomal transesterification activity;GO:0000389,biological_process mRNA 3'-splice site recognition;GO:0000398,biological_process mRNA splicing, via spliceosome;GO:0005515,molecular_function protein bindi…	SLU7; pre-mRNA-processing factor SLU7; K12819	SLU7
ENSG00000185792.5	-0.422975171	0.04941077	0.681869645	1	11;GO:0000166,molecular_function nucleotide binding;GO:0002376,biological_process immune system process;GO:0005515,molecular_function protein binding;GO:0005524,molecular_function ATP binding;GO:0005737,cellular_component cytoplasm;GO:0006954,biological_process inflammatory response;GO:0032741,biological_process positive regulation of interleukin-18 production;GO:0045087,biological_process innate…	NA	NLRP9
ENSG00000151917.13	-0.422640412	1.186565599	0.447411517	1	9;GO:0003682,molecular_function chromatin binding;GO:0003714,molecular_function transcription corepressor activity;GO:0005634,cellular_component nucleus;GO:0006351,biological_process transcription, DNA-templated;GO:0006355,biological_process regulation of transcription, DNA-templated;GO:0007399,biological_process nervous system development;GO:0045666,biological_process positive regulation of neur…	NA	BEND6
ENSG00000165125.13	-0.422347316	2.181216236	0.367718706	1	22;GO:0005216,molecular_function ion channel activity;GO:0005227,molecular_function calcium activated cation channel activity;GO:0005262,molecular_function calcium channel activity;GO:0005515,molecular_function protein binding;GO:0005516,molecular_function calmodulin binding;GO:0005886,cellular_component plasma membrane;GO:0005887,cellular_component integral component of plasma membrane;GO:000681…	TRPV6; transient receptor potential cation channel subfamily V member 6; K04975	TRPV6
ENSG00000090905.13	-0.422327237	6.866540005	0.156316657	1	21;GO:0000932,cellular_component P-body;GO:0003676,molecular_function nucleic acid binding;GO:0003723,molecular_function RNA binding;GO:0005515,molecular_function protein binding;GO:0005654,cellular_component nucleoplasm;GO:0005737,cellular_component cytoplasm;GO:0005794,cellular_component Golgi apparatus;GO:0005829,cellular_component cytosol;GO:0006417,biological_process regulation of translatio…	NA	TNRC6A
ENSG00000169621.5	-0.422188159	0.3162645	0.578967161	1	20;GO:0000012,biological_process single strand break repair;GO:0000166,molecular_function nucleotide binding;GO:0003906,molecular_function DNA-(apurinic or apyrimidinic site) endonuclease activity;GO:0004520,molecular_function endodeoxyribonuclease activity;GO:0005515,molecular_function protein binding;GO:0005634,cellular_component nucleus;GO:0005654,cellular_component nucleoplasm;GO:0005737,cell…	NA	APLF
ENSG00000117262.14	-0.421824618	3.215694944	0.385626838	1	15;GO:0000139,cellular_component Golgi membrane;GO:0005244,molecular_function voltage-gated ion channel activity;GO:0005794,cellular_component Golgi apparatus;GO:0006811,biological_process ion transport;GO:0008308,molecular_function voltage-gated anion channel activity;GO:0015031,biological_process protein transport;GO:0015698,biological_process inorganic anion transport;GO:0016020,cellular_compo…	NA	GPR89A
ENSG00000229729.3	-0.421212383	2.835662757	0.311407983	1	NA	NA	RP11-159G9.5
ENSG00000134698.10	-0.419872033	1.448532809	0.469587535	1	35;GO:0000932,cellular_component P-body;GO:0003676,molecular_function nucleic acid binding;GO:0003723,molecular_function RNA binding;GO:0003725,molecular_function double-stranded RNA binding;GO:0003727,molecular_function single-stranded RNA binding;GO:0005515,molecular_function protein binding;GO:0005634,cellular_component nucleus;GO:0005654,cellular_component nucleoplasm;GO:0005737,cellular_comp…	ELF2C, AGO; eukaryotic translation initiation factor 2C; K11593	AGO4
ENSG00000165671.14	-0.419654099	5.871479204	0.173688798	1	33;GO:0000122,biological_process negative regulation of transcription by RNA polymerase II;GO:0000414,biological_process regulation of histone H3-K36 methylation;GO:0000978,molecular_function RNA polymerase II proximal promoter sequence-specific DNA binding;GO:0003682,molecular_function chromatin binding;GO:0003712,molecular_function transcription coregulator activity;GO:0003714,molecular_functio…	NSD1; [histone H3]-lysine36 N-dimethyltransferase NSD1 [EC:2.1.1.357]; K15588	NSD1
ENSG00000167165.14	-0.419530446	5.112230979	0.142776589	1	16;GO:0005783,cellular_component endoplasmic reticulum;GO:0005789,cellular_component endoplasmic reticulum membrane;GO:0006805,biological_process xenobiotic metabolic process;GO:0008152,biological_process metabolic process;GO:0015020,molecular_function glucuronosyltransferase activity;GO:0016020,cellular_component membrane;GO:0016021,cellular_component integral component of membrane;GO:0016740,mo…	UGT; glucuronosyltransferase [EC:2.4.1.17]; K00699	UGT1A6
XLOC_018811	-0.419259342	2.88771639	0.668974972	1	NA	NA	NA
ENSG00000110080.14	-0.419217007	3.913720779	0.208992853	1	23;GO:0000139,cellular_component Golgi membrane;GO:0003836,molecular_function beta-galactoside (CMP) alpha-2,3-sialyltransferase activity;GO:0005576,cellular_component extracellular region;GO:0005794,cellular_component Golgi apparatus;GO:0006486,biological_process protein glycosylation;GO:0008373,molecular_function sialyltransferase activity;GO:0009101,biological_process glycoprotein biosynthetic…	SIAT4C; beta-galactoside alpha-2,3-sialyltransferase (sialyltransferase 4C) [EC:2.4.99.4]; K03494	ST3GAL4
ENSG00000170209.4	-0.419213203	1.375465382	0.530583496	1	2;GO:0004672,molecular_function protein kinase activity;GO:0005524,molecular_function ATP binding	NA	ANKK1
ENSG00000114978.13	-0.418934921	6.609662414	0.155856062	1	8;GO:0005515,molecular_function protein binding;GO:0005634,cellular_component nucleus;GO:0005730,cellular_component nucleolus;GO:0005829,cellular_component cytosol;GO:0035329,biological_process hippo signaling;GO:0046872,molecular_function metal ion binding;GO:0070062,cellular_component extracellular exosome;GO:0071277,biological_process cellular response to calcium ion	MOB1, Mats; MOB kinase activator 1; K06685	MOB1A
ENSG00000121749.11	-0.418908369	4.381491222	0.178408754	1	11;GO:0005096,molecular_function GTPase activator activity;GO:0005515,molecular_function protein binding;GO:0005576,cellular_component extracellular region;GO:0005622,cellular_component intracellular;GO:0005737,cellular_component cytoplasm;GO:0006886,biological_process intracellular protein transport;GO:0012505,cellular_component endomembrane system;GO:0017137,molecular_function Rab GTPase bindin…	TBC1D15; TBC1 domain family member 15; K20168	TBC1D15
ENSG00000055208.13	-0.418606897	5.44047994	0.186316861	1	25;GO:0000187,biological_process activation of MAPK activity;GO:0002223,biological_process stimulatory C-type lectin receptor signaling pathway;GO:0002755,biological_process MyD88-dependent toll-like receptor signaling pathway;GO:0005515,molecular_function protein binding;GO:0005634,cellular_component nucleus;GO:0005654,cellular_component nucleoplasm;GO:0005737,cellular_component cytoplasm;GO:000…	MAP3K7IP2, TAB2; TAK1-binding protein 2; K04404	TAB2
ENSG00000050130.13	-0.418460028	3.974666351	0.231523596	1	7;GO:0005783,cellular_component endoplasmic reticulum;GO:0005789,cellular_component endoplasmic reticulum membrane;GO:0006986,biological_process response to unfolded protein;GO:0016020,cellular_component membrane;GO:0016021,cellular_component integral component of membrane;GO:0030433,biological_process ubiquitin-dependent ERAD pathway;GO:0031625,molecular_function ubiquitin protein ligase binding	NA	JKAMP
ENSG00000205659.6	-0.418202576	0.579930064	0.519063122	1	3;GO:0006351,biological_process transcription, DNA-templated;GO:0007049,biological_process cell cycle;GO:0070176,cellular_component DRM complex	LIN52; protein lin-52; K21775	LIN52
XLOC_042072	-0.4177412	7.801637064	0.16162841	1	NA	NA	NA
XLOC_017601	-0.41765309	3.302107618	0.353632195	1	NA	NA	NA
ENSG00000198863.3	-0.417439027	4.623869931	0.162081972	1	NA	NA	RUNDC1
ENSG00000108448.16	-0.417167536	6.07991532	0.25089257	1	3;GO:0005737,cellular_component cytoplasm;GO:0005829,cellular_component cytosol;GO:0005886,cellular_component plasma membrane	NA	TRIM16L
ENSG00000176124.7	-0.417030278	3.413698999	0.270511823	1	1;GO:0005515,molecular_function protein binding	NA	DLEU1
ENSG00000016402.8	-0.416899877	3.502429212	0.379975087	1	9;GO:0004896,molecular_function cytokine receptor activity;GO:0005515,molecular_function protein binding;GO:0005886,cellular_component plasma membrane;GO:0016020,cellular_component membrane;GO:0016021,cellular_component integral component of membrane;GO:0019221,biological_process cytokine-mediated signaling pathway;GO:0042015,molecular_function interleukin-20 binding;GO:0045124,biological_process…	IL20RA; interleukin 20 receptor alpha; K05136	IL20RA
ENSG00000178700.3	-0.416806933	0.306715419	0.547663122	1	12;GO:0003729,molecular_function mRNA binding;GO:0004146,molecular_function dihydrofolate reductase activity;GO:0005739,cellular_component mitochondrion;GO:0005743,cellular_component mitochondrial inner membrane;GO:0005759,cellular_component mitochondrial matrix;GO:0006730,biological_process one-carbon metabolic process;GO:0016020,cellular_component membrane;GO:0016491,molecular_function oxidored…	DHFR, folA; dihydrofolate reductase [EC:1.5.1.3]; K00287	DHFRL1
ENSG00000172031.6	-0.416791239	1.065480768	0.532931024	1	NA	NA	EPHX4
ENSG00000178177.10	-0.41659304	2.344603901	0.37437322	1	8;GO:0000981,molecular_function DNA-binding transcription factor activity, RNA polymerase II-specific;GO:0003677,molecular_function DNA binding;GO:0005515,molecular_function protein binding;GO:0005634,cellular_component nucleus;GO:0006351,biological_process transcription, DNA-templated;GO:0006355,biological_process regulation of transcription, DNA-templated;GO:0006357,biological_process regulatio…	NA	LCORL
ENSG00000204186.3	-0.416495934	4.766556636	0.241123308	1	NA	NA	ZDBF2
ENSG00000175309.10	-0.415823687	3.491965187	0.24960457	1	12;GO:0003824,molecular_function catalytic activity;GO:0005515,molecular_function protein binding;GO:0005739,cellular_component mitochondrion;GO:0005759,cellular_component mitochondrial matrix;GO:0006554,biological_process lysine catabolic process;GO:0008150,biological_process biological_process;GO:0008453,molecular_function alanine-glyoxylate transaminase activity;GO:0008483,molecular_function t…	AGXT2L2; 5-phosphonooxy-L-lysine phospho-lyase [EC:4.2.3.134]; K18202	PHYKPL
ENSG00000183665.4	-0.415557903	2.935426242	0.384130431	1	4;GO:0005515,molecular_function protein binding;GO:0008033,biological_process tRNA processing;GO:0016740,molecular_function transferase activity;GO:0102522,molecular_function tRNA 4-demethylwyosine alpha-amino-alpha-carboxypropyltransferase activity	NA	TRMT12
ENSG00000173239.9	-0.415153864	1.133967314	0.488220152	1	NA	NA	LIPM
ENSG00000115977.14	-0.415030867	4.450180598	0.167041379	1	27;GO:0000166,molecular_function nucleotide binding;GO:0004672,molecular_function protein kinase activity;GO:0004674,molecular_function protein serine/threonine kinase activity;GO:0005112,molecular_function Notch binding;GO:0005515,molecular_function protein binding;GO:0005524,molecular_function ATP binding;GO:0005737,cellular_component cytoplasm;GO:0005829,cellular_component cytosol;GO:0005886,c…	NA	AAK1
ENSG00000162545.5	-0.414923056	6.637201399	0.183979553	1	20;GO:0004860,molecular_function protein kinase inhibitor activity;GO:0005622,cellular_component intracellular;GO:0005886,cellular_component plasma membrane;GO:0006469,biological_process negative regulation of protein kinase activity;GO:0008285,biological_process negative regulation of cell proliferation;GO:0008427,molecular_function calcium-dependent protein kinase inhibitor activity;GO:0010628,…	NA	CAMK2N1
ENSG00000184058.8	-0.414859864	3.903397679	0.207410705	1	67;GO:0000981,molecular_function DNA-binding transcription factor activity, RNA polymerase II-specific;GO:0001525,biological_process angiogenesis;GO:0001568,biological_process blood vessel development;GO:0001708,biological_process cell fate specification;GO:0001755,biological_process neural crest cell migration;GO:0001934,biological_process positive regulation of protein phosphorylation;GO:000194…	NA	TBX1
ENSG00000128346.6	-0.414284055	1.87836357	0.416270917	1	4;GO:0003674,molecular_function molecular_function;GO:0005515,molecular_function protein binding;GO:0005575,cellular_component cellular_component;GO:0008150,biological_process biological_process	NA	C22orf23
ENSG00000070831.11	-0.413781844	7.439382385	0.164073848	1	127;GO:0000139,cellular_component Golgi membrane;GO:0000166,molecular_function nucleotide binding;GO:0000322,cellular_component storage vacuole;GO:0001822,biological_process kidney development;GO:0002040,biological_process sprouting angiogenesis;GO:0003161,biological_process cardiac conduction system development;GO:0003924,molecular_function GTPase activity;GO:0004674,molecular_function protein s…	CDC42; cell division control protein 42; K04393	CDC42
XLOC_055316	-0.413346443	3.114247973	0.292236429	1	NA	NA	NA
ENSG00000124721.13	-0.413218693	3.651546225	0.322660546	1	21;GO:0000166,molecular_function nucleotide binding;GO:0003341,biological_process cilium movement;GO:0003774,molecular_function motor activity;GO:0003777,molecular_function microtubule motor activity;GO:0005524,molecular_function ATP binding;GO:0005737,cellular_component cytoplasm;GO:0005856,cellular_component cytoskeleton;GO:0005858,cellular_component axonemal dynein complex;GO:0005874,cellular_…	DNAH; dynein heavy chain, axonemal; K10408	DNAH8
ENSG00000128713.11	-0.412880633	1.862134175	0.434258886	1	11;GO:0000981,molecular_function DNA-binding transcription factor activity, RNA polymerase II-specific;GO:0001658,biological_process branching involved in ureteric bud morphogenesis;GO:0003677,molecular_function DNA binding;GO:0005634,cellular_component nucleus;GO:0005654,cellular_component nucleoplasm;GO:0006351,biological_process transcription, DNA-templated;GO:0006355,biological_process regula…	NA	HOXD11
ENSG00000118777.6	-0.412699846	2.652895865	0.331108434	1	26;GO:0000166,molecular_function nucleotide binding;GO:0005215,molecular_function transporter activity;GO:0005515,molecular_function protein binding;GO:0005524,molecular_function ATP binding;GO:0005634,cellular_component nucleus;GO:0005739,cellular_component mitochondrion;GO:0005886,cellular_component plasma membrane;GO:0006855,biological_process drug transmembrane transport;GO:0006879,biological…	ABCG2, CD338; ATP-binding cassette, subfamily G (WHITE), member 2; K05681	ABCG2
ENSG00000006740.12	-0.412508626	1.21287581	0.477134033	1	26;GO:0005096,molecular_function GTPase activator activity;GO:0005515,molecular_function protein binding;GO:0005543,molecular_function phospholipid binding;GO:0005737,cellular_component cytoplasm;GO:0005768,cellular_component endosome;GO:0005829,cellular_component cytosol;GO:0006887,biological_process exocytosis;GO:0007165,biological_process signal transduction;GO:0030054,cellular_component cell …	NA	ARHGAP44
ENSG00000129682.9	-0.41243179	0.595488218	0.560115595	1	41;GO:0000165,biological_process MAPK cascade;GO:0001764,biological_process neuron migration;GO:0005515,molecular_function protein binding;GO:0005576,cellular_component extracellular region;GO:0005634,cellular_component nucleus;GO:0005730,cellular_component nucleolus;GO:0005737,cellular_component cytoplasm;GO:0005829,cellular_component cytosol;GO:0005874,cellular_component microtubule;GO:0005886,…	NA	FGF13
ENSG00000183128.7	-0.412412569	1.680917929	0.505107766	1	NA	NA	CALHM3
ENSG00000147526.15	-0.412143254	7.03115552	0.176062934	1	13;GO:0000226,biological_process microtubule cytoskeleton organization;GO:0005515,molecular_function protein binding;GO:0005634,cellular_component nucleus;GO:0005737,cellular_component cytoplasm;GO:0005815,cellular_component microtubule organizing center;GO:0005856,cellular_component cytoskeleton;GO:0007049,biological_process cell cycle;GO:0008283,biological_process cell proliferation;GO:0015630,…	NA	TACC1
ENSG00000184163.3	-0.412118455	0.691236121	0.5512683	1	12;GO:0005179,molecular_function hormone activity;GO:0005576,cellular_component extracellular region;GO:0005615,cellular_component extracellular space;GO:0010469,biological_process regulation of signaling receptor activity;GO:0010906,biological_process regulation of glucose metabolic process;GO:0035774,biological_process positive regulation of insulin secretion involved in cellular response to gl…	NA	FAM132A
ENSG00000162882.10	-0.412037555	1.373236045	0.483711754	1	21;GO:0000334,molecular_function 3-hydroxyanthranilate 3,4-dioxygenase activity;GO:0005506,molecular_function iron ion binding;GO:0005515,molecular_function protein binding;GO:0005737,cellular_component cytoplasm;GO:0005829,cellular_component cytosol;GO:0006569,biological_process tryptophan catabolic process;GO:0008198,molecular_function ferrous iron binding;GO:0009055,molecular_function electron…	HAAO; 3-hydroxyanthranilate 3,4-dioxygenase [EC:1.13.11.6]; K00452	HAAO
ENSG00000176834.9	-0.411988529	4.905762481	0.170647575	1	NA	NA	VSIG10
ENSG00000068831.14	-0.411947864	0.931699038	0.516668801	1	21;GO:0001558,biological_process regulation of cell growth;GO:0005085,molecular_function guanyl-nucleotide exchange factor activity;GO:0005509,molecular_function calcium ion binding;GO:0005737,cellular_component cytoplasm;GO:0005829,cellular_component cytosol;GO:0005886,cellular_component plasma membrane;GO:0007165,biological_process signal transduction;GO:0007264,biological_process small GTPase …	RASGRP2; RAS guanyl-releasing protein 2; K12361	RASGRP2
ENSG00000125484.7	-0.411761559	5.090409828	0.150563826	1	17;GO:0000127,cellular_component transcription factor TFIIIC complex;GO:0003677,molecular_function DNA binding;GO:0004402,molecular_function histone acetyltransferase activity;GO:0005515,molecular_function protein binding;GO:0005634,cellular_component nucleus;GO:0005654,cellular_component nucleoplasm;GO:0005739,cellular_component mitochondrion;GO:0006351,biological_process transcription, DNA-temp…	NA	GTF3C4
XLOC_006034	-0.411697932	1.170966064	0.508887621	1	NA	NA	NA
ENSG00000105388.10	-0.41141547	5.75682821	0.164978411	1	22;GO:0005576,cellular_component extracellular region;GO:0005886,cellular_component plasma membrane;GO:0005887,cellular_component integral component of plasma membrane;GO:0006915,biological_process apoptotic process;GO:0007155,biological_process cell adhesion;GO:0007156,biological_process homophilic cell adhesion via plasma membrane adhesion molecules;GO:0007157,biological_process heterophilic ce…	NA	CEACAM5
ENSG00000111058.3	-0.411212909	2.494389681	0.368642468	1	9;GO:0000166,molecular_function nucleotide binding;GO:0003674,molecular_function molecular_function;GO:0003824,molecular_function catalytic activity;GO:0003987,molecular_function acetate-CoA ligase activity;GO:0005524,molecular_function ATP binding;GO:0005739,cellular_component mitochondrion;GO:0008150,biological_process biological_process;GO:0008152,biological_process metabolic process;GO:001687…	ACSS3, prpE; propionyl-CoA synthetase [EC:6.2.1.17]; K01908	ACSS3
ENSG00000149346.10	-0.411007934	0.929490212	0.491981032	1	1;GO:0005515,molecular_function protein binding	NA	SLX4IP
ENSG00000127870.12	-0.4108905	6.817562489	0.169948145	1	24;GO:0003677,molecular_function DNA binding;GO:0004842,molecular_function ubiquitin-protein transferase activity;GO:0005515,molecular_function protein binding;GO:0005634,cellular_component nucleus;GO:0005737,cellular_component cytoplasm;GO:0006355,biological_process regulation of transcription, DNA-templated;GO:0006511,biological_process ubiquitin-dependent protein catabolic process;GO:0016567,b…	NA	RNF6
ENSG00000024862.12	-0.410862895	2.60035971	0.3912463	1	1;GO:0005515,molecular_function protein binding	NA	CCDC28A
ENSG00000119917.9	-0.410090253	3.660460247	0.299962849	1	3;GO:0005739,cellular_component mitochondrion;GO:0005829,cellular_component cytosol;GO:0035457,biological_process cellular response to interferon-alpha	NA	IFIT3
XLOC_018805	-0.409753067	3.364282195	0.28796509	1	NA	NA	NA
ENSG00000074181.4	-0.409600736	6.704737284	0.18213024	1	36;GO:0000122,biological_process negative regulation of transcription by RNA polymerase II;GO:0000139,cellular_component Golgi membrane;GO:0005509,molecular_function calcium ion binding;GO:0005515,molecular_function protein binding;GO:0005576,cellular_component extracellular region;GO:0005634,cellular_component nucleus;GO:0005654,cellular_component nucleoplasm;GO:0005789,cellular_component endopl…	NOTCH3; Notch 3; K20995	NOTCH3
ENSG00000168461.8	-0.409136646	3.706672064	0.244134202	1	22;GO:0000166,molecular_function nucleotide binding;GO:0003924,molecular_function GTPase activity;GO:0005525,molecular_function GTP binding;GO:0005768,cellular_component endosome;GO:0005769,cellular_component early endosome;GO:0005794,cellular_component Golgi apparatus;GO:0005829,cellular_component cytosol;GO:0005886,cellular_component plasma membrane;GO:0016020,cellular_component membrane;GO:001…	RAB22; Ras-related protein Rab-22; K07891	RAB31
ENSG00000070182.13	-0.409114887	2.602931616	0.35400304	1	22;GO:0000165,biological_process MAPK cascade;GO:0003779,molecular_function actin binding;GO:0005088,molecular_function Ras guanyl-nucleotide exchange factor activity;GO:0005200,molecular_function structural constituent of cytoskeleton;GO:0005515,molecular_function protein binding;GO:0005543,molecular_function phospholipid binding;GO:0005737,cellular_component cytoplasm;GO:0005794,cellular_compon…	NA	SPTB
ENSG00000169594.8	-0.40904188	4.149447853	0.21190195	1	16;GO:0000981,molecular_function DNA-binding transcription factor activity, RNA polymerase II-specific;GO:0003676,molecular_function nucleic acid binding;GO:0003677,molecular_function DNA binding;GO:0003700,molecular_function DNA-binding transcription factor activity;GO:0005634,cellular_component nucleus;GO:0005654,cellular_component nucleoplasm;GO:0005737,cellular_component cytoplasm;GO:0006351,…	NA	BNC1
ENSG00000102243.8	-0.408993928	5.45035392	0.149827701	1	5;GO:0003713,molecular_function transcription coactivator activity;GO:0005634,cellular_component nucleus;GO:0006351,biological_process transcription, DNA-templated;GO:0006355,biological_process regulation of transcription, DNA-templated;GO:0045944,biological_process positive regulation of transcription by RNA polymerase II	NA	VGLL1
ENSG00000213047.7	-0.408973632	2.948603744	0.305469374	1	14;GO:0005085,molecular_function guanyl-nucleotide exchange factor activity;GO:0005737,cellular_component cytoplasm;GO:0005829,cellular_component cytosol;GO:0015031,biological_process protein transport;GO:0016607,cellular_component nuclear speck;GO:0017112,molecular_function Rab guanyl-nucleotide exchange factor activity;GO:0017137,molecular_function Rab GTPase binding;GO:0030136,cellular_compone…	NA	DENND1B
ENSG00000196628.9	-0.408068139	2.085169278	0.402774956	1	40;GO:0000122,biological_process negative regulation of transcription by RNA polymerase II;GO:0000790,cellular_component nuclear chromatin;GO:0000978,molecular_function RNA polymerase II proximal promoter sequence-specific DNA binding;GO:0000981,molecular_function DNA-binding transcription factor activity, RNA polymerase II-specific;GO:0001011,molecular_function obsolete transcription factor acti…	NA	TCF4
ENSG00000024048.6	-0.408048545	5.7600266	0.171816937	1	26;GO:0000151,cellular_component ubiquitin ligase complex;GO:0000209,biological_process protein polyubiquitination;GO:0000785,cellular_component chromatin;GO:0004842,molecular_function ubiquitin-protein transferase activity;GO:0005515,molecular_function protein binding;GO:0005634,cellular_component nucleus;GO:0005737,cellular_component cytoplasm;GO:0005829,cellular_component cytosol;GO:0006342,bi…	NA	UBR2
ENSG00000168016.9	-0.40798739	4.579652441	0.196231258	1	NA	NA	TRANK1
ENSG00000183891.5	-0.407891849	1.08127199	0.551442442	1	1;GO:0005515,molecular_function protein binding	NA	TTC32
ENSG00000174567.7	-0.407751659	1.110911261	0.499095767	1	13;GO:0000137,cellular_component Golgi cis cisterna;GO:0000139,cellular_component Golgi membrane;GO:0003674,molecular_function molecular_function;GO:0005635,cellular_component nuclear envelope;GO:0005783,cellular_component endoplasmic reticulum;GO:0005794,cellular_component Golgi apparatus;GO:0005802,cellular_component trans-Golgi network;GO:0006888,biological_process endoplasmic reticulum to Gol…	NA	GOLT1A
ENSG00000138756.13	-0.407749948	5.229704339	0.154551501	1	17;GO:0000166,molecular_function nucleotide binding;GO:0004672,molecular_function protein kinase activity;GO:0004674,molecular_function protein serine/threonine kinase activity;GO:0005524,molecular_function ATP binding;GO:0005634,cellular_component nucleus;GO:0005737,cellular_component cytoplasm;GO:0006468,biological_process protein phosphorylation;GO:0016301,molecular_function kinase activity;GO…	BMP2K, BIKE; BMP2 inducible kinase [EC:2.7.11.1]; K08854	BMP2K
ENSG00000101871.10	-0.406991396	6.952636943	0.167752612	1	24;GO:0000226,biological_process microtubule cytoskeleton organization;GO:0005515,molecular_function protein binding;GO:0005622,cellular_component intracellular;GO:0005737,cellular_component cytoplasm;GO:0005819,cellular_component spindle;GO:0005829,cellular_component cytosol;GO:0005856,cellular_component cytoskeleton;GO:0005874,cellular_component microtubule;GO:0005875,cellular_component microtu…	TRIM18, MID1; midline 1 [EC:2.3.2.27]; K08285	MID1
ENSG00000104064.12	-0.406935002	2.795991478	0.340409682	1	12;GO:0003700,molecular_function DNA-binding transcription factor activity;GO:0005515,molecular_function protein binding;GO:0005634,cellular_component nucleus;GO:0005654,cellular_component nucleoplasm;GO:0006351,biological_process transcription, DNA-templated;GO:0006355,biological_process regulation of transcription, DNA-templated;GO:0006357,biological_process regulation of transcription by RNA p…	NA	GABPB1
XLOC_045258	-0.406890693	1.955421308	0.427461118	1	NA	NA	NA
ENSG00000137842.2	-0.406749817	3.393299925	0.290613653	1	1;GO:0016021,cellular_component integral component of membrane	NA	TMEM62
ENSG00000120370.8	-0.406662457	2.48694334	0.396122795	1	10;GO:0005515,molecular_function protein binding;GO:0005634,cellular_component nucleus;GO:0005654,cellular_component nucleoplasm;GO:0005730,cellular_component nucleolus;GO:0005737,cellular_component cytoplasm;GO:0005794,cellular_component Golgi apparatus;GO:0005829,cellular_component cytosol;GO:0031069,biological_process hair follicle morphogenesis;GO:1901622,biological_process positive regulatio…	GORAB, SCYL1BP1; RAB6-interacting golgin; K19748	GORAB
XLOC_059132	-0.406346569	2.645089424	0.511478188	1	NA	NA	NA
ENSG00000197279.3	-0.406235891	2.994103264	0.324415042	1	7;GO:0003676,molecular_function nucleic acid binding;GO:0003700,molecular_function DNA-binding transcription factor activity;GO:0005515,molecular_function protein binding;GO:0005634,cellular_component nucleus;GO:0006351,biological_process transcription, DNA-templated;GO:0006355,biological_process regulation of transcription, DNA-templated;GO:0046872,molecular_function metal ion binding	NA	ZNF165
ENSG00000073712.9	-0.406182848	5.344625861	0.397085752	1	31;GO:0001725,cellular_component stress fiber;GO:0005515,molecular_function protein binding;GO:0005547,molecular_function phosphatidylinositol-3,4,5-trisphosphate binding;GO:0005634,cellular_component nucleus;GO:0005654,cellular_component nucleoplasm;GO:0005737,cellular_component cytoplasm;GO:0005829,cellular_component cytosol;GO:0005856,cellular_component cytoskeleton;GO:0005886,cellular_compone…	NA	FERMT2
XLOC_033016	-0.405672599	0.40672302	0.561922945	1	NA	NA	NA
XLOC_036188	-0.405184422	1.058188839	0.517236205	1	NA	NA	NA
ENSG00000152457.13	-0.405137258	2.89681969	0.368253317	1	29;GO:0000014,molecular_function single-stranded DNA endodeoxyribonuclease activity;GO:0000723,biological_process telomere maintenance;GO:0000784,cellular_component nuclear chromosome, telomeric region;GO:0002250,biological_process adaptive immune response;GO:0002376,biological_process immune system process;GO:0003684,molecular_function damaged DNA binding;GO:0004518,molecular_function nuclease a…	DCLRE1C, ARTEMIS, SCIDA; DNA cross-link repair 1C protein [EC:3.1.-.-]; K10887	DCLRE1C
ENSG00000081386.8	-0.405073923	3.453012039	0.27386397	1	3;GO:0003676,molecular_function nucleic acid binding;GO:0005622,cellular_component intracellular;GO:0006355,biological_process regulation of transcription, DNA-templated	KRAB; KRAB domain-containing zinc finger protein; K09228	ZNF510
ENSG00000166847.5	-0.405059663	3.344973077	0.288924185	1	17;GO:0000775,cellular_component chromosome, centromeric region;GO:0000776,cellular_component kinetochore;GO:0000777,cellular_component condensed chromosome kinetochore;GO:0003281,biological_process ventricular septum development;GO:0003674,molecular_function molecular_function;GO:0005515,molecular_function protein binding;GO:0005654,cellular_component nucleoplasm;GO:0005694,cellular_component ch…	DCTN5; dynactin 5; K10427	DCTN5
ENSG00000131409.8	-0.404706338	0.316529863	0.586138804	1	20;GO:0004860,molecular_function protein kinase inhibitor activity;GO:0005102,molecular_function signaling receptor binding;GO:0005515,molecular_function protein binding;GO:0005737,cellular_component cytoplasm;GO:0005886,cellular_component plasma membrane;GO:0006469,biological_process negative regulation of protein kinase activity;GO:0016020,cellular_component membrane;GO:0016021,cellular_compone…	LRRC4B, NGL3; netrin-G3 ligand; K16360	LRRC4B
XLOC_058403	-0.404645017	0.812771809	0.544298183	1	NA	NA	NA
ENSG00000213240.7	-0.404296444	1.065613823	0.51282438	1	10;GO:0005112,molecular_function Notch binding;GO:0005509,molecular_function calcium ion binding;GO:0005515,molecular_function protein binding;GO:0005576,cellular_component extracellular region;GO:0005737,cellular_component cytoplasm;GO:0007219,biological_process Notch signaling pathway;GO:0007275,biological_process multicellular organism development;GO:0021987,biological_process cerebral cortex …	NA	NOTCH2NL
ENSG00000185128.11	-0.403999009	5.196445563	0.15680861	1	10;GO:0005096,molecular_function GTPase activator activity;GO:0005622,cellular_component intracellular;GO:0005886,cellular_component plasma membrane;GO:0006886,biological_process intracellular protein transport;GO:0012505,cellular_component endomembrane system;GO:0016020,cellular_component membrane;GO:0017137,molecular_function Rab GTPase binding;GO:0031338,biological_process regulation of vesicl…	NA	TBC1D3F
ENSG00000145287.6	-0.403998817	5.97407797	0.163718451	1	1;GO:0005515,molecular_function protein binding	NA	PLAC8
ENSG00000151151.5	-0.403524491	4.527989197	0.214600601	1	16;GO:0000166,molecular_function nucleotide binding;GO:0000823,molecular_function inositol-1,4,5-trisphosphate 6-kinase activity;GO:0000824,molecular_function inositol tetrakisphosphate 3-kinase activity;GO:0000825,molecular_function inositol tetrakisphosphate 6-kinase activity;GO:0005524,molecular_function ATP binding;GO:0005634,cellular_component nucleus;GO:0005654,cellular_component nucleoplas…	IPMK, IPK2; inositol-polyphosphate multikinase [EC:2.7.1.140 2.7.1.151]; K00915	IPMK
ENSG00000124151.14	-0.403520791	7.320141927	0.17616476	1	39;GO:0000790,cellular_component nuclear chromatin;GO:0000981,molecular_function DNA-binding transcription factor activity, RNA polymerase II-specific;GO:0000993,molecular_function RNA polymerase II complex binding;GO:0003713,molecular_function transcription coactivator activity;GO:0004402,molecular_function histone acetyltransferase activity;GO:0005515,molecular_function protein binding;GO:00056…	NCOA3, ACTR, KAT13B; nuclear receptor coactivator 3 [EC:2.3.1.48]; K11256	NCOA3
ENSG00000139687.9	-0.403514942	4.362808987	0.185183372	1	83;GO:0000082,biological_process G1/S transition of mitotic cell cycle;GO:0000122,biological_process negative regulation of transcription by RNA polymerase II;GO:0000785,cellular_component chromatin;GO:0000987,molecular_function proximal promoter sequence-specific DNA binding;GO:0001102,molecular_function RNA polymerase II activating transcription factor binding;GO:0001558,biological_process regu…	RB1; retinoblastoma-associated protein; K06618	RB1
ENSG00000083099.6	-0.403423438	2.605342671	0.392374228	1	1;GO:0005515,molecular_function protein binding	NA	LYRM2
[truncated: 12,630 more rows]
