# Supplementary material for: STAMBPL1 activates the GRHL3/HIF1A/VEGFA axis through interaction with FOXO1 to promote angiogenesis in triple-negative breast cancer
Source: eLife. 2025 Apr 10;13:RP102433. doi: 10.7554/eLife.102433 (PMC11984952; doi:10.7554/eLife.102433)
Supplement: Figure 4—source data 3. [file elife-102433-fig4-data3.zip › Figure 4-source data 3/Fig4A-overlap.in.siSTAM2_vs_siCon.All_DEG.xls.add.xls]

Gene	logFC	logCPM	PValue	FDR	GO	KEGG	Gene_name
XLOC_009605	-2.936742964	0.238039921	0.000790699	0.426156565	NA	NA	NA
ENSGR0000182378.8	-2.752998578	1.383236057	6.03E-05	0.086683983	NA	NA	PLCXD1
XLOC_056249	-2.668991257	-0.181981816	0.002550631	0.639455141	NA	NA	NA
ENSG00000204775.4	-2.545432188	2.221642931	9.06E-06	0.042334031	19;GO:0000027,biological_process ribosomal large subunit assembly;GO:0000448,biological_process cleavage in ITS2 between 5.8S rRNA and LSU-rRNA of tricistronic rRNA transcript (SSU-rRNA, 5.8S rRNA, LSU-rRNA);GO:0000463,biological_process maturation of LSU-rRNA from tricistronic rRNA transcript (SSU-rRNA, 5.8S rRNA, LSU-rRNA);GO:0000466,biological_process maturation of 5.8S rRNA from tricistronic …	NA	KM-PA-2
XLOC_002551	-2.480291128	0.174211835	0.001853369	0.596301391	NA	NA	NA
ENSG00000261052.1	-2.358166222	2.251306847	0.015521675	1	24;GO:0004062,molecular_function aryl sulfotransferase activity;GO:0005515,molecular_function protein binding;GO:0005737,cellular_component cytoplasm;GO:0005829,cellular_component cytosol;GO:0006068,biological_process ethanol catabolic process;GO:0006584,biological_process catecholamine metabolic process;GO:0006629,biological_process lipid metabolic process;GO:0006805,biological_process xenobioti…	SULT1A; aryl sulfotransferase [EC:2.8.2.1]; K01014	SULT1A3
ENSG00000158816.11	-2.357368602	-0.052876143	0.004740987	0.79542769	NA	NA	VWA5B1
XLOC_058938	-2.313219058	0.062579404	0.004824902	0.79542769	NA	NA	NA
XLOC_018387	-2.295122217	0.393271013	0.002470526	0.639455141	NA	NA	NA
ENSG00000205609.8	-2.259646437	2.475321918	0.002303182	0.639455141	15;GO:0001732,biological_process formation of cytoplasmic translation initiation complex;GO:0002183,biological_process cytoplasmic translational initiation;GO:0003723,molecular_function RNA binding;GO:0003743,molecular_function translation initiation factor activity;GO:0005515,molecular_function protein binding;GO:0005737,cellular_component cytoplasm;GO:0005829,cellular_component cytosol;GO:00058…	EIF3C; translation initiation factor 3 subunit C; K03252	EIF3CL
XLOC_016012	-2.250816049	1.246087818	0.001215833	0.501101881	NA	NA	NA
ENSGR0000198223.10	-2.168626539	2.493298696	0.005201673	0.809900548	15;GO:0000165,biological_process MAPK cascade;GO:0004713,molecular_function protein tyrosine kinase activity;GO:0004896,molecular_function cytokine receptor activity;GO:0005088,molecular_function Ras guanyl-nucleotide exchange factor activity;GO:0005515,molecular_function protein binding;GO:0005576,cellular_component extracellular region;GO:0005622,cellular_component intracellular;GO:0005886,cell…	CSF2RA, GMCSFR, CD116; granulocyte-macrophage colony-stimulating factor receptor alpha; K05066	CSF2RA
XLOC_031488	-2.045338705	0.683545729	0.00733734	0.936072885	NA	NA	NA
ENSG00000217075.1	-2.00766876	-0.276200075	0.028094418	1	NA	NA	AC007401.2
XLOC_053359	-2.004072676	0.466075447	0.007121143	0.936072885	NA	NA	NA
ENSG00000254462.1	-1.997627168	0.669787244	0.007394959	0.936072885	1;GO:0016021,cellular_component integral component of membrane	NA	TMX2-CTNND1
ENSG00000069764.5	-1.902962345	0.221287052	0.011264046	1	32;GO:0004620,molecular_function phospholipase activity;GO:0004623,molecular_function phospholipase A2 activity;GO:0005509,molecular_function calcium ion binding;GO:0005576,cellular_component extracellular region;GO:0005615,cellular_component extracellular space;GO:0006629,biological_process lipid metabolic process;GO:0006644,biological_process phospholipid metabolic process;GO:0006654,biological…	PLA2G, SPLA2; secretory phospholipase A2 [EC:3.1.1.4]; K01047	PLA2G10
ENSG00000072952.14	-1.850729655	-0.01226117	0.027736192	1	8;GO:0005515,molecular_function protein binding;GO:0005737,cellular_component cytoplasm;GO:0005789,cellular_component endoplasmic reticulum membrane;GO:0016020,cellular_component membrane;GO:0016021,cellular_component integral component of membrane;GO:0016529,cellular_component sarcoplasmic reticulum;GO:0031095,cellular_component platelet dense tubular network membrane;GO:0048471,cellular_compone…	MRVI1, IRAG; inositol 1,4,5-triphosphate receptor-associated cGMP kinase substrate; K12337	MRVI1
ENSG00000205045.4	-1.839981984	-0.279359275	0.026336736	1	NA	NA	SLFN12L
ENSG00000127561.10	-1.798982182	-0.197388924	0.030981495	1	13;GO:0008021,cellular_component synaptic vesicle;GO:0016020,cellular_component membrane;GO:0016021,cellular_component integral component of membrane;GO:0021762,biological_process substantia nigra development;GO:0030054,cellular_component cell junction;GO:0030672,cellular_component synaptic vesicle membrane;GO:0031410,cellular_component cytoplasmic vesicle;GO:0031594,cellular_component neuromuscu…	NA	SYNGR3
ENSG00000138336.8	-1.778994871	0.505961683	0.063111322	1	21;GO:0000981,molecular_function DNA-binding transcription factor activity, RNA polymerase II-specific;GO:0001826,biological_process inner cell mass cell differentiation;GO:0003677,molecular_function DNA binding;GO:0005506,molecular_function iron ion binding;GO:0005634,cellular_component nucleus;GO:0006325,biological_process chromatin organization;GO:0006351,biological_process transcription, DNA-…	NA	TET1
ENSG00000120162.9	-1.762703303	0.469821412	0.016511395	1	2;GO:0005515,molecular_function protein binding;GO:0046872,molecular_function metal ion binding	NA	MOB3B
ENSG00000109205.12	-1.716283105	0.206552564	0.036372942	1	17;GO:0001934,biological_process positive regulation of protein phosphorylation;GO:0005515,molecular_function protein binding;GO:0005576,cellular_component extracellular region;GO:0005615,cellular_component extracellular space;GO:0005634,cellular_component nucleus;GO:0005737,cellular_component cytoplasm;GO:0006954,biological_process inflammatory response;GO:0009611,biological_process response to …	NA	ODAM
ENSG00000152580.8	-1.710823067	0.819478879	0.012868531	1	5;GO:0001503,biological_process ossification;GO:0005576,cellular_component extracellular region;GO:0007275,biological_process multicellular organism development;GO:0030154,biological_process cell differentiation;GO:2001222,biological_process regulation of neuron migration	NA	IGSF10
ENSG00000137872.11	-1.710428411	2.048711327	0.001433019	0.562872586	13;GO:0005737,cellular_component cytoplasm;GO:0005794,cellular_component Golgi apparatus;GO:0005886,cellular_component plasma membrane;GO:0005887,cellular_component integral component of plasma membrane;GO:0007275,biological_process multicellular organism development;GO:0007399,biological_process nervous system development;GO:0014911,biological_process positive regulation of smooth muscle cell mi…	SEMA6; semaphorin 6; K06842	SEMA6D
ENSG00000166450.8	-1.707561878	0.190496143	0.030780073	1	8;GO:0005615,cellular_component extracellular space;GO:0005886,cellular_component plasma membrane;GO:0007275,biological_process multicellular organism development;GO:0016020,cellular_component membrane;GO:0016021,cellular_component integral component of membrane;GO:0038023,molecular_function signaling receptor activity;GO:0050768,biological_process negative regulation of neurogenesis;GO:0051260,b…	NA	PRTG
XLOC_035697	-1.701938823	0.875190617	0.010980852	1	NA	NA	NA
ENSG00000172478.13	-1.700520971	1.479253958	0.004469058	0.79542769	NA	NA	C2orf54
XLOC_052918	-1.698087973	0.278975146	0.029881611	1	NA	NA	NA
XLOC_023210	-1.694466222	-0.245943395	0.038243416	1	NA	NA	NA
ENSG00000181143.11	-1.672517348	7.899805867	1.67E-05	0.046781986	13;GO:0002223,biological_process stimulatory C-type lectin receptor signaling pathway;GO:0005515,molecular_function protein binding;GO:0005576,cellular_component extracellular region;GO:0005615,cellular_component extracellular space;GO:0005796,cellular_component Golgi lumen;GO:0005886,cellular_component plasma membrane;GO:0007155,biological_process cell adhesion;GO:0016020,cellular_component memb…	NA	MUC16
ENSG00000146700.8	-1.607195486	-0.334906435	0.068042563	1	NA	NA	SRCRB4D
ENSG00000182578.9	-1.585152189	0.499435365	0.027325479	1	61;GO:0000166,molecular_function nucleotide binding;GO:0001934,biological_process positive regulation of protein phosphorylation;GO:0002376,biological_process immune system process;GO:0004672,molecular_function protein kinase activity;GO:0004713,molecular_function protein tyrosine kinase activity;GO:0004714,molecular_function transmembrane receptor protein tyrosine kinase activity;GO:0005011,mole…	CSF1R, FMS, CD115; macrophage colony-stimulating factor 1 receptor [EC:2.7.10.1]; K05090	CSF1R
XLOC_010399	-1.58417539	1.219933138	0.026545288	1	NA	NA	NA
ENSG00000128052.8	-1.583735499	3.618229053	4.04E-05	0.080741157	72;GO:0000166,molecular_function nucleotide binding;GO:0001525,biological_process angiogenesis;GO:0001570,biological_process vasculogenesis;GO:0001934,biological_process positive regulation of protein phosphorylation;GO:0001938,biological_process positive regulation of endothelial cell proliferation;GO:0002042,biological_process cell migration involved in sprouting angiogenesis;GO:0003158,biologi…	KDR, VEGFR2, CD309; kinase insert domain protein receptor [EC:2.7.10.1]; K05098	KDR
XLOC_051365	-1.577954424	1.625632187	0.016966512	1	NA	NA	NA
ENSG00000116701.10	-1.571290019	3.073531294	0.000256968	0.225056007	22;GO:0001669,cellular_component acrosomal vesicle;GO:0005515,molecular_function protein binding;GO:0005730,cellular_component nucleolus;GO:0005737,cellular_component cytoplasm;GO:0005829,cellular_component cytosol;GO:0006801,biological_process superoxide metabolic process;GO:0006909,biological_process phagocytosis;GO:0006968,biological_process cellular defense response;GO:0008022,molecular_funct…	NCF2, P67PHOX; neutrophil cytosolic factor 2; K08010	NCF2
XLOC_023037	-1.553935056	-0.093445075	0.072380388	1	NA	NA	NA
ENSG00000077092.14	-1.533679752	2.791914793	0.000766491	0.426156565	46;GO:0000122,biological_process negative regulation of transcription by RNA polymerase II;GO:0000977,molecular_function RNA polymerase II regulatory region sequence-specific DNA binding;GO:0000981,molecular_function DNA-binding transcription factor activity, RNA polymerase II-specific;GO:0001657,biological_process ureteric bud development;GO:0002068,biological_process glandular epithelial cell d…	RARB, NR1B2; retinoic acid receptor beta; K08528	RARB
XLOC_014934	-1.513670973	4.075691705	4.61E-05	0.080741157	NA	NA	NA
XLOC_014938	-1.507525177	4.12809098	1.33E-05	0.046545411	NA	NA	NA
ENSG00000178404.5	-1.504376529	1.639773173	0.044635878	1	37;GO:0002020,molecular_function protease binding;GO:0004857,molecular_function enzyme inhibitor activity;GO:0005178,molecular_function integrin binding;GO:0005515,molecular_function protein binding;GO:0005576,cellular_component extracellular region;GO:0005615,cellular_component extracellular space;GO:0007417,biological_process central nervous system development;GO:0007568,biological_process agin…	NA	DDC8
ENSG00000100100.8	-1.497334701	3.841776017	0.000480413	0.320572602	7;GO:0005515,molecular_function protein binding;GO:0005886,cellular_component plasma membrane;GO:0014067,biological_process negative regulation of phosphatidylinositol 3-kinase signaling;GO:0016020,cellular_component membrane;GO:0016021,cellular_component integral component of membrane;GO:0036313,molecular_function phosphatidylinositol 3-kinase catalytic subunit binding;GO:0043553,biological_proc…	NA	PIK3IP1
ENSG00000115155.12	-1.49569908	2.934346797	0.002555448	0.639455141	23;GO:0005509,molecular_function calcium ion binding;GO:0005515,molecular_function protein binding;GO:0005737,cellular_component cytoplasm;GO:0005783,cellular_component endoplasmic reticulum;GO:0005789,cellular_component endoplasmic reticulum membrane;GO:0005886,cellular_component plasma membrane;GO:0007605,biological_process sensory perception of sound;GO:0016020,cellular_component membrane;GO:0…	NA	OTOF
XLOC_048790	-1.491699384	0.656292009	0.028413775	1	NA	NA	NA
XLOC_017515	-1.490902496	-0.159453775	0.064690228	1	NA	NA	NA
ENSG00000120500.13	-1.479169983	0.433401742	0.048317003	1	12;GO:0001750,cellular_component photoreceptor outer segment;GO:0001917,cellular_component photoreceptor inner segment;GO:0001932,biological_process regulation of protein phosphorylation;GO:0002046,molecular_function opsin binding;GO:0005515,molecular_function protein binding;GO:0005737,cellular_component cytoplasm;GO:0006897,biological_process endocytosis;GO:0007165,biological_process signal tra…	NA	ARR3
XLOC_005745	-1.462986267	0.601138123	0.038304849	1	NA	NA	NA
ENSG00000174125.3	-1.444531986	0.087970881	0.058390099	1	36;GO:0001775,biological_process cell activation;GO:0002224,biological_process toll-like receptor signaling pathway;GO:0002376,biological_process immune system process;GO:0002755,biological_process MyD88-dependent toll-like receptor signaling pathway;GO:0004888,molecular_function transmembrane signaling receptor activity;GO:0005515,molecular_function protein binding;GO:0005794,cellular_component …	TLR1, CD281; toll-like receptor 1; K05398	TLR1
XLOC_011670	-1.440767949	0.099240834	0.072204643	1	NA	NA	NA
ENSG00000172006.7	-1.43930013	0.22042053	0.071961403	1	10;GO:0000981,molecular_function DNA-binding transcription factor activity, RNA polymerase II-specific;GO:0003676,molecular_function nucleic acid binding;GO:0003677,molecular_function DNA binding;GO:0005622,cellular_component intracellular;GO:0005634,cellular_component nucleus;GO:0005730,cellular_component nucleolus;GO:0006351,biological_process transcription, DNA-templated;GO:0006355,biological_…	KRAB; KRAB domain-containing zinc finger protein; K09228	ZNF554
XLOC_029595	-1.438594132	0.348156965	0.081458126	1	NA	NA	NA
ENSG00000151065.9	-1.436359633	0.359442392	0.058251706	1	16;GO:0000184,biological_process nuclear-transcribed mRNA catabolic process, nonsense-mediated decay;GO:0000290,biological_process deadenylation-dependent decapping of nuclear-transcribed mRNA;GO:0000932,cellular_component P-body;GO:0003729,molecular_function mRNA binding;GO:0005515,molecular_function protein binding;GO:0005634,cellular_component nucleus;GO:0005737,cellular_component cytoplasm;GO…	DCP1B; mRNA-decapping enzyme 1B [EC:3.-.-.-]; K12611	DCP1B
ENSG00000164411.6	-1.431034802	0.683287812	0.044425836	1	9;GO:0005243,molecular_function gap junction channel activity;GO:0005886,cellular_component plasma membrane;GO:0005921,cellular_component gap junction;GO:0005922,cellular_component connexin complex;GO:0007154,biological_process cell communication;GO:0016020,cellular_component membrane;GO:0016021,cellular_component integral component of membrane;GO:0030054,cellular_component cell junction;GO:00550…	NA	GJB7
ENSG00000164938.9	-1.420437054	3.883672701	0.000325453	0.253365525	35;GO:0000045,biological_process autophagosome assembly;GO:0005515,molecular_function protein binding;GO:0005634,cellular_component nucleus;GO:0005654,cellular_component nucleoplasm;GO:0005737,cellular_component cytoplasm;GO:0005776,cellular_component autophagosome;GO:0005829,cellular_component cytosol;GO:0006351,biological_process transcription, DNA-templated;GO:0006355,biological_process regula…	NA	TP53INP1
ENSG00000171992.8	-1.412627049	3.878816552	0.000224663	0.209880185	27;GO:0003779,molecular_function actin binding;GO:0005515,molecular_function protein binding;GO:0005634,cellular_component nucleus;GO:0005737,cellular_component cytoplasm;GO:0005856,cellular_component cytoskeleton;GO:0005886,cellular_component plasma membrane;GO:0005923,cellular_component bicellular tight junction;GO:0008542,biological_process visual learning;GO:0014069,cellular_component postsyn…	SYNPO; synaptopodin; K21112	SYNPO
ENSG00000133805.11	-1.405963004	3.269899896	0.002850128	0.654735233	22;GO:0003876,molecular_function AMP deaminase activity;GO:0005515,molecular_function protein binding;GO:0005576,cellular_component extracellular region;GO:0005829,cellular_component cytosol;GO:0006188,biological_process IMP biosynthetic process;GO:0006196,biological_process AMP catabolic process;GO:0009117,biological_process nucleotide metabolic process;GO:0009168,biological_process purine ribon…	AMPD; AMP deaminase [EC:3.5.4.6]; K01490	AMPD3
ENSG00000181104.6	-1.404356538	0.411692844	0.049993485	1	68;GO:0000186,biological_process activation of MAPKK activity;GO:0001965,molecular_function G-protein alpha-subunit binding;GO:0002248,biological_process connective tissue replacement involved in inflammatory response wound healing;GO:0003105,biological_process negative regulation of glomerular filtration;GO:0004930,molecular_function G protein-coupled receptor activity;GO:0005102,molecular_funct…	F2R, PAR1; coagulation factor II (thrombin) receptor; K03914	F2R
ENSG00000054356.9	-1.403183171	0.712466138	0.048494648	1	37;GO:0000302,biological_process response to reactive oxygen species;GO:0001553,biological_process luteinization;GO:0004725,molecular_function protein tyrosine phosphatase activity;GO:0005515,molecular_function protein binding;GO:0005634,cellular_component nucleus;GO:0005768,cellular_component endosome;GO:0005794,cellular_component Golgi apparatus;GO:0005886,cellular_component plasma membrane;GO:…	PTPRN; receptor-type tyrosine-protein phosphatase N [EC:3.1.3.48]; K07817	PTPRN
ENSG00000057657.10	-1.399340185	3.095401719	0.003572834	0.725211448	49;GO:0000122,biological_process negative regulation of transcription by RNA polymerase II;GO:0000978,molecular_function RNA polymerase II proximal promoter sequence-specific DNA binding;GO:0000981,molecular_function DNA-binding transcription factor activity, RNA polymerase II-specific;GO:0001078,molecular_function DNA-binding transcription repressor activity, RNA polymerase II-specific;GO:000170…	NA	PRDM1
XLOC_036579	-1.399328052	1.307160161	0.029758782	1	NA	NA	NA
XLOC_009795	-1.385541148	-0.10465883	0.108253519	1	NA	NA	NA
XLOC_007408	-1.375062263	0.245953622	0.085125966	1	NA	NA	NA
ENSG00000204176.9	-1.372473319	0.485509474	0.077918526	1	13;GO:0005509,molecular_function calcium ion binding;GO:0005544,molecular_function calcium-dependent phospholipid binding;GO:0005886,cellular_component plasma membrane;GO:0006906,biological_process vesicle fusion;GO:0016020,cellular_component membrane;GO:0016021,cellular_component integral component of membrane;GO:0017158,biological_process regulation of calcium ion-dependent exocytosis;GO:001989…	NA	SYT15
ENSG00000196730.8	-1.366696137	5.591789953	8.85E-06	0.042334031	35;GO:0000166,molecular_function nucleotide binding;GO:0004672,molecular_function protein kinase activity;GO:0004674,molecular_function protein serine/threonine kinase activity;GO:0004683,molecular_function calmodulin-dependent protein kinase activity;GO:0005515,molecular_function protein binding;GO:0005516,molecular_function calmodulin binding;GO:0005524,molecular_function ATP binding;GO:0005525…	DAPK; death-associated protein kinase [EC:2.7.11.1]; K08803	DAPK1
ENSG00000177076.4	-1.351479348	5.304308055	3.34E-05	0.077963807	22;GO:0000139,cellular_component Golgi membrane;GO:0001953,biological_process negative regulation of cell-matrix adhesion;GO:0005794,cellular_component Golgi apparatus;GO:0006629,biological_process lipid metabolic process;GO:0006672,biological_process ceramide metabolic process;GO:0006919,biological_process activation of cysteine-type endopeptidase activity involved in apoptotic process;GO:000828…	ACER1_2, ASAH3; alkaline ceramidase [EC:3.5.1.23]; K01441	ACER2
ENSG00000131409.8	-1.339917564	0.008214162	0.086512437	1	20;GO:0004860,molecular_function protein kinase inhibitor activity;GO:0005102,molecular_function signaling receptor binding;GO:0005515,molecular_function protein binding;GO:0005737,cellular_component cytoplasm;GO:0005886,cellular_component plasma membrane;GO:0006469,biological_process negative regulation of protein kinase activity;GO:0016020,cellular_component membrane;GO:0016021,cellular_compone…	LRRC4B, NGL3; netrin-G3 ligand; K16360	LRRC4B
XLOC_006183	-1.338845886	0.219346395	0.10021536	1	NA	NA	NA
XLOC_004169	-1.328082743	0.75461368	0.065452834	1	NA	NA	NA
ENSG00000110693.11	-1.32608125	1.316408356	0.031748993	1	39;GO:0000122,biological_process negative regulation of transcription by RNA polymerase II;GO:0000902,biological_process cell morphogenesis;GO:0000978,molecular_function RNA polymerase II proximal promoter sequence-specific DNA binding;GO:0000981,molecular_function DNA-binding transcription factor activity, RNA polymerase II-specific;GO:0001078,molecular_function DNA-binding transcription repress…	NA	SOX6
ENSG00000047457.9	-1.325940235	4.577449925	8.86E-05	0.105724195	18;GO:0004322,molecular_function ferroxidase activity;GO:0005507,molecular_function copper ion binding;GO:0005576,cellular_component extracellular region;GO:0005615,cellular_component extracellular space;GO:0005623,cellular_component cell;GO:0005765,cellular_component lysosomal membrane;GO:0005788,cellular_component endoplasmic reticulum lumen;GO:0006811,biological_process ion transport;GO:000682…	CP; ceruloplasmin [EC:1.16.3.1]; K13624	CP
ENSG00000198774.3	-1.325598838	0.463711992	0.070216324	1	9;GO:0005215,molecular_function transporter activity;GO:0005515,molecular_function protein binding;GO:0005768,cellular_component endosome;GO:0005829,cellular_component cytosol;GO:0006605,biological_process protein targeting;GO:0007165,biological_process signal transduction;GO:0012510,cellular_component trans-Golgi network transport vesicle membrane;GO:0016197,biological_process endosomal transpor…	NA	RASSF9
ENSG00000170271.6	-1.325223873	0.253495947	0.083188575	1	1;GO:0016021,cellular_component integral component of membrane	NA	FAXDC2
XLOC_008859	-1.313186224	-0.230849532	0.156710909	1	NA	NA	NA
XLOC_047273	-1.306098136	0.767585489	0.088176662	1	NA	NA	NA
ENSG00000164690.3	-1.300178075	2.998839019	0.002417094	0.639455141	224;GO:0000122,biological_process negative regulation of transcription by RNA polymerase II;GO:0001525,biological_process angiogenesis;GO:0001569,biological_process branching involved in blood vessel morphogenesis;GO:0001570,biological_process vasculogenesis;GO:0001656,biological_process metanephros development;GO:0001658,biological_process branching involved in ureteric bud morphogenesis;GO:0001…	SHH; sonic hedgehog; K11988	SHH
XLOC_031185	-1.29619372	0.724023868	0.058362777	1	NA	NA	NA
ENSG00000136250.7	-1.293080743	2.054669809	0.010595028	1	10;GO:0005509,molecular_function calcium ion binding;GO:0005576,cellular_component extracellular region;GO:0006629,biological_process lipid metabolic process;GO:0006631,biological_process fatty acid metabolic process;GO:0009104,biological_process lipopolysaccharide catabolic process;GO:0016787,molecular_function hydrolase activity;GO:0016788,molecular_function hydrolase activity, acting on ester …	NA	AOAH
XLOC_040037	-1.292719588	0.125432779	0.099445161	1	NA	NA	NA
XLOC_023038	-1.288652019	0.025264087	0.126936771	1	NA	NA	NA
ENSG00000123901.4	-1.282393273	0.056584695	0.095601263	1	10;GO:0004930,molecular_function G protein-coupled receptor activity;GO:0004983,molecular_function neuropeptide Y receptor activity;GO:0005886,cellular_component plasma membrane;GO:0007165,biological_process signal transduction;GO:0007186,biological_process G protein-coupled receptor signaling pathway;GO:0007218,biological_process neuropeptide signaling pathway;GO:0016020,cellular_component membr…	GPR83, GPR72; G protein-coupled receptor 83; K04210	GPR83
ENSG00000129682.9	-1.282261403	0.301754397	0.093390535	1	41;GO:0000165,biological_process MAPK cascade;GO:0001764,biological_process neuron migration;GO:0005515,molecular_function protein binding;GO:0005576,cellular_component extracellular region;GO:0005634,cellular_component nucleus;GO:0005730,cellular_component nucleolus;GO:0005737,cellular_component cytoplasm;GO:0005829,cellular_component cytosol;GO:0005874,cellular_component microtubule;GO:0005886,…	NA	FGF13
XLOC_031220	-1.281784188	1.895947751	0.038902263	1	NA	NA	NA
ENSG00000138593.4	-1.280545401	2.849939034	0.004748214	0.79542769	6;GO:0001514,biological_process selenocysteine incorporation;GO:0003723,molecular_function RNA binding;GO:0003730,molecular_function mRNA 3'-UTR binding;GO:0005515,molecular_function protein binding;GO:0035368,molecular_function selenocysteine insertion sequence binding;GO:0043021,molecular_function ribonucleoprotein complex binding	NA	SECISBP2L
ENSG00000198948.7	-1.277906067	2.727746186	0.004410386	0.79542769	6;GO:0005515,molecular_function protein binding;GO:0005634,cellular_component nucleus;GO:0005737,cellular_component cytoplasm;GO:0005886,cellular_component plasma membrane;GO:0016020,cellular_component membrane;GO:0016021,cellular_component integral component of membrane	NA	MFAP3L
XLOC_048560	-1.277205789	1.112275351	0.045564291	1	NA	NA	NA
XLOC_009199	-1.276192099	0.546200786	0.25010735	1	NA	NA	NA
XLOC_017516	-1.273676688	2.647336544	0.027977977	1	NA	NA	NA
ENSG00000145685.9	-1.271551552	2.768883801	0.004786025	0.79542769	8;GO:0003674,molecular_function molecular_function;GO:0005575,cellular_component cellular_component;GO:0007338,biological_process single fertilization;GO:0016020,cellular_component membrane;GO:0016021,cellular_component integral component of membrane;GO:0046545,biological_process development of primary female sexual characteristics;GO:0046546,biological_process development of primary male sexual …	NA	LHFPL2
XLOC_014935	-1.270832133	5.858588587	0.000191447	0.206365562	NA	NA	NA
ENSG00000073910.15	-1.270436228	7.459530288	9.05E-05	0.105724195	12;GO:0000902,biological_process cell morphogenesis;GO:0000922,cellular_component spindle pole;GO:0004857,molecular_function enzyme inhibitor activity;GO:0005737,cellular_component cytoplasm;GO:0005815,cellular_component microtubule organizing center;GO:0005856,cellular_component cytoskeleton;GO:0005938,cellular_component cell cortex;GO:0030427,cellular_component site of polarized growth;GO:00311…	NA	FRY
ENSG00000166800.5	-1.269171476	1.03313907	0.143916932	1	9;GO:0003824,molecular_function catalytic activity;GO:0004459,molecular_function L-lactate dehydrogenase activity;GO:0005737,cellular_component cytoplasm;GO:0005975,biological_process carbohydrate metabolic process;GO:0016491,molecular_function oxidoreductase activity;GO:0016616,molecular_function oxidoreductase activity, acting on the CH-OH group of donors, NAD or NADP as acceptor;GO:0019752,bio…	LDH, ldh; L-lactate dehydrogenase [EC:1.1.1.27]; K00016	LDHAL6A
ENSG00000174093.6	-1.266952489	5.25112364	6.19E-05	0.086683983	14;GO:0004177,molecular_function aminopeptidase activity;GO:0005737,cellular_component cytoplasm;GO:0005829,cellular_component cytosol;GO:0006508,biological_process proteolysis;GO:0008233,molecular_function peptidase activity;GO:0008237,molecular_function metallopeptidase activity;GO:0008270,molecular_function zinc ion binding;GO:0016021,cellular_component integral component of membrane;GO:001678…	NA	RP11-1407O15.2
ENSG00000163884.3	-1.266573372	0.300422577	0.101453087	1	21;GO:0000981,molecular_function DNA-binding transcription factor activity, RNA polymerase II-specific;GO:0001077,molecular_function DNA-binding transcription activator activity, RNA polymerase II-specific;GO:0003676,molecular_function nucleic acid binding;GO:0003677,molecular_function DNA binding;GO:0003700,molecular_function DNA-binding transcription factor activity;GO:0005515,molecular_functio…	NA	KLF15
ENSG00000138759.13	-1.264667101	1.479842632	0.077218996	1	14;GO:0002009,biological_process morphogenesis of an epithelium;GO:0003338,biological_process metanephros morphogenesis;GO:0005201,molecular_function extracellular matrix structural constituent;GO:0005515,molecular_function protein binding;GO:0005604,cellular_component basement membrane;GO:0005886,cellular_component plasma membrane;GO:0007154,biological_process cell communication;GO:0015031,biolo…	NA	FRAS1
ENSG00000030419.12	-1.255214032	3.278296557	0.009093416	1	16;GO:0000122,biological_process negative regulation of transcription by RNA polymerase II;GO:0000981,molecular_function DNA-binding transcription factor activity, RNA polymerase II-specific;GO:0003674,molecular_function molecular_function;GO:0003676,molecular_function nucleic acid binding;GO:0003677,molecular_function DNA binding;GO:0003700,molecular_function DNA-binding transcription factor act…	NA	IKZF2
ENSG00000101265.11	-1.251438142	1.364197224	0.037275203	1	32;GO:0000775,cellular_component chromosome, centromeric region;GO:0000776,cellular_component kinetochore;GO:0000777,cellular_component condensed chromosome kinetochore;GO:0001501,biological_process skeletal system development;GO:0001503,biological_process ossification;GO:0004672,molecular_function protein kinase activity;GO:0005515,molecular_function protein binding;GO:0005634,cellular_component…	RASSF2_4; Ras association domain-containing protein 2/4; K09851	RASSF2
ENSG00000175595.10	-1.251043888	2.289228308	0.008285723	0.965303916	44;GO:0000109,cellular_component nucleotide-excision repair complex;GO:0000110,cellular_component nucleotide-excision repair factor 1 complex;GO:0000712,biological_process resolution of meiotic recombination intermediates;GO:0000723,biological_process telomere maintenance;GO:0000724,biological_process double-strand break repair via homologous recombination;GO:0000781,cellular_component chromosome…	ERCC4, XPF; DNA excision repair protein ERCC-4 [EC:3.1.-.-]; K10848	ERCC4
ENSG00000146197.7	-1.24931794	1.142065903	0.065336068	1	12;GO:0005509,molecular_function calcium ion binding;GO:0005515,molecular_function protein binding;GO:0005576,cellular_component extracellular region;GO:0005615,cellular_component extracellular space;GO:0005886,cellular_component plasma membrane;GO:0007165,biological_process signal transduction;GO:0009986,cellular_component cell surface;GO:0022617,biological_process extracellular matrix disassemb…	NA	SCUBE3
XLOC_038545	-1.246820462	0.52954604	0.080543209	1	NA	NA	NA
ENSG00000167191.7	-1.245137868	3.611252125	0.0010461	0.447195312	25;GO:0001664,molecular_function G protein-coupled receptor binding;GO:0004930,molecular_function G protein-coupled receptor activity;GO:0005615,cellular_component extracellular space;GO:0005634,cellular_component nucleus;GO:0005730,cellular_component nucleolus;GO:0005829,cellular_component cytosol;GO:0005886,cellular_component plasma membrane;GO:0007165,biological_process signal transduction;GO:…	NA	GPRC5B
XLOC_051405	-1.243328989	1.880403962	0.058972356	1	NA	NA	NA
ENSG00000168743.8	-1.240978754	1.802232254	0.025148989	1	28;GO:0001657,biological_process ureteric bud development;GO:0001658,biological_process branching involved in ureteric bud morphogenesis;GO:0005178,molecular_function integrin binding;GO:0005509,molecular_function calcium ion binding;GO:0005576,cellular_component extracellular region;GO:0005604,cellular_component basement membrane;GO:0007155,biological_process cell adhesion;GO:0007160,biological_…	NPNT; nephronectin; K06824	NPNT
ENSG00000172594.8	-1.238009085	3.853400714	0.002151263	0.639455141	9;GO:0005515,molecular_function protein binding;GO:0005576,cellular_component extracellular region;GO:0005615,cellular_component extracellular space;GO:0008081,molecular_function phosphoric diester hydrolase activity;GO:0008270,molecular_function zinc ion binding;GO:0009143,biological_process nucleoside triphosphate catabolic process;GO:0016787,molecular_function hydrolase activity;GO:0046872,mol…	NA	SMPDL3A
ENSG00000154856.8	-1.229574193	2.00478371	0.019400484	1	11;GO:0001942,biological_process hair follicle development;GO:0005515,molecular_function protein binding;GO:0005886,cellular_component plasma membrane;GO:0005887,cellular_component integral component of plasma membrane;GO:0016020,cellular_component membrane;GO:0016021,cellular_component integral component of membrane;GO:0016055,biological_process Wnt signaling pathway;GO:0017147,molecular_functio…	NA	APCDD1
ENSG00000153208.12	-1.222253923	1.031733359	0.063778762	1	37;GO:0000166,molecular_function nucleotide binding;GO:0001750,cellular_component photoreceptor outer segment;GO:0001779,biological_process natural killer cell differentiation;GO:0001818,biological_process negative regulation of cytokine production;GO:0004672,molecular_function protein kinase activity;GO:0004713,molecular_function protein tyrosine kinase activity;GO:0004714,molecular_function tra…	NA	MERTK
ENSG00000165816.8	-1.218214025	1.297037786	0.041999443	1	10;GO:0005509,molecular_function calcium ion binding;GO:0005515,molecular_function protein binding;GO:0005576,cellular_component extracellular region;GO:0005604,cellular_component basement membrane;GO:0005615,cellular_component extracellular space;GO:0007161,biological_process calcium-independent cell-matrix adhesion;GO:0042802,molecular_function identical protein binding;GO:0046626,biological_pr…	NA	VWA2
ENSG00000168916.11	-1.21787799	4.171713606	0.001446044	0.562872586	6;GO:0000122,biological_process negative regulation of transcription by RNA polymerase II;GO:0003676,molecular_function nucleic acid binding;GO:0006351,biological_process transcription, DNA-templated;GO:0006355,biological_process regulation of transcription, DNA-templated;GO:0033085,biological_process negative regulation of T cell differentiation in thymus;GO:0046872,molecular_function metal ion …	NA	ZNF608
ENSG00000176428.5	-1.217082558	-0.132209075	0.153233572	1	13;GO:0000813,cellular_component ESCRT I complex;GO:0005768,cellular_component endosome;GO:0010008,cellular_component endosome membrane;GO:0015031,biological_process protein transport;GO:0016020,cellular_component membrane;GO:0016197,biological_process endosomal transport;GO:0016236,biological_process macroautophagy;GO:0019058,biological_process viral life cycle;GO:0031902,cellular_component late…	VPS37; ESCRT-I complex subunit VPS37; K12185	VPS37D
XLOC_032030	-1.215112796	0.147972082	0.207338508	1	NA	NA	NA
ENSG00000173212.4	-1.21337585	4.067117055	0.00042549	0.309688549	1;GO:0005515,molecular_function protein binding	NA	MAB21L3
ENSG00000081052.10	-1.212738054	2.50380757	0.013772901	1	8;GO:0005201,molecular_function extracellular matrix structural constituent;GO:0005576,cellular_component extracellular region;GO:0005581,cellular_component collagen trimer;GO:0005587,cellular_component collagen type IV trimer;GO:0005604,cellular_component basement membrane;GO:0005788,cellular_component endoplasmic reticulum lumen;GO:0030198,biological_process extracellular matrix organization;GO…	COL4A; collagen, type IV, alpha; K06237	COL4A4
ENSG00000123411.10	-1.212132022	1.43051928	0.037093074	1	22;GO:0000981,molecular_function DNA-binding transcription factor activity, RNA polymerase II-specific;GO:0003676,molecular_function nucleic acid binding;GO:0003677,molecular_function DNA binding;GO:0003700,molecular_function DNA-binding transcription factor activity;GO:0005634,cellular_component nucleus;GO:0005654,cellular_component nucleoplasm;GO:0006351,biological_process transcription, DNA-te…	NA	IKZF4
ENSG00000134258.12	-1.210973818	2.267295476	0.01324093	1	16;GO:0001562,biological_process response to protozoan;GO:0002250,biological_process adaptive immune response;GO:0002376,biological_process immune system process;GO:0003674,molecular_function molecular_function;GO:0005102,molecular_function signaling receptor binding;GO:0005886,cellular_component plasma membrane;GO:0009897,cellular_component external side of plasma membrane;GO:0016020,cellular_co…	B7H4, VTCN1; immune costimulatory protein B7-H4; K06747	VTCN1
XLOC_011473	-1.202831805	0.216693988	0.102931877	1	NA	NA	NA
ENSG00000152042.13	-1.201988079	3.411576758	0.002244895	0.639455141	2;GO:0003723,molecular_function RNA binding;GO:0005737,cellular_component cytoplasm	NA	NBPF11
XLOC_029826	-1.19799388	1.047490407	0.117216282	1	NA	NA	NA
ENSG00000163032.7	-1.190465023	2.231134769	0.014630569	1	8;GO:0005509,molecular_function calcium ion binding;GO:0005515,molecular_function protein binding;GO:0005829,cellular_component cytosol;GO:0016020,cellular_component membrane;GO:0035774,biological_process positive regulation of insulin secretion involved in cellular response to glucose stimulus;GO:0045921,biological_process positive regulation of exocytosis;GO:0046676,biological_process negative …	NA	VSNL1
ENSG00000018869.12	-1.184977258	0.970793989	0.069618098	1	12;GO:0000122,biological_process negative regulation of transcription by RNA polymerase II;GO:0000981,molecular_function DNA-binding transcription factor activity, RNA polymerase II-specific;GO:0001227,molecular_function DNA-binding transcription repressor activity, RNA polymerase II-specific;GO:0003676,molecular_function nucleic acid binding;GO:0003677,molecular_function DNA binding;GO:0003700,m…	KRAB; KRAB domain-containing zinc finger protein; K09228	ZNF582
ENSG00000091656.11	-1.184054871	4.616014042	0.000935257	0.447195312	9;GO:0003676,molecular_function nucleic acid binding;GO:0003677,molecular_function DNA binding;GO:0005634,cellular_component nucleus;GO:0006351,biological_process transcription, DNA-templated;GO:0006355,biological_process regulation of transcription, DNA-templated;GO:0008150,biological_process biological_process;GO:0008270,molecular_function zinc ion binding;GO:0043565,molecular_function sequence…	NA	ZFHX4
ENSG00000136367.12	-1.182000682	0.845783626	0.094002229	1	9;GO:0003676,molecular_function nucleic acid binding;GO:0003677,molecular_function DNA binding;GO:0005634,cellular_component nucleus;GO:0006351,biological_process transcription, DNA-templated;GO:0006355,biological_process regulation of transcription, DNA-templated;GO:0008270,molecular_function zinc ion binding;GO:0030534,biological_process adult behavior;GO:0043565,molecular_function sequence-spe…	NA	ZFHX2
ENSG00000160111.8	-1.181367799	0.26868152	0.10603192	1	10;GO:0001654,biological_process eye development;GO:0004866,molecular_function endopeptidase inhibitor activity;GO:0004867,molecular_function serine-type endopeptidase inhibitor activity;GO:0005576,cellular_component extracellular region;GO:0005615,cellular_component extracellular space;GO:0005886,cellular_component plasma membrane;GO:0010466,biological_process negative regulation of peptidase ac…	NA	CPAMD8
ENSG00000180878.2	-1.181088155	0.719057687	0.11718913	1	NA	NA	C11orf42
XLOC_054239	-1.178693883	2.103318914	0.063114243	1	NA	NA	NA
XLOC_054263	-1.178296566	1.102180064	0.139046798	1	NA	NA	NA
ENSG00000221843.2	-1.165291482	1.444670265	0.107212426	1	2;GO:0005634,cellular_component nucleus;GO:0070062,cellular_component extracellular exosome	NA	C2orf16
ENSG00000147100.5	-1.162857108	2.944782724	0.008541675	0.965303916	12;GO:0005215,molecular_function transporter activity;GO:0005886,cellular_component plasma membrane;GO:0005887,cellular_component integral component of plasma membrane;GO:0008028,molecular_function monocarboxylic acid transmembrane transporter activity;GO:0015293,molecular_function symporter activity;GO:0015349,molecular_function thyroid hormone transmembrane transporter activity;GO:0015718,biolo…	SLC16A2; MFS transporter, MCT family, solute carrier family 16 (monocarboxylic acid transporters), member 2; K08231	SLC16A2
XLOC_005761	-1.15965057	0.060270452	0.127468805	1	NA	NA	NA
XLOC_038447	-1.159525662	0.461259485	0.107842843	1	NA	NA	NA
ENSG00000196782.8	-1.156272024	1.447951524	0.053639094	1	11;GO:0003713,molecular_function transcription coactivator activity;GO:0005634,cellular_component nucleus;GO:0005654,cellular_component nucleoplasm;GO:0006351,biological_process transcription, DNA-templated;GO:0006355,biological_process regulation of transcription, DNA-templated;GO:0006367,biological_process transcription initiation from RNA polymerase II promoter;GO:0007219,biological_process No…	MAML; mastermind; K06061	MAML3
ENSG00000196233.7	-1.15417031	2.852272457	0.017688402	1	12;GO:0000122,biological_process negative regulation of transcription by RNA polymerase II;GO:0000981,molecular_function DNA-binding transcription factor activity, RNA polymerase II-specific;GO:0003677,molecular_function DNA binding;GO:0003700,molecular_function DNA-binding transcription factor activity;GO:0005515,molecular_function protein binding;GO:0005634,cellular_component nucleus;GO:0005654…	NA	LCOR
XLOC_035725	-1.151499556	0.432726827	0.105737583	1	NA	NA	NA
XLOC_035482	-1.151002214	0.906722984	0.085252148	1	NA	NA	NA
ENSG00000184368.11	-1.149361629	3.750504053	0.001708743	0.596301391	2;GO:0000226,biological_process microtubule cytoskeleton organization;GO:0015630,cellular_component microtubule cytoskeleton	NA	MAP7D2
XLOC_005844	-1.148451781	2.876819041	0.007524953	0.936072885	NA	NA	NA
ENSG00000170989.8	-1.144421532	0.083775087	0.174533186	1	45;GO:0001525,biological_process angiogenesis;GO:0001664,molecular_function G protein-coupled receptor binding;GO:0001955,biological_process blood vessel maturation;GO:0003245,biological_process cardiac muscle tissue growth involved in heart morphogenesis;GO:0003376,biological_process sphingosine-1-phosphate receptor signaling pathway;GO:0004930,molecular_function G protein-coupled receptor activ…	S1PR1, EDG1, CD363; sphingosine 1-phosphate receptor 1; K04288	S1PR1
XLOC_038448	-1.142161786	1.026251667	0.074365544	1	NA	NA	NA
ENSG00000153790.7	-1.142010039	0.714212566	0.097412482	1	5;GO:0005515,molecular_function protein binding;GO:0005737,cellular_component cytoplasm;GO:0005813,cellular_component centrosome;GO:0005815,cellular_component microtubule organizing center;GO:0005856,cellular_component cytoskeleton	NA	C7orf31
XLOC_013186	-1.138158474	2.139662877	0.030375246	1	NA	NA	NA
ENSG00000115977.14	-1.137166189	4.163491837	0.002553572	0.639455141	27;GO:0000166,molecular_function nucleotide binding;GO:0004672,molecular_function protein kinase activity;GO:0004674,molecular_function protein serine/threonine kinase activity;GO:0005112,molecular_function Notch binding;GO:0005515,molecular_function protein binding;GO:0005524,molecular_function ATP binding;GO:0005737,cellular_component cytoplasm;GO:0005829,cellular_component cytosol;GO:0005886,c…	NA	AAK1
ENSG00000143515.12	-1.134404018	2.309806505	0.017391354	1	17;GO:0000166,molecular_function nucleotide binding;GO:0000287,molecular_function magnesium ion binding;GO:0004012,molecular_function phospholipid-translocating ATPase activity;GO:0005524,molecular_function ATP binding;GO:0005783,cellular_component endoplasmic reticulum;GO:0005789,cellular_component endoplasmic reticulum membrane;GO:0005794,cellular_component Golgi apparatus;GO:0005886,cellular_c…	NA	ATP8B2
ENSG00000157999.5	-1.132135457	2.017973097	0.030827084	1	NA	NA	ANKRD61
XLOC_007710	-1.128413204	0.456445913	0.122890031	1	NA	NA	NA
XLOC_027892	-1.12813895	0.921433324	0.231532307	1	NA	NA	NA
ENSG00000214435.3	-1.127981049	0.479804127	0.113728753	1	11;GO:0005737,cellular_component cytoplasm;GO:0005739,cellular_component mitochondrion;GO:0005829,cellular_component cytosol;GO:0008168,molecular_function methyltransferase activity;GO:0009404,biological_process toxin metabolic process;GO:0016740,molecular_function transferase activity;GO:0018872,biological_process arsonoacetate metabolic process;GO:0030791,molecular_function arsenite methyltrans…	NA	AS3MT
ENSG00000105141.4	-1.124913088	1.372711621	0.058473139	1	18;GO:0004175,molecular_function endopeptidase activity;GO:0004197,molecular_function cysteine-type endopeptidase activity;GO:0005515,molecular_function protein binding;GO:0005634,cellular_component nucleus;GO:0005737,cellular_component cytoplasm;GO:0005739,cellular_component mitochondrion;GO:0005829,cellular_component cytosol;GO:0006508,biological_process proteolysis;GO:0008233,molecular_functio…	NA	CASP14
ENSG00000132681.12	-1.123474282	1.421166215	0.0531469	1	20;GO:0000166,molecular_function nucleotide binding;GO:0005391,molecular_function sodium:potassium-exchanging ATPase activity;GO:0005524,molecular_function ATP binding;GO:0005886,cellular_component plasma membrane;GO:0005887,cellular_component integral component of plasma membrane;GO:0005890,cellular_component sodium:potassium-exchanging ATPase complex;GO:0006811,biological_process ion transport;…	ATP1A; sodium/potassium-transporting ATPase subunit alpha [EC:7.2.2.13]; K01539	ATP1A4
XLOC_046472	-1.119267935	0.722547163	0.101523243	1	NA	NA	NA
ENSG00000177842.7	-1.117343963	0.308843349	0.135924269	1	NA	KRAB; KRAB domain-containing zinc finger protein; K09228	ZNF620
ENSG00000166046.6	-1.112446875	2.247040797	0.025701786	1	NA	NA	TCP11L2
XLOC_032466	-1.110155769	0.787193101	0.134678994	1	NA	NA	NA
ENSG00000148680.11	-1.110047971	2.409450996	0.019385066	1	37;GO:0004930,molecular_function G protein-coupled receptor activity;GO:0004993,molecular_function G protein-coupled serotonin receptor activity;GO:0005791,cellular_component rough endoplasmic reticulum;GO:0005886,cellular_component plasma membrane;GO:0006939,biological_process smooth muscle contraction;GO:0007165,biological_process signal transduction;GO:0007186,biological_process G protein-coup…	HTR7; 5-hydroxytryptamine receptor 7; K04163	HTR7
XLOC_030301	-1.109058813	0.666537719	0.113413201	1	NA	NA	NA
ENSG00000136457.5	-1.107628426	3.310107983	0.005625811	0.833318583	8;GO:0004860,molecular_function protein kinase inhibitor activity;GO:0005576,cellular_component extracellular region;GO:0005737,cellular_component cytoplasm;GO:0006469,biological_process negative regulation of protein kinase activity;GO:0019221,biological_process cytokine-mediated signaling pathway;GO:0046426,biological_process negative regulation of JAK-STAT cascade;GO:0060348,biological_process…	CHAD; chondroadherin; K06248	CHAD
ENSG00000116833.9	-1.104714272	0.528328924	0.109446173	1	42;GO:0000976,molecular_function transcription regulatory region sequence-specific DNA binding;GO:0000978,molecular_function RNA polymerase II proximal promoter sequence-specific DNA binding;GO:0000980,molecular_function RNA polymerase II distal enhancer sequence-specific DNA binding;GO:0000981,molecular_function DNA-binding transcription factor activity, RNA polymerase II-specific;GO:0001077,mol…	NR5A2, FTF; nuclear receptor subfamily 5 group A member 2; K08027	NR5A2
ENSG00000189298.9	-1.104335754	0.363150065	0.139288178	1	24;GO:0000122,biological_process negative regulation of transcription by RNA polymerase II;GO:0000978,molecular_function RNA polymerase II proximal promoter sequence-specific DNA binding;GO:0000981,molecular_function DNA-binding transcription factor activity, RNA polymerase II-specific;GO:0001078,molecular_function DNA-binding transcription repressor activity, RNA polymerase II-specific;GO:000367…	NA	ZKSCAN3
ENSG00000157741.10	-1.099577123	3.74584433	0.010430023	1	3;GO:0005615,cellular_component extracellular space;GO:0005634,cellular_component nucleus;GO:0005654,cellular_component nucleoplasm	NA	UBN2
ENSG00000159921.10	-1.091927146	5.238128886	0.000598066	0.349195591	20;GO:0000166,molecular_function nucleotide binding;GO:0003824,molecular_function catalytic activity;GO:0004553,molecular_function hydrolase activity, hydrolyzing O-glycosyl compounds;GO:0005515,molecular_function protein binding;GO:0005524,molecular_function ATP binding;GO:0005737,cellular_component cytoplasm;GO:0005829,cellular_component cytosol;GO:0006045,biological_process N-acetylglucosamine…	GNE; bifunctional UDP-N-acetylglucosamine 2-epimerase / N-acetylmannosamine kinase [EC:3.2.1.183 2.7.1.60]; K12409	GNE
ENSG00000150347.10	-1.091187835	3.652174928	0.007615236	0.936072885	36;GO:0000122,biological_process negative regulation of transcription by RNA polymerase II;GO:0000977,molecular_function RNA polymerase II regulatory region sequence-specific DNA binding;GO:0000981,molecular_function DNA-binding transcription factor activity, RNA polymerase II-specific;GO:0001227,molecular_function DNA-binding transcription repressor activity, RNA polymerase II-specific;GO:000182…	NA	ARID5B
ENSG00000100154.10	-1.089287845	4.990212661	0.001049418	0.447195312	10;GO:0000922,cellular_component spindle pole;GO:0005737,cellular_component cytoplasm;GO:0005815,cellular_component microtubule organizing center;GO:0005819,cellular_component spindle;GO:0005856,cellular_component cytoskeleton;GO:0007049,biological_process cell cycle;GO:0007346,biological_process regulation of mitotic cell cycle;GO:0019900,molecular_function kinase binding;GO:0030496,cellular_com…	NA	TTC28
XLOC_035973	-1.089265026	1.312079055	0.092094144	1	NA	NA	NA
ENSG00000131018.18	-1.088909616	3.820861277	0.003363456	0.725109301	29;GO:0000932,cellular_component P-body;GO:0003723,molecular_function RNA binding;GO:0003779,molecular_function actin binding;GO:0005515,molecular_function protein binding;GO:0005521,molecular_function lamin binding;GO:0005634,cellular_component nucleus;GO:0005635,cellular_component nuclear envelope;GO:0005640,cellular_component nuclear outer membrane;GO:0005654,cellular_component nucleoplasm;GO:…	NA	SYNE1
XLOC_051199	-1.086799499	0.35157567	0.145865532	1	NA	NA	NA
ENSG00000159733.9	-1.08445557	1.140882508	0.082289478	1	10;GO:0005515,molecular_function protein binding;GO:0005737,cellular_component cytoplasm;GO:0005768,cellular_component endosome;GO:0005829,cellular_component cytosol;GO:0007175,biological_process negative regulation of epidermal growth factor-activated receptor activity;GO:0016020,cellular_component membrane;GO:0031901,cellular_component early endosome membrane;GO:0032266,molecular_function phosp…	NA	ZFYVE28
ENSG00000156103.11	-1.083045597	2.007897628	0.062574074	1	28;GO:0001503,biological_process ossification;GO:0001958,biological_process endochondral ossification;GO:0004222,molecular_function metalloendopeptidase activity;GO:0005576,cellular_component extracellular region;GO:0005796,cellular_component Golgi lumen;GO:0005886,cellular_component plasma membrane;GO:0005887,cellular_component integral component of plasma membrane;GO:0006508,biological_process …	MMP16; matrix metalloproteinase-16 (membrane-inserted) [EC:3.4.24.-]; K07996	MMP16
ENSG00000183723.8	-1.082238025	2.412040099	0.026829158	1	3;GO:0005515,molecular_function protein binding;GO:0016020,cellular_component membrane;GO:0016021,cellular_component integral component of membrane	NA	CMTM4
ENSG00000186529.10	-1.080234229	2.942616016	0.013485471	1	44;GO:0000038,biological_process very long-chain fatty acid metabolic process;GO:0001676,biological_process long-chain fatty acid metabolic process;GO:0003091,biological_process renal water homeostasis;GO:0003095,biological_process pressure natriuresis;GO:0004497,molecular_function monooxygenase activity;GO:0005506,molecular_function iron ion binding;GO:0005515,molecular_function protein binding;…	CYP4F2_3; phylloquinone omega-hydroxylase / docosahexaenoic acid omega-hydroxylase / leukotriene-B4 20-monooxygenase [EC:1.14.14.78 1.14.14.79 1.14.14.94]; K17726	CYP4F3
XLOC_038292	-1.07954704	0.688539836	0.139335573	1	NA	NA	NA
ENSG00000108984.9	-1.078742665	2.332425199	0.033266814	1	42;GO:0000165,biological_process MAPK cascade;GO:0000166,molecular_function nucleotide binding;GO:0000187,biological_process activation of MAPK activity;GO:0001934,biological_process positive regulation of protein phosphorylation;GO:0002931,biological_process response to ischemia;GO:0004672,molecular_function protein kinase activity;GO:0004674,molecular_function protein serine/threonine kinase ac…	MAP2K6, MKK6; mitogen-activated protein kinase kinase 6 [EC:2.7.12.2]; K04433	MAP2K6
XLOC_015143	-1.077570863	0.412559216	0.154354557	1	NA	NA	NA
ENSG00000042832.7	-1.074754054	6.756841313	0.000563387	0.343249727	10;GO:0005179,molecular_function hormone activity;GO:0005576,cellular_component extracellular region;GO:0005615,cellular_component extracellular space;GO:0007165,biological_process signal transduction;GO:0010469,biological_process regulation of signaling receptor activity;GO:0015705,biological_process iodide transport;GO:0030878,biological_process thyroid gland development;GO:0031641,biological_p…	TG; thyroglobulin; K10809	TG
ENSG00000169031.14	-1.074622727	1.755708059	0.096992255	1	25;GO:0005178,molecular_function integrin binding;GO:0005198,molecular_function structural molecule activity;GO:0005201,molecular_function extracellular matrix structural constituent;GO:0005515,molecular_function protein binding;GO:0005576,cellular_component extracellular region;GO:0005581,cellular_component collagen trimer;GO:0005587,cellular_component collagen type IV trimer;GO:0005604,cellular…	COL4A; collagen, type IV, alpha; K06237	COL4A3
ENSG00000206538.3	-1.069733395	1.480981297	0.119194224	1	6;GO:0005634,cellular_component nucleus;GO:0006351,biological_process transcription, DNA-templated;GO:0006355,biological_process regulation of transcription, DNA-templated;GO:0006357,biological_process regulation of transcription by RNA polymerase II;GO:0008022,molecular_function protein C-terminus binding;GO:0008150,biological_process biological_process	NA	VGLL3
ENSG00000177125.5	-1.068558549	2.220572932	0.035886614	1	2;GO:0003676,molecular_function nucleic acid binding;GO:0005654,cellular_component nucleoplasm	NA	ZBTB34
ENSG00000158055.11	-1.067921879	3.28391175	0.007325431	0.936072885	27;GO:0000981,molecular_function DNA-binding transcription factor activity, RNA polymerase II-specific;GO:0001228,molecular_function DNA-binding transcription activator activity, RNA polymerase II-specific;GO:0001736,biological_process establishment of planar polarity;GO:0001843,biological_process neural tube closure;GO:0003677,molecular_function DNA binding;GO:0005515,molecular_function protein …	NA	GRHL3
ENSG00000132718.7	-1.062063435	1.472028886	0.143618675	1	57;GO:0000149,molecular_function SNARE binding;GO:0001778,biological_process plasma membrane repair;GO:0001891,cellular_component phagocytic cup;GO:0005515,molecular_function protein binding;GO:0005737,cellular_component cytoplasm;GO:0005764,cellular_component lysosome;GO:0005886,cellular_component plasma membrane;GO:0005887,cellular_component integral component of plasma membrane;GO:0006906,biol…	NA	SYT11
ENSG00000171174.9	-1.058908584	0.419769837	0.141110418	1	18;GO:0000166,molecular_function nucleotide binding;GO:0004747,molecular_function ribokinase activity;GO:0005515,molecular_function protein binding;GO:0005524,molecular_function ATP binding;GO:0005634,cellular_component nucleus;GO:0005737,cellular_component cytoplasm;GO:0005829,cellular_component cytosol;GO:0005975,biological_process carbohydrate metabolic process;GO:0006014,biological_process D-…	rbsK, RBKS; ribokinase [EC:2.7.1.15]; K00852	RBKS
ENSG00000196632.6	-1.058791749	0.469791426	0.146801063	1	27;GO:0000166,molecular_function nucleotide binding;GO:0004672,molecular_function protein kinase activity;GO:0004674,molecular_function protein serine/threonine kinase activity;GO:0005515,molecular_function protein binding;GO:0005524,molecular_function ATP binding;GO:0005737,cellular_component cytoplasm;GO:0005829,cellular_component cytosol;GO:0005912,cellular_component adherens junction;GO:00059…	NA	WNK3
XLOC_006231	-1.05855898	1.795191877	0.087639551	1	NA	NA	NA
ENSG00000188219.10	-1.058043814	2.873762115	0.059623691	1	6;GO:0001895,biological_process retina homeostasis;GO:0003674,molecular_function molecular_function;GO:0005615,cellular_component extracellular space;GO:0021762,biological_process substantia nigra development;GO:0070062,cellular_component extracellular exosome;GO:0072562,cellular_component blood microparticle	NA	POTEE
XLOC_040038	-1.058025624	1.575817142	0.065992891	1	NA	NA	NA
ENSG00000119772.12	-1.056855149	1.635912714	0.062672933	1	49;GO:0000122,biological_process negative regulation of transcription by RNA polymerase II;GO:0000278,biological_process mitotic cell cycle;GO:0000775,cellular_component chromosome, centromeric region;GO:0000791,cellular_component euchromatin;GO:0000792,cellular_component heterochromatin;GO:0000981,molecular_function DNA-binding transcription factor activity, RNA polymerase II-specific;GO:0001741…	DNMT3A; DNA (cytosine-5)-methyltransferase 3A [EC:2.1.1.37]; K17398	DNMT3A
ENSG00000165323.11	-1.047072289	2.989593569	0.013860171	1	12;GO:0000904,biological_process cell morphogenesis involved in differentiation;GO:0001764,biological_process neuron migration;GO:0005509,molecular_function calcium ion binding;GO:0005886,cellular_component plasma membrane;GO:0007155,biological_process cell adhesion;GO:0007156,biological_process homophilic cell adhesion via plasma membrane adhesion molecules;GO:0007275,biological_process multicel…	NA	FAT3
ENSG00000081014.6	-1.046029354	1.141498441	0.124402488	1	12;GO:0005515,molecular_function protein binding;GO:0005794,cellular_component Golgi apparatus;GO:0006605,biological_process protein targeting;GO:0006886,biological_process intracellular protein transport;GO:0008104,biological_process protein localization;GO:0015031,biological_process protein transport;GO:0016020,cellular_component membrane;GO:0016192,biological_process vesicle-mediated transport…	AP4E1; AP-4 complex subunit epsilon-1; K12400	AP4E1
ENSG00000170921.10	-1.04591024	4.071931196	0.019778342	1	3;GO:0001701,biological_process in utero embryonic development;GO:0003674,molecular_function molecular_function;GO:0005575,cellular_component cellular_component	NA	TANC2
XLOC_011394	-1.044274073	1.172375182	0.101268535	1	NA	NA	NA
XLOC_032813	-1.04038406	0.834813373	0.133374859	1	NA	NA	NA
ENSGR0000178605.8	-1.038862818	1.961488608	0.190787506	1	NA	NA	GTPBP6
ENSG00000111199.6	-1.036789775	5.280321013	0.001053125	0.447195312	86;GO:0000122,biological_process negative regulation of transcription by RNA polymerase II;GO:0000166,molecular_function nucleotide binding;GO:0002024,biological_process diet induced thermogenesis;GO:0003779,molecular_function actin binding;GO:0005034,molecular_function osmosensor activity;GO:0005080,molecular_function protein kinase C binding;GO:0005216,molecular_function ion channel activity;GO…	TRPV4; transient receptor potential cation channel subfamily V member 4; K04973	TRPV4
ENSG00000135736.5	-1.03648995	0.479786289	0.142701059	1	NA	NA	CCDC102A
ENSG00000152217.12	-1.033368232	4.233908926	0.004412416	0.79542769	7;GO:0000981,molecular_function DNA-binding transcription factor activity, RNA polymerase II-specific;GO:0003677,molecular_function DNA binding;GO:0005515,molecular_function protein binding;GO:0005634,cellular_component nucleus;GO:0005829,cellular_component cytosol;GO:0006357,biological_process regulation of transcription by RNA polymerase II;GO:0016604,cellular_component nuclear body	NA	SETBP1
ENSG00000152104.7	-1.032778129	6.08295407	0.002350749	0.639455141	20;GO:0001946,biological_process lymphangiogenesis;GO:0003712,molecular_function transcription coregulator activity;GO:0004721,molecular_function phosphoprotein phosphatase activity;GO:0004725,molecular_function protein tyrosine phosphatase activity;GO:0005515,molecular_function protein binding;GO:0005634,cellular_component nucleus;GO:0005654,cellular_component nucleoplasm;GO:0005737,cellular_com…	NA	PTPN14
ENSG00000139629.11	-1.029393219	1.088925682	0.123479189	1	13;GO:0000139,cellular_component Golgi membrane;GO:0004653,molecular_function polypeptide N-acetylgalactosaminyltransferase activity;GO:0005794,cellular_component Golgi apparatus;GO:0006486,biological_process protein glycosylation;GO:0006493,biological_process protein O-linked glycosylation;GO:0016020,cellular_component membrane;GO:0016021,cellular_component integral component of membrane;GO:0016…	GALNT; polypeptide N-acetylgalactosaminyltransferase [EC:2.4.1.41]; K00710	GALNT6
ENSG00000198315.6	-1.029054518	2.780929811	0.049211431	1	NA	NA	ZKSCAN8
ENSG00000184779.8	-1.027899782	4.020530776	0.03373187	1	18;GO:0000028,biological_process ribosomal small subunit assembly;GO:0000184,biological_process nuclear-transcribed mRNA catabolic process, nonsense-mediated decay;GO:0003723,molecular_function RNA binding;GO:0003735,molecular_function structural constituent of ribosome;GO:0005622,cellular_component intracellular;GO:0005654,cellular_component nucleoplasm;GO:0005829,cellular_component cytosol;GO:0…	RP-S17e, RPS17; small subunit ribosomal protein S17e; K02962	RPS17
ENSG00000125618.12	-1.027228666	1.965450676	0.053608475	1	40;GO:0000978,molecular_function RNA polymerase II proximal promoter sequence-specific DNA binding;GO:0001077,molecular_function DNA-binding transcription activator activity, RNA polymerase II-specific;GO:0001655,biological_process urogenital system development;GO:0001656,biological_process metanephros development;GO:0001823,biological_process mesonephros development;GO:0003281,biological_process…	PAX8; paired box protein 8; K09293	PAX8
ENSG00000169071.10	-1.026610086	1.783692345	0.076709268	1	58;GO:0000166,molecular_function nucleotide binding;GO:0001501,biological_process skeletal system development;GO:0001502,biological_process cartilage condensation;GO:0001756,biological_process somitogenesis;GO:0004672,molecular_function protein kinase activity;GO:0004713,molecular_function protein tyrosine kinase activity;GO:0004714,molecular_function transmembrane receptor protein tyrosine kinas…	ROR2, NTRKR2; receptor tyrosine kinase-like orphan receptor 2 [EC:2.7.10.1]; K05123	ROR2
ENSG00000088538.12	-1.023007722	0.226481566	0.20165865	1	8;GO:0005085,molecular_function guanyl-nucleotide exchange factor activity;GO:0005515,molecular_function protein binding;GO:0005737,cellular_component cytoplasm;GO:0005829,cellular_component cytosol;GO:0007264,biological_process small GTPase mediated signal transduction;GO:0017124,molecular_function SH3 domain binding;GO:0030676,molecular_function Rac guanyl-nucleotide exchange factor activity;GO…	NA	DOCK3
ENSG00000221988.8	-1.022839388	2.342991605	0.046527523	1	10;GO:0005764,cellular_component lysosome;GO:0008474,molecular_function palmitoyl-(protein) hydrolase activity;GO:0016787,molecular_function hydrolase activity;GO:0016790,molecular_function thiolester hydrolase activity;GO:0043202,cellular_component lysosomal lumen;GO:0043231,cellular_component intracellular membrane-bounded organelle;GO:0046949,biological_process fatty-acyl-CoA biosynthetic proc…	PPT; palmitoyl-protein thioesterase [EC:3.1.2.22]; K01074	PPT2
XLOC_007619	-1.022612226	0.525994105	0.204651526	1	NA	NA	NA
ENSG00000168769.8	-1.018308715	5.536720467	0.001770058	0.596301391	18;GO:0003677,molecular_function DNA binding;GO:0005515,molecular_function protein binding;GO:0006211,biological_process 5-methylcytosine catabolic process;GO:0006325,biological_process chromatin organization;GO:0006493,biological_process protein O-linked glycosylation;GO:0007049,biological_process cell cycle;GO:0008198,molecular_function ferrous iron binding;GO:0008270,molecular_function zinc io…	NA	TET2
ENSG00000114933.11	-1.018274203	2.705740461	0.032913778	1	NA	NA	INO80D
XLOC_009821	-1.017622896	1.426677668	0.080935582	1	NA	NA	NA
XLOC_019882	-1.017151327	1.592572355	0.104328154	1	NA	NA	NA
XLOC_009178	-1.017049261	0.523611419	0.150234735	1	NA	NA	NA
XLOC_044586	-1.016938149	0.508414147	0.244836545	1	NA	NA	NA
ENSG00000077157.16	-1.014581394	3.101171229	0.037781714	1	13;GO:0005515,molecular_function protein binding;GO:0005654,cellular_component nucleoplasm;GO:0005737,cellular_component cytoplasm;GO:0005829,cellular_component cytosol;GO:0006937,biological_process regulation of muscle contraction;GO:0007165,biological_process signal transduction;GO:0008047,molecular_function enzyme activator activity;GO:0019208,molecular_function phosphatase regulator activity;…	PPP1R12B, MYPT2; protein phosphatase 1 regulatory subunit 12B; K12329	PPP1R12B
XLOC_011668	-1.010672986	2.340774554	0.057269624	1	NA	NA	NA
ENSG00000099260.6	-1.008550764	1.88129086	0.092997009	1	7;GO:0005515,molecular_function protein binding;GO:0005737,cellular_component cytoplasm;GO:0008360,biological_process regulation of cell shape;GO:0016020,cellular_component membrane;GO:0030425,cellular_component dendrite;GO:0042995,cellular_component cell projection;GO:0043197,cellular_component dendritic spine	NA	PALMD
ENSG00000167600.9	-1.00581966	4.632506828	0.001836399	0.596301391	20;GO:0004497,molecular_function monooxygenase activity;GO:0005506,molecular_function iron ion binding;GO:0005515,molecular_function protein binding;GO:0005783,cellular_component endoplasmic reticulum;GO:0005789,cellular_component endoplasmic reticulum membrane;GO:0008392,molecular_function arachidonic acid epoxygenase activity;GO:0008395,molecular_function steroid hydroxylase activity;GO:0008401…	CYP2S1; cytochrome P450 family 2 subfamily S polypeptide 1 [EC:1.14.14.1]; K07420	CYP2S1
ENSG00000163113.10	-1.002989104	4.670452048	0.001872351	0.596301391	28;GO:0000122,biological_process negative regulation of transcription by RNA polymerase II;GO:0002250,biological_process adaptive immune response;GO:0002376,biological_process immune system process;GO:0002385,biological_process mucosal immune response;GO:0003677,molecular_function DNA binding;GO:0004843,molecular_function thiol-dependent ubiquitin-specific protease activity;GO:0005515,molecular_f…	NA	OTUD7B
ENSG00000177034.10	-1.002845946	0.729604906	0.170334211	1	NA	NA	MTX3
ENSG00000111886.9	-1.002648964	1.447775955	0.085541392	1	21;GO:0004888,molecular_function transmembrane signaling receptor activity;GO:0004890,molecular_function GABA-A receptor activity;GO:0005216,molecular_function ion channel activity;GO:0005230,molecular_function extracellular ligand-gated ion channel activity;GO:0005237,molecular_function inhibitory extracellular ligand-gated ion channel activity;GO:0005254,molecular_function chloride channel acti…	GABRR; gamma-aminobutyric acid receptor subunit rho; K05190	GABRR2
ENSG00000166073.4	-1.002301099	2.23604841	0.038337584	1	9;GO:0004930,molecular_function G protein-coupled receptor activity;GO:0005886,cellular_component plasma membrane;GO:0007165,biological_process signal transduction;GO:0007186,biological_process G protein-coupled receptor signaling pathway;GO:0007193,biological_process adenylate cyclase-inhibiting G protein-coupled receptor signaling pathway;GO:0016020,cellular_component membrane;GO:0016021,cellul…	NA	GPR176
ENSG00000181333.11	-1.000308775	1.604816325	0.087386489	1	9;GO:0004322,molecular_function ferroxidase activity;GO:0005507,molecular_function copper ion binding;GO:0006811,biological_process ion transport;GO:0006825,biological_process copper ion transport;GO:0016020,cellular_component membrane;GO:0016021,cellular_component integral component of membrane;GO:0016491,molecular_function oxidoreductase activity;GO:0046872,molecular_function metal ion binding;…	NA	HEPHL1
ENSG00000185567.6	-0.999784509	9.257817464	0.005708883	0.833318583	10;GO:0005515,molecular_function protein binding;GO:0005634,cellular_component nucleus;GO:0005737,cellular_component cytoplasm;GO:0005829,cellular_component cytosol;GO:0005886,cellular_component plasma membrane;GO:0030018,cellular_component Z disc;GO:0030315,cellular_component T-tubule;GO:0030659,cellular_component cytoplasmic vesicle membrane;GO:0042383,cellular_component sarcolemma;GO:0043034,c…	NA	AHNAK2
ENSG00000005469.7	-0.999053282	5.333234559	0.001018296	0.447195312	18;GO:0005102,molecular_function signaling receptor binding;GO:0005777,cellular_component peroxisome;GO:0005782,cellular_component peroxisomal matrix;GO:0005829,cellular_component cytosol;GO:0006091,biological_process generation of precursor metabolites and energy;GO:0006625,biological_process protein targeting to peroxisome;GO:0006629,biological_process lipid metabolic process;GO:0006631,biologi…	CROT; carnitine O-octanoyltransferase [EC:2.3.1.137]; K05940	CROT
ENSG00000100336.13	-0.998752047	1.735334436	0.065974191	1	10;GO:0003674,molecular_function molecular_function;GO:0005515,molecular_function protein binding;GO:0005575,cellular_component cellular_component;GO:0005576,cellular_component extracellular region;GO:0005615,cellular_component extracellular space;GO:0006629,biological_process lipid metabolic process;GO:0006869,biological_process lipid transport;GO:0008289,molecular_function lipid binding;GO:0042…	NA	APOL4
ENSG00000183785.10	-0.994189266	0.516503797	0.190910131	1	12;GO:0000166,molecular_function nucleotide binding;GO:0003924,molecular_function GTPase activity;GO:0005200,molecular_function structural constituent of cytoskeleton;GO:0005525,molecular_function GTP binding;GO:0005737,cellular_component cytoplasm;GO:0005856,cellular_component cytoskeleton;GO:0005874,cellular_component microtubule;GO:0007010,biological_process cytoskeleton organization;GO:000701…	TUBA; tubulin alpha; K07374	TUBA8
ENSG00000197641.7	-0.993827988	3.785039833	0.046443174	1	18;GO:0002020,molecular_function protease binding;GO:0004867,molecular_function serine-type endopeptidase inhibitor activity;GO:0004869,molecular_function cysteine-type endopeptidase inhibitor activity;GO:0005615,cellular_component extracellular space;GO:0005654,cellular_component nucleoplasm;GO:0005737,cellular_component cytoplasm;GO:0005829,cellular_component cytosol;GO:0009411,biological_proce…	SERPINB; serpin B; K13963	SERPINB13
ENSG00000145020.10	-0.993818301	0.764480132	0.16274244	1	10;GO:0004047,molecular_function aminomethyltransferase activity;GO:0005654,cellular_component nucleoplasm;GO:0005739,cellular_component mitochondrion;GO:0005759,cellular_component mitochondrial matrix;GO:0006546,biological_process glycine catabolic process;GO:0008168,molecular_function methyltransferase activity;GO:0008483,molecular_function transaminase activity;GO:0016740,molecular_function tr…	gcvT, AMT; aminomethyltransferase [EC:2.1.2.10]; K00605	AMT
ENSG00000196312.7	-0.99271813	0.439407836	0.190914883	1	NA	NA	HIATL2
ENSG00000196935.4	-0.987802609	3.088758771	0.049093409	1	9;GO:0005096,molecular_function GTPase activator activity;GO:0005515,molecular_function protein binding;GO:0005737,cellular_component cytoplasm;GO:0005829,cellular_component cytosol;GO:0007165,biological_process signal transduction;GO:0030336,biological_process negative regulation of cell migration;GO:0043547,biological_process positive regulation of GTPase activity;GO:0048365,molecular_function …	SRGAP; SLIT-ROBO Rho GTPase activating protein; K07526	SRGAP1
XLOC_045748	-0.985191191	0.360211651	0.174574934	1	NA	NA	NA
ENSG00000204287.9	-0.982360452	-0.041793249	0.231050642	1	37;GO:0000139,cellular_component Golgi membrane;GO:0002376,biological_process immune system process;GO:0002503,biological_process peptide antigen assembly with MHC class II protein complex;GO:0002504,biological_process antigen processing and presentation of peptide or polysaccharide antigen via MHC class II;GO:0002506,biological_process polysaccharide assembly with MHC class II protein complex;GO…	MHC2; MHC class II antigen; K06752	HLA-DRA
ENSG00000137642.8	-0.980826357	7.100363333	0.002795051	0.654735233	54;GO:0000139,cellular_component Golgi membrane;GO:0001540,molecular_function amyloid-beta binding;GO:0004888,molecular_function transmembrane signaling receptor activity;GO:0005041,molecular_function low-density lipoprotein particle receptor activity;GO:0005515,molecular_function protein binding;GO:0005576,cellular_component extracellular region;GO:0005615,cellular_component extracellular space;…	NA	SORL1
ENSG00000112902.7	-0.979973843	4.514100633	0.023491536	1	32;GO:0001938,biological_process positive regulation of endothelial cell proliferation;GO:0002043,biological_process blood vessel endothelial cell proliferation involved in sprouting angiogenesis;GO:0005615,cellular_component extracellular space;GO:0005886,cellular_component plasma membrane;GO:0007155,biological_process cell adhesion;GO:0007162,biological_process negative regulation of cell adhes…	SEMA5; semaphorin 5; K06841	SEMA5A
ENSG00000106069.16	-0.979206187	0.62386663	0.167290872	1	16;GO:0001565,molecular_function phorbol ester receptor activity;GO:0001675,biological_process acrosome assembly;GO:0005070,molecular_function SH3/SH2 adaptor activity;GO:0005096,molecular_function GTPase activator activity;GO:0005515,molecular_function protein binding;GO:0005622,cellular_component intracellular;GO:0005737,cellular_component cytoplasm;GO:0005829,cellular_component cytosol;GO:0007…	NA	CHN2
ENSG00000204580.7	-0.979015571	9.417687423	0.002512051	0.639455141	43;GO:0000166,molecular_function nucleotide binding;GO:0001558,biological_process regulation of cell growth;GO:0001952,biological_process regulation of cell-matrix adhesion;GO:0004672,molecular_function protein kinase activity;GO:0004713,molecular_function protein tyrosine kinase activity;GO:0004714,molecular_function transmembrane receptor protein tyrosine kinase activity;GO:0005515,molecular_fu…	NA	DDR1
ENSG00000168497.4	-0.978553444	3.419470812	0.011401726	1	14;GO:0001786,molecular_function phosphatidylserine binding;GO:0005080,molecular_function protein kinase C binding;GO:0005515,molecular_function protein binding;GO:0005543,molecular_function phospholipid binding;GO:0005654,cellular_component nucleoplasm;GO:0005737,cellular_component cytoplasm;GO:0005829,cellular_component cytosol;GO:0005886,cellular_component plasma membrane;GO:0005901,cellular_c…	NA	SDPR
ENSG00000107864.10	-0.976842967	1.729152731	0.079013391	1	41;GO:0000122,biological_process negative regulation of transcription by RNA polymerase II;GO:0000900,molecular_function translation repressor activity, mRNA regulatory element binding;GO:0003676,molecular_function nucleic acid binding;GO:0003723,molecular_function RNA binding;GO:0003730,molecular_function mRNA 3'-UTR binding;GO:0005515,molecular_function protein binding;GO:0005634,cellular_compo…	CPEB, ORB; cytoplasmic polyadenylation element-binding protein; K02602	CPEB3
ENSG00000138640.10	-0.97564403	7.078751678	0.001657687	0.59561969	1;GO:0007165,biological_process signal transduction	NA	FAM13A
XLOC_036610	-0.975563742	0.891227397	0.132638264	1	NA	NA	NA
XLOC_006676	-0.971570199	6.828305617	0.003567444	0.725211448	NA	NA	NA
ENSG00000160712.8	-0.970519391	3.437558084	0.012746413	1	32;GO:0002384,biological_process hepatic immune response;GO:0002548,biological_process monocyte chemotaxis;GO:0002690,biological_process positive regulation of leukocyte chemotaxis;GO:0004896,molecular_function cytokine receptor activity;GO:0005515,molecular_function protein binding;GO:0005576,cellular_component extracellular region;GO:0005886,cellular_component plasma membrane;GO:0005896,cellula…	IL6R, CD126; interleukin 6 receptor; K05055	IL6R
ENSG00000099954.14	-0.96980367	1.297509728	0.145468596	1	10;GO:0005634,cellular_component nucleus;GO:0006309,biological_process apoptotic DNA fragmentation;GO:0006325,biological_process chromatin organization;GO:0007010,biological_process cytoskeleton organization;GO:0016192,biological_process vesicle-mediated transport;GO:0021915,biological_process neural tube development;GO:0043044,biological_process ATP-dependent chromatin remodeling;GO:0061640,biol…	NA	CECR2
ENSG00000120049.14	-0.968887553	0.629583593	0.163859998	1	31;GO:0005244,molecular_function voltage-gated ion channel activity;GO:0005250,molecular_function A-type (transient outward) potassium channel activity;GO:0005267,molecular_function potassium channel activity;GO:0005509,molecular_function calcium ion binding;GO:0005513,biological_process detection of calcium ion;GO:0005515,molecular_function protein binding;GO:0005737,cellular_component cytoplasm…	NA	KCNIP2
ENSG00000185219.11	-0.965785563	3.561645445	0.022840757	1	NA	NA	ZNF445
XLOC_032812	-0.963891033	0.726692653	0.155926808	1	NA	NA	NA
XLOC_020746	-0.963377989	0.768252319	0.183942657	1	NA	NA	NA
ENSG00000116704.6	-0.96282953	3.173726822	0.0169071	1	9;GO:0005783,cellular_component endoplasmic reticulum;GO:0005789,cellular_component endoplasmic reticulum membrane;GO:0008643,biological_process carbohydrate transport;GO:0015165,molecular_function pyrimidine nucleotide-sugar transmembrane transporter activity;GO:0016020,cellular_component membrane;GO:0016021,cellular_component integral component of membrane;GO:0030206,biological_process chondroi…	NA	SLC35D1
ENSG00000107816.13	-0.962728441	2.918924685	0.029438971	1	23;GO:0000281,biological_process mitotic cytokinesis;GO:0001822,biological_process kidney development;GO:0005515,molecular_function protein binding;GO:0005737,cellular_component cytoplasm;GO:0005813,cellular_component centrosome;GO:0005815,cellular_component microtubule organizing center;GO:0005829,cellular_component cytosol;GO:0005856,cellular_component cytoskeleton;GO:0005874,cellular_component…	NA	LZTS2
ENSG00000152954.7	-0.960997803	1.579747525	0.08762951	1	9;GO:0005515,molecular_function protein binding;GO:0007399,biological_process nervous system development;GO:0016020,cellular_component membrane;GO:0016021,cellular_component integral component of membrane;GO:0030133,cellular_component transport vesicle;GO:0030426,cellular_component growth cone;GO:0031410,cellular_component cytoplasmic vesicle;GO:0043005,cellular_component neuron projection;GO:004…	NA	NRSN1
ENSG00000269279.1	-0.960702426	1.850570197	0.115168967	1	NA	NA	AL136376.1
ENSG00000143127.8	-0.95995763	0.275883649	0.204417211	1	12;GO:0005518,molecular_function collagen binding;GO:0005886,cellular_component plasma membrane;GO:0007155,biological_process cell adhesion;GO:0007160,biological_process cell-matrix adhesion;GO:0007229,biological_process integrin-mediated signaling pathway;GO:0008305,cellular_component integrin complex;GO:0016020,cellular_component membrane;GO:0016021,cellular_component integral component of memb…	ITGA10; integrin alpha 10; K06586	ITGA10
ENSG00000112293.10	-0.958351009	1.716750302	0.087653202	1	43;GO:0001503,biological_process ossification;GO:0002042,biological_process cell migration involved in sprouting angiogenesis;GO:0002062,biological_process chondrocyte differentiation;GO:0002430,biological_process complement receptor mediated signaling pathway;GO:0004621,molecular_function glycosylphosphatidylinositol phospholipase D activity;GO:0004630,molecular_function phospholipase D activity…	GPLD1; glycosylphosphatidylinositol phospholipase D [EC:3.1.4.50]; K01127	GPLD1
ENSG00000020577.9	-0.954768182	6.887615347	0.002778935	0.654735233	18;GO:0000289,biological_process nuclear-transcribed mRNA poly(A) tail shortening;GO:0000932,cellular_component P-body;GO:0001650,cellular_component fibrillar center;GO:0003723,molecular_function RNA binding;GO:0003729,molecular_function mRNA binding;GO:0005515,molecular_function protein binding;GO:0005737,cellular_component cytoplasm;GO:0005829,cellular_component cytosol;GO:0006417,biological_pr…	NA	SAMD4A
XLOC_011354	-0.953503054	0.693909245	0.173226948	1	NA	NA	NA
ENSG00000118058.16	-0.952663531	6.065024293	0.006073982	0.851147073	65;GO:0000980,molecular_function RNA polymerase II distal enhancer sequence-specific DNA binding;GO:0000981,molecular_function DNA-binding transcription factor activity, RNA polymerase II-specific;GO:0003677,molecular_function DNA binding;GO:0003680,molecular_function AT DNA binding;GO:0003682,molecular_function chromatin binding;GO:0003700,molecular_function DNA-binding transcription factor acti…	MLL1; [histone H3]-lysine4 N-trimethyltransferase MLL1 [EC:2.1.1.354]; K09186	KMT2A
ENSG00000146411.5	-0.9514928	2.391545913	0.041013338	1	13;GO:0005215,molecular_function transporter activity;GO:0005351,molecular_function carbohydrate:proton symporter activity;GO:0005355,molecular_function glucose transmembrane transporter activity;GO:0005515,molecular_function protein binding;GO:0008643,biological_process carbohydrate transport;GO:0012505,cellular_component endomembrane system;GO:0016020,cellular_component membrane;GO:0016021,cell…	NA	SLC2A12
XLOC_007211	-0.949985272	2.796382623	0.02749155	1	NA	NA	NA
ENSG00000078114.14	-0.948771483	2.748007184	0.029291745	1	13;GO:0001725,cellular_component stress fiber;GO:0003779,molecular_function actin binding;GO:0005515,molecular_function protein binding;GO:0005523,molecular_function tropomyosin binding;GO:0005737,cellular_component cytoplasm;GO:0008092,molecular_function cytoskeletal protein binding;GO:0008307,molecular_function structural constituent of muscle;GO:0030018,cellular_component Z disc;GO:0031005,mol…	NA	NEBL
ENSG00000100652.4	-0.948522647	0.443607366	0.222676509	1	10;GO:0006811,biological_process ion transport;GO:0006814,biological_process sodium ion transport;GO:0008508,molecular_function bile acid:sodium symporter activity;GO:0015125,molecular_function bile acid transmembrane transporter activity;GO:0015293,molecular_function symporter activity;GO:0015721,biological_process bile acid and bile salt transport;GO:0016020,cellular_component membrane;GO:00160…	SLC10A1, NTCP; solute carrier family 10 (sodium/bile acid cotransporter), member 1; K14341	SLC10A1
ENSG00000166446.10	-0.94808656	-0.176380165	0.29311701	1	6;GO:0003824,molecular_function catalytic activity;GO:0005515,molecular_function protein binding;GO:0005634,cellular_component nucleus;GO:0008150,biological_process biological_process;GO:0008152,biological_process metabolic process;GO:0035064,molecular_function methylated histone binding	NA	CDYL2
XLOC_038862	-0.94786313	0.732050236	0.251672689	1	NA	NA	NA
ENSG00000019991.11	-0.947836889	1.406580113	0.10117635	1	56;GO:0000165,biological_process MAPK cascade;GO:0000187,biological_process activation of MAPK activity;GO:0000278,biological_process mitotic cell cycle;GO:0000902,biological_process cell morphogenesis;GO:0001837,biological_process epithelial to mesenchymal transition;GO:0001889,biological_process liver development;GO:0002576,biological_process platelet degranulation;GO:0004713,molecular_function…	HGF; hepatocyte growth factor; K05460	HGF
ENSG00000173889.11	-0.9472104	3.670225732	0.01349853	1	10;GO:0003677,molecular_function DNA binding;GO:0005515,molecular_function protein binding;GO:0005634,cellular_component nucleus;GO:0005654,cellular_component nucleoplasm;GO:0007275,biological_process multicellular organism development;GO:0008270,molecular_function zinc ion binding;GO:0031519,cellular_component PcG protein complex;GO:0035102,cellular_component PRC1 complex;GO:0046872,molecular_fu…	NA	PHC3
XLOC_038853	-0.944289984	2.747133243	0.149758225	1	NA	NA	NA
XLOC_055314	-0.942981984	0.633794316	0.181294692	1	NA	NA	NA
ENSG00000132321.12	-0.942564435	2.000266631	0.09917994	1	NA	NA	IQCA1
ENSG00000185900.5	-0.942181212	1.200875529	0.13945075	1	20;GO:0000166,molecular_function nucleotide binding;GO:0001764,biological_process neuron migration;GO:0004672,molecular_function protein kinase activity;GO:0005524,molecular_function ATP binding;GO:0005783,cellular_component endoplasmic reticulum;GO:0005789,cellular_component endoplasmic reticulum membrane;GO:0006468,biological_process protein phosphorylation;GO:0006493,biological_process protein…	SGK196; glycoprotein-mannosyl O6-kinase [EC:2.7.1.183]; K17547	POMK
ENSG00000186260.12	-0.940504131	3.534263227	0.02970299	1	12;GO:0003713,molecular_function transcription coactivator activity;GO:0005515,molecular_function protein binding;GO:0005634,cellular_component nucleus;GO:0006351,biological_process transcription, DNA-templated;GO:0006355,biological_process regulation of transcription, DNA-templated;GO:0007275,biological_process multicellular organism development;GO:0007517,biological_process muscle organ develop…	NA	MKL2
XLOC_016562	-0.939355098	0.862482019	0.458125104	1	NA	NA	NA
ENSG00000197121.10	-0.938943516	3.521318237	0.019729526	1	17;GO:0004518,molecular_function nuclease activity;GO:0005783,cellular_component endoplasmic reticulum;GO:0005789,cellular_component endoplasmic reticulum membrane;GO:0006506,biological_process GPI anchor biosynthetic process;GO:0007605,biological_process sensory perception of sound;GO:0009880,biological_process embryonic pattern specification;GO:0009948,biological_process anterior/posterior axis…	PGAP1; GPI inositol-deacylase [EC:3.-.-.-]; K05294	PGAP1
XLOC_053332	-0.937984236	1.531303952	0.10093192	1	NA	NA	NA
ENSG00000086570.8	-0.935861218	7.87604104	0.004393553	0.79542769	12;GO:0005509,molecular_function calcium ion binding;GO:0005634,cellular_component nucleus;GO:0005886,cellular_component plasma membrane;GO:0005913,cellular_component cell-cell adherens junction;GO:0007155,biological_process cell adhesion;GO:0007156,biological_process homophilic cell adhesion via plasma membrane adhesion molecules;GO:0010631,biological_process epithelial cell migration;GO:0016020…	NA	FAT2
ENSG00000058668.10	-0.93480191	5.350243365	0.004738406	0.79542769	63;GO:0000166,molecular_function nucleotide binding;GO:0003407,biological_process neural retina development;GO:0005388,molecular_function calcium-transporting ATPase activity;GO:0005515,molecular_function protein binding;GO:0005516,molecular_function calmodulin binding;GO:0005524,molecular_function ATP binding;GO:0005886,cellular_component plasma membrane;GO:0005887,cellular_component integral co…	ATP2B; P-type Ca2+ transporter type 2B [EC:7.2.2.10]; K05850	ATP2B4
ENSG00000164418.15	-0.934634313	0.390688341	0.205752198	1	53;GO:0001662,biological_process behavioral fear response;GO:0004970,molecular_function ionotropic glutamate receptor activity;GO:0005216,molecular_function ion channel activity;GO:0005234,molecular_function extracellularly glutamate-gated ion channel activity;GO:0005515,molecular_function protein binding;GO:0005886,cellular_component plasma membrane;GO:0005887,cellular_component integral compone…	GRIK2; glutamate receptor, ionotropic kainate 2; K05202	GRIK2
ENSG00000121858.6	-0.929880586	4.090388116	0.006203047	0.860626683	32;GO:0005102,molecular_function signaling receptor binding;GO:0005125,molecular_function cytokine activity;GO:0005164,molecular_function tumor necrosis factor receptor binding;GO:0005515,molecular_function protein binding;GO:0005576,cellular_component extracellular region;GO:0005615,cellular_component extracellular space;GO:0005886,cellular_component plasma membrane;GO:0005887,cellular_component…	TNFSF10, TRAIL, CD253; tumor necrosis factor ligand superfamily member 10; K04721	TNFSF10
XLOC_033935	-0.928287471	0.225436487	0.464783787	1	NA	NA	NA
ENSG00000074590.9	-0.926278041	3.313176428	0.022814689	1	24;GO:0000166,molecular_function nucleotide binding;GO:0001650,cellular_component fibrillar center;GO:0002039,molecular_function p53 binding;GO:0004672,molecular_function protein kinase activity;GO:0004674,molecular_function protein serine/threonine kinase activity;GO:0005515,molecular_function protein binding;GO:0005524,molecular_function ATP binding;GO:0005634,cellular_component nucleus;GO:0005…	NA	NUAK1
XLOC_002211	-0.926266246	6.831113046	0.00282169	0.654735233	NA	NA	NA
ENSG00000135205.10	-0.925617281	1.220532824	0.125134908	1	3;GO:0005737,cellular_component cytoplasm;GO:0005814,cellular_component centriole;GO:0005856,cellular_component cytoskeleton	NA	CCDC146
ENSG00000178150.4	-0.924815684	2.623564463	0.044128869	1	14;GO:0000981,molecular_function DNA-binding transcription factor activity, RNA polymerase II-specific;GO:0003674,molecular_function molecular_function;GO:0003676,molecular_function nucleic acid binding;GO:0003677,molecular_function DNA binding;GO:0005515,molecular_function protein binding;GO:0005622,cellular_component intracellular;GO:0005634,cellular_component nucleus;GO:0006351,biological_proc…	KRAB; KRAB domain-containing zinc finger protein; K09228	ZNF114
ENSG00000165029.11	-0.923941352	2.494547612	0.070084676	1	73;GO:0000166,molecular_function nucleotide binding;GO:0002790,biological_process peptide secretion;GO:0005102,molecular_function signaling receptor binding;GO:0005515,molecular_function protein binding;GO:0005524,molecular_function ATP binding;GO:0005543,molecular_function phospholipid binding;GO:0005548,molecular_function phospholipid transporter activity;GO:0005789,cellular_component endoplasm…	ABCA1; ATP-binding cassette, subfamily A (ABC1), member 1; K05641	ABCA1
ENSG00000164128.2	-0.923641366	1.454550328	0.1223981	1	23;GO:0001601,molecular_function peptide YY receptor activity;GO:0001602,molecular_function pancreatic polypeptide receptor activity;GO:0003151,biological_process outflow tract morphogenesis;GO:0004930,molecular_function G protein-coupled receptor activity;GO:0004983,molecular_function neuropeptide Y receptor activity;GO:0005515,molecular_function protein binding;GO:0005886,cellular_component pla…	NPY1R; neuropeptide Y receptor type 1; K04204	NPY1R
ENSG00000115525.12	-0.922398412	0.185546031	0.344027578	1	18;GO:0000139,cellular_component Golgi membrane;GO:0001574,biological_process ganglioside biosynthetic process;GO:0003836,molecular_function beta-galactoside (CMP) alpha-2,3-sialyltransferase activity;GO:0004513,molecular_function neolactotetraosylceramide alpha-2,3-sialyltransferase activity;GO:0005794,cellular_component Golgi apparatus;GO:0005887,cellular_component integral component of plasma …	SIAT9; lactosylceramide alpha-2,3-sialyltransferase (sialyltransferase 9) [EC:2.4.99.9]; K03370	ST3GAL5
ENSG00000091536.12	-0.922378687	0.155137462	0.256380453	1	15;GO:0000166,molecular_function nucleotide binding;GO:0003774,molecular_function motor activity;GO:0003779,molecular_function actin binding;GO:0005516,molecular_function calmodulin binding;GO:0005524,molecular_function ATP binding;GO:0005737,cellular_component cytoplasm;GO:0005856,cellular_component cytoskeleton;GO:0007605,biological_process sensory perception of sound;GO:0007626,biological_proc…	NA	MYO15A
ENSG00000181004.5	-0.921398595	0.728059247	0.181942719	1	14;GO:0005515,molecular_function protein binding;GO:0005524,molecular_function ATP binding;GO:0005832,cellular_component chaperonin-containing T-complex;GO:0005929,cellular_component cilium;GO:0006458,biological_process 'de novo' protein folding;GO:0042073,biological_process intraciliary transport;GO:0042755,biological_process eating behavior;GO:0042995,cellular_component cell projection;GO:00441…	NA	BBS12
ENSG00000257335.4	-0.920408444	0.984709934	0.16371581	1	23;GO:0000023,biological_process maltose metabolic process;GO:0003824,molecular_function catalytic activity;GO:0004339,molecular_function glucan 1,4-alpha-glucosidase activity;GO:0004553,molecular_function hydrolase activity, hydrolyzing O-glycosyl compounds;GO:0004558,molecular_function alpha-1,4-glucosidase activity;GO:0005886,cellular_component plasma membrane;GO:0005975,biological_process car…	MGAM; maltase-glucoamylase [EC:3.2.1.20 3.2.1.3]; K12047	MGAM
ENSG00000143318.8	-0.918504662	1.854281755	0.141385352	1	37;GO:0005509,molecular_function calcium ion binding;GO:0005515,molecular_function protein binding;GO:0005737,cellular_component cytoplasm;GO:0005739,cellular_component mitochondrion;GO:0005759,cellular_component mitochondrial matrix;GO:0005783,cellular_component endoplasmic reticulum;GO:0005790,cellular_component smooth endoplasmic reticulum;GO:0005794,cellular_component Golgi apparatus;GO:00070…	NA	CASQ1
ENSG00000010310.4	-0.918388792	0.046516719	0.224158105	1	25;GO:0002029,biological_process desensitization of G protein-coupled receptor signaling pathway;GO:0004888,molecular_function transmembrane signaling receptor activity;GO:0004930,molecular_function G protein-coupled receptor activity;GO:0005515,molecular_function protein binding;GO:0005886,cellular_component plasma membrane;GO:0006091,biological_process generation of precursor metabolites and en…	GIPR; gastric inhibitory polypeptide receptor; K04580	GIPR
ENSG00000053438.7	-0.917685281	4.103184671	0.008503714	0.965303916	6;GO:0005737,cellular_component cytoplasm;GO:0007275,biological_process multicellular organism development;GO:0007420,biological_process brain development;GO:0009749,biological_process response to glucose;GO:0032024,biological_process positive regulation of insulin secretion;GO:0032880,biological_process regulation of protein localization	NA	NNAT
ENSG00000111266.4	-0.916776914	2.810969229	0.040344338	1	19;GO:0000188,biological_process inactivation of MAPK activity;GO:0004721,molecular_function phosphoprotein phosphatase activity;GO:0004725,molecular_function protein tyrosine phosphatase activity;GO:0005515,molecular_function protein binding;GO:0005634,cellular_component nucleus;GO:0005654,cellular_component nucleoplasm;GO:0005737,cellular_component cytoplasm;GO:0005829,cellular_component cytoso…	DUSP, MKP; dual specificity MAP kinase phosphatase [EC:3.1.3.16 3.1.3.48]; K04459	DUSP16
ENSG00000139908.10	-0.916617287	1.361214689	0.113187831	1	18;GO:0000166,molecular_function nucleotide binding;GO:0000287,molecular_function magnesium ion binding;GO:0004672,molecular_function protein kinase activity;GO:0004674,molecular_function protein serine/threonine kinase activity;GO:0005515,molecular_function protein binding;GO:0005524,molecular_function ATP binding;GO:0005634,cellular_component nucleus;GO:0005737,cellular_component cytoplasm;GO:0…	NA	TSSK4
ENSG00000119946.9	-0.915845234	2.488734889	0.054056983	1	7;GO:0005515,molecular_function protein binding;GO:0005886,cellular_component plasma membrane;GO:0006811,biological_process ion transport;GO:0016020,cellular_component membrane;GO:0016021,cellular_component integral component of membrane;GO:0030425,cellular_component dendrite;GO:0043025,cellular_component neuronal cell body	NA	CNNM1
XLOC_021809	-0.915372114	0.2613578	0.234387372	1	NA	NA	NA
ENSG00000205221.8	-0.914997476	6.50387465	0.003190366	0.709628653	8;GO:0005539,molecular_function glycosaminoglycan binding;GO:0005576,cellular_component extracellular region;GO:0005614,cellular_component interstitial matrix;GO:0010811,biological_process positive regulation of cell-substrate adhesion;GO:0021510,biological_process spinal cord development;GO:0030198,biological_process extracellular matrix organization;GO:0031012,cellular_component extracellular m…	NA	VIT
XLOC_033265	-0.914503618	0.123968289	0.249006814	1	NA	NA	NA
ENSG00000180787.5	-0.912332423	0.83666313	0.231983247	1	NA	NA	ZFP3
ENSG00000116574.4	-0.912278449	1.276337214	0.123258022	1	24;GO:0000082,biological_process G1/S transition of mitotic cell cycle;GO:0000139,cellular_component Golgi membrane;GO:0000166,molecular_function nucleotide binding;GO:0002102,cellular_component podosome;GO:0003924,molecular_function GTPase activity;GO:0005515,molecular_function protein binding;GO:0005525,molecular_function GTP binding;GO:0005622,cellular_component intracellular;GO:0005794,cellul…	NA	RHOU
ENSG00000077616.6	-0.91007293	2.941870102	0.031992345	1	14;GO:0003824,molecular_function catalytic activity;GO:0004180,molecular_function carboxypeptidase activity;GO:0005886,cellular_component plasma membrane;GO:0006508,biological_process proteolysis;GO:0008152,biological_process metabolic process;GO:0008233,molecular_function peptidase activity;GO:0008237,molecular_function metallopeptidase activity;GO:0016020,cellular_component membrane;GO:0016021,…	NA	NAALAD2
ENSG00000144426.14	-0.909486929	2.316969913	0.111586576	1	NA	NA	NBEAL1
ENSG00000184384.9	-0.909023287	4.597229534	0.009215858	1	11;GO:0003713,molecular_function transcription coactivator activity;GO:0005634,cellular_component nucleus;GO:0005654,cellular_component nucleoplasm;GO:0006351,biological_process transcription, DNA-templated;GO:0006355,biological_process regulation of transcription, DNA-templated;GO:0006367,biological_process transcription initiation from RNA polymerase II promoter;GO:0007219,biological_process No…	MAML; mastermind; K06061	MAML2
ENSG00000156011.12	-0.908523373	2.295595161	0.129989759	1	13;GO:0005085,molecular_function guanyl-nucleotide exchange factor activity;GO:0005086,molecular_function ARF guanyl-nucleotide exchange factor activity;GO:0005622,cellular_component intracellular;GO:0005886,cellular_component plasma membrane;GO:0014069,cellular_component postsynaptic density;GO:0016020,cellular_component membrane;GO:0030054,cellular_component cell junction;GO:0032011,biological_…	PSD; PH and SEC7 domain-containing protein; K12494	PSD3
ENSG00000134775.11	-0.907476901	3.165623094	0.028580715	1	13;GO:0003674,molecular_function molecular_function;GO:0003779,molecular_function actin binding;GO:0005515,molecular_function protein binding;GO:0005737,cellular_component cytoplasm;GO:0005856,cellular_component cytoskeleton;GO:0005865,cellular_component striated muscle thin filament;GO:0007015,biological_process actin filament organization;GO:0030017,cellular_component sarcomere;GO:0030018,cellu…	NA	FHOD3
XLOC_026019	-0.906261347	3.858887068	0.019407142	1	NA	NA	NA
XLOC_046463	-0.905008145	0.91294111	0.359232101	1	NA	NA	NA
XLOC_046263	-0.904976529	0.290867214	0.365806951	1	NA	NA	NA
XLOC_012792	-0.904142322	1.314461337	0.129402116	1	NA	NA	NA
ENSG00000172493.16	-0.903533075	5.074658101	0.011647814	1	5;GO:0003700,molecular_function DNA-binding transcription factor activity;GO:0005515,molecular_function protein binding;GO:0005634,cellular_component nucleus;GO:0006355,biological_process regulation of transcription, DNA-templated;GO:0008023,cellular_component transcription elongation factor complex	AFF1; AF4/FMR2 family member 1; K15184	AFF1
ENSG00000179168.10	-0.903377746	0.189042798	0.239728719	1	6;GO:0005515,molecular_function protein binding;GO:0006302,biological_process double-strand break repair;GO:0007275,biological_process multicellular organism development;GO:0007276,biological_process gamete generation;GO:0007283,biological_process spermatogenesis;GO:0030154,biological_process cell differentiation	NA	GGN
XLOC_048905	-0.902780338	0.673606848	0.250750167	1	NA	NA	NA
XLOC_050818	-0.902590278	0.994860399	0.154097712	1	NA	NA	NA
ENSG00000050165.13	-0.902305067	0.88908123	0.166230326	1	13;GO:0005576,cellular_component extracellular region;GO:0005615,cellular_component extracellular space;GO:0007275,biological_process multicellular organism development;GO:0009653,biological_process anatomical structure morphogenesis;GO:0016055,biological_process Wnt signaling pathway;GO:0017015,biological_process regulation of transforming growth factor beta receptor signaling pathway;GO:0030178…	NA	DKK3
ENSG00000173548.8	-0.901954889	4.13323812	0.02349521	1	26;GO:0000278,biological_process mitotic cell cycle;GO:0000281,biological_process mitotic cytokinesis;GO:0005515,molecular_function protein binding;GO:0005737,cellular_component cytoplasm;GO:0005829,cellular_component cytosol;GO:0006886,biological_process intracellular protein transport;GO:0006897,biological_process endocytosis;GO:0007032,biological_process endosome organization;GO:0007049,biolog…	NA	SNX33
ENSG00000257315.1	-0.901880824	5.880538685	0.016354797	1	11;GO:0000122,biological_process negative regulation of transcription by RNA polymerase II;GO:0000977,molecular_function RNA polymerase II regulatory region sequence-specific DNA binding;GO:0003677,molecular_function DNA binding;GO:0003700,molecular_function DNA-binding transcription factor activity;GO:0005634,cellular_component nucleus;GO:0005730,cellular_component nucleolus;GO:0006351,biologica…	NA	ZBED6
ENSG00000029534.15	-0.900771359	5.86544537	0.003348008	0.725109301	30;GO:0005198,molecular_function structural molecule activity;GO:0005200,molecular_function structural constituent of cytoskeleton;GO:0005515,molecular_function protein binding;GO:0005634,cellular_component nucleus;GO:0005737,cellular_component cytoplasm;GO:0005829,cellular_component cytosol;GO:0005856,cellular_component cytoskeleton;GO:0005886,cellular_component plasma membrane;GO:0006887,biolog…	ANK; ankyrin; K10380	ANK1
ENSG00000129422.9	-0.899851027	6.520804907	0.005327	0.820299393	13;GO:0005615,cellular_component extracellular space;GO:0005634,cellular_component nucleus;GO:0005730,cellular_component nucleolus;GO:0005737,cellular_component cytoplasm;GO:0005739,cellular_component mitochondrion;GO:0005794,cellular_component Golgi apparatus;GO:0005815,cellular_component microtubule organizing center;GO:0005819,cellular_component spindle;GO:0005856,cellular_component cytoskelet…	NA	MTUS1
XLOC_002782	-0.899597547	2.265973371	0.119243834	1	NA	NA	NA
ENSG00000121005.4	-0.898265545	1.535776479	0.141185163	1	4;GO:0003674,molecular_function molecular_function;GO:0005576,cellular_component extracellular region;GO:0060325,biological_process face morphogenesis;GO:0070062,cellular_component extracellular exosome	NA	CRISPLD1
ENSG00000104081.9	-0.897537578	2.397381655	0.051200963	1	15;GO:0001669,cellular_component acrosomal vesicle;GO:0001844,biological_process protein insertion into mitochondrial membrane involved in apoptotic signaling pathway;GO:0005515,molecular_function protein binding;GO:0005741,cellular_component mitochondrial outer membrane;GO:0005829,cellular_component cytosol;GO:0005886,cellular_component plasma membrane;GO:0006915,biological_process apoptotic pro…	BMF; Bcl-2-modifying factor; K17460	BMF
ENSG00000144214.5	-0.897313449	0.630247954	0.198465813	1	NA	NA	LYG1
ENSG00000205765.4	-0.895540007	2.958937836	0.057677326	1	2;GO:0005654,cellular_component nucleoplasm;GO:0005829,cellular_component cytosol	NA	C5orf51
XLOC_018166	-0.894090822	0.906957178	0.235014192	1	NA	NA	NA
ENSG00000162552.10	-0.892781222	3.247508223	0.025124827	1	85;GO:0001656,biological_process metanephros development;GO:0001658,biological_process branching involved in ureteric bud morphogenesis;GO:0001822,biological_process kidney development;GO:0001823,biological_process mesonephros development;GO:0001837,biological_process epithelial to mesenchymal transition;GO:0001838,biological_process embryonic epithelial tube formation;GO:0001889,biological_proce…	WNT4; wingless-type MMTV integration site family, member 4; K00408	WNT4
ENSG00000152910.14	-0.892222413	2.764078381	0.065200926	1	15;GO:0005515,molecular_function protein binding;GO:0005886,cellular_component plasma membrane;GO:0007155,biological_process cell adhesion;GO:0016020,cellular_component membrane;GO:0016021,cellular_component integral component of membrane;GO:0030054,cellular_component cell junction;GO:0030425,cellular_component dendrite;GO:0032225,biological_process regulation of synaptic transmission, dopaminerg…	NA	CNTNAP4
ENSG00000140836.10	-0.892122727	4.70516798	0.008420027	0.965303916	26;GO:0000122,biological_process negative regulation of transcription by RNA polymerase II;GO:0000978,molecular_function RNA polymerase II proximal promoter sequence-specific DNA binding;GO:0000981,molecular_function DNA-binding transcription factor activity, RNA polymerase II-specific;GO:0001078,molecular_function DNA-binding transcription repressor activity, RNA polymerase II-specific;GO:000367…	ATBF1; AT-binding transcription factor 1; K09378	ZFHX3
ENSG00000159208.11	-0.891953729	0.923031231	0.176070487	1	12;GO:0000976,molecular_function transcription regulatory region sequence-specific DNA binding;GO:0000980,molecular_function RNA polymerase II distal enhancer sequence-specific DNA binding;GO:0005515,molecular_function protein binding;GO:0005634,cellular_component nucleus;GO:0006351,biological_process transcription, DNA-templated;GO:0006355,biological_process regulation of transcription, DNA-temp…	NA	C1orf51
ENSG00000184307.9	-0.891596485	2.14426958	0.091357724	1	9;GO:0003674,molecular_function molecular_function;GO:0005575,cellular_component cellular_component;GO:0016020,cellular_component membrane;GO:0016021,cellular_component integral component of membrane;GO:0016740,molecular_function transferase activity;GO:0016746,molecular_function transferase activity, transferring acyl groups;GO:0018345,biological_process protein palmitoylation;GO:0019706,molecul…	NA	ZDHHC23
ENSG00000140279.8	-0.891466802	4.128871169	0.007917474	0.956444455	31;GO:0004601,molecular_function peroxidase activity;GO:0005509,molecular_function calcium ion binding;GO:0005886,cellular_component plasma membrane;GO:0006590,biological_process thyroid hormone generation;GO:0006979,biological_process response to oxidative stress;GO:0009566,biological_process fertilization;GO:0009615,biological_process response to virus;GO:0016020,cellular_component membrane;GO:…	DUOX, THOX; dual oxidase [EC:1.6.3.1 1.11.1.-]; K13411	DUOX2
ENSG00000100197.16	-0.891070874	1.72965851	0.09861818	1	33;GO:0004497,molecular_function monooxygenase activity;GO:0005506,molecular_function iron ion binding;GO:0005739,cellular_component mitochondrion;GO:0005783,cellular_component endoplasmic reticulum;GO:0005789,cellular_component endoplasmic reticulum membrane;GO:0006629,biological_process lipid metabolic process;GO:0006805,biological_process xenobiotic metabolic process;GO:0008144,molecular_funct…	CYP2D6; cytochrome P450 family 2 subfamily D polypeptide 6 [EC:1.14.14.1]; K17712	CYP2D6
ENSG00000205238.5	-0.89091659	0.994767633	0.165442359	1	3;GO:0005515,molecular_function protein binding;GO:0019901,molecular_function protein kinase binding;GO:0045859,biological_process regulation of protein kinase activity	SPDY, RINGO; speedy; K08694	SPDYE2
XLOC_040413	-0.890889209	0.077961017	0.434859374	1	NA	NA	NA
ENSG00000139679.11	-0.890383617	0.733193185	0.221421958	1	11;GO:0004930,molecular_function G protein-coupled receptor activity;GO:0005886,cellular_component plasma membrane;GO:0005887,cellular_component integral component of plasma membrane;GO:0007165,biological_process signal transduction;GO:0007186,biological_process G protein-coupled receptor signaling pathway;GO:0016020,cellular_component membrane;GO:0016021,cellular_component integral component of …	LPAR6, P2RY5; lysophosphatidic acid receptor 6; K04273	LPAR6
ENSG00000259224.1	-0.888987858	0.366760348	0.235361965	1	NA	NA	SLC35G6
ENSG00000198018.6	-0.88865252	4.958491918	0.004509587	0.79542769	9;GO:0016020,cellular_component membrane;GO:0016021,cellular_component integral component of membrane;GO:0016787,molecular_function hydrolase activity;GO:0017111,molecular_function nucleoside-triphosphatase activity;GO:0030659,cellular_component cytoplasmic vesicle membrane;GO:0030666,cellular_component endocytic vesicle membrane;GO:0031410,cellular_component cytoplasmic vesicle;GO:0034656,biolog…	NA	ENTPD7
XLOC_033367	-0.887600005	1.72660385	0.170500794	1	NA	NA	NA
ENSG00000133059.12	-0.887505999	3.771894168	0.02421889	1	23;GO:0000166,molecular_function nucleotide binding;GO:0004672,molecular_function protein kinase activity;GO:0004674,molecular_function protein serine/threonine kinase activity;GO:0004712,molecular_function protein serine/threonine/tyrosine kinase activity;GO:0004713,molecular_function protein tyrosine kinase activity;GO:0005524,molecular_function ATP binding;GO:0005737,cellular_component cytopla…	NA	DSTYK
ENSG00000185585.15	-0.887007357	4.622899765	0.008230077	0.965303916	5;GO:0005576,cellular_component extracellular region;GO:0030198,biological_process extracellular matrix organization;GO:0031012,cellular_component extracellular matrix;GO:0042803,molecular_function protein homodimerization activity;GO:0050840,molecular_function extracellular matrix binding	NA	OLFML2A
ENSG00000146674.10	-0.886092352	9.431066955	0.006350757	0.872482	35;GO:0001558,biological_process regulation of cell growth;GO:0001649,biological_process osteoblast differentiation;GO:0001933,biological_process negative regulation of protein phosphorylation;GO:0001968,molecular_function fibronectin binding;GO:0005515,molecular_function protein binding;GO:0005520,molecular_function insulin-like growth factor binding;GO:0005576,cellular_component extracellular r…	IGFBP3; insulin-like growth factor-binding protein 3; K10138	IGFBP3
ENSG00000170909.9	-0.885843618	0.227830037	0.248739999	1	12;GO:0005576,cellular_component extracellular region;GO:0005886,cellular_component plasma membrane;GO:0016020,cellular_component membrane;GO:0016021,cellular_component integral component of membrane;GO:0030316,biological_process osteoclast differentiation;GO:0035580,cellular_component specific granule lumen;GO:0038064,molecular_function collagen receptor activity;GO:0038065,biological_process co…	OSCAR; osteoclast-associated immunoglobulin-like receptor; K14377	OSCAR
ENSG00000157890.13	-0.885673448	0.656060546	0.231697737	1	8;GO:0003674,molecular_function molecular_function;GO:0005575,cellular_component cellular_component;GO:0005886,cellular_component plasma membrane;GO:0010842,biological_process retina layer formation;GO:0016020,cellular_component membrane;GO:0016021,cellular_component integral component of membrane;GO:0016323,cellular_component basolateral plasma membrane;GO:0034109,biological_process homotypic ce…	NA	MEGF11
XLOC_023211	-0.884398181	0.71125678	0.225639557	1	NA	NA	NA
ENSG00000149346.10	-0.884034021	0.741134958	0.210471769	1	1;GO:0005515,molecular_function protein binding	NA	SLX4IP
ENSG00000204653.5	-0.883099036	0.121434386	0.256190613	1	NA	nadX, ASPDH; aspartate dehydrogenase [EC:1.4.1.21]; K06989	ASPDH
ENSG00000198205.5	-0.882868811	0.761828252	0.187842063	1	11;GO:0000981,molecular_function DNA-binding transcription factor activity, RNA polymerase II-specific;GO:0003676,molecular_function nucleic acid binding;GO:0003700,molecular_function DNA-binding transcription factor activity;GO:0005515,molecular_function protein binding;GO:0005634,cellular_component nucleus;GO:0006351,biological_process transcription, DNA-templated;GO:0006355,biological_process …	NA	ZXDA
ENSG00000267710.1	-0.882793413	0.667094383	0.265450667	1	NA	NA	AC006116.20
ENSG00000197816.9	-0.880658902	1.813802754	0.11510195	1	7;GO:0005515,molecular_function protein binding;GO:0005886,cellular_component plasma membrane;GO:0016020,cellular_component membrane;GO:0016021,cellular_component integral component of membrane;GO:0034633,biological_process retinol transport;GO:0070062,cellular_component extracellular exosome;GO:0071939,biological_process vitamin A import	NA	CCDC180
ENSG00000130234.6	-0.879615662	0.737245854	0.201981415	1	38;GO:0001618,molecular_function virus receptor activity;GO:0001817,biological_process regulation of cytokine production;GO:0002003,biological_process angiotensin maturation;GO:0003051,biological_process angiotensin-mediated drinking behavior;GO:0003081,biological_process regulation of systemic arterial blood pressure by renin-angiotensin;GO:0004175,molecular_function endopeptidase activity;GO:00…	ACE2, ACEH; angiotensin-converting enzyme 2 [EC:3.4.17.23]; K09708	ACE2
ENSG00000108306.7	-0.879390335	1.615569102	0.116607301	1	15;GO:0000209,biological_process protein polyubiquitination;GO:0001662,biological_process behavioral fear response;GO:0004842,molecular_function ubiquitin-protein transferase activity;GO:0005515,molecular_function protein binding;GO:0005575,cellular_component cellular_component;GO:0005737,cellular_component cytoplasm;GO:0005829,cellular_component cytosol;GO:0016567,biological_process protein ubiq…	NA	FBXL20
ENSG00000146938.10	-0.878090194	1.459411435	0.122639669	1	38;GO:0003360,biological_process brainstem development;GO:0005515,molecular_function protein binding;GO:0005886,cellular_component plasma membrane;GO:0005887,cellular_component integral component of plasma membrane;GO:0007155,biological_process cell adhesion;GO:0007158,biological_process neuron cell-cell adhesion;GO:0007612,biological_process learning;GO:0009986,cellular_component cell surface;GO…	NLGN; neuroligin; K07378	NLGN4X
ENSG00000166439.5	-0.87744728	3.572437265	0.026769807	1	11;GO:0005634,cellular_component nucleus;GO:0005654,cellular_component nucleoplasm;GO:0006974,biological_process cellular response to DNA damage stimulus;GO:0016567,biological_process protein ubiquitination;GO:0016607,cellular_component nuclear speck;GO:0016740,molecular_function transferase activity;GO:0031491,molecular_function nucleosome binding;GO:0035861,cellular_component site of double-str…	NA	RNF169
ENSG00000136040.4	-0.876388573	0.341504789	0.233915472	1	13;GO:0005102,molecular_function signaling receptor binding;GO:0005515,molecular_function protein binding;GO:0005886,cellular_component plasma membrane;GO:0007155,biological_process cell adhesion;GO:0007162,biological_process negative regulation of cell adhesion;GO:0007165,biological_process signal transduction;GO:0008360,biological_process regulation of cell shape;GO:0016020,cellular_component m…	PLXNC, CD232; plexin C; K06572	PLXNC1
ENSG00000196917.4	-0.874858689	2.542481174	0.10194465	1	8;GO:0004930,molecular_function G protein-coupled receptor activity;GO:0005886,cellular_component plasma membrane;GO:0007165,biological_process signal transduction;GO:0007186,biological_process G protein-coupled receptor signaling pathway;GO:0016020,cellular_component membrane;GO:0016021,cellular_component integral component of membrane;GO:0043229,cellular_component intracellular organelle;GO:005…	HCAR1, GPR81; hydroxycarboxylic acid receptor 1; K08401	HCAR1
XLOC_002592	-0.871626608	0.963854485	0.280070253	1	NA	NA	NA
ENSG00000151882.7	-0.871581282	2.565916154	0.105555197	1	13;GO:0001954,biological_process positive regulation of cell-matrix adhesion;GO:0005125,molecular_function cytokine activity;GO:0005515,molecular_function protein binding;GO:0005576,cellular_component extracellular region;GO:0005615,cellular_component extracellular space;GO:0006935,biological_process chemotaxis;GO:0006955,biological_process immune response;GO:0007186,biological_process G protein-…	CCL28; C-C motif chemokine 28; K05513	CCL28
ENSG00000154175.12	-0.870352419	1.374796824	0.146436525	1	11;GO:0005201,molecular_function extracellular matrix structural constituent;GO:0005518,molecular_function collagen binding;GO:0005539,molecular_function glycosaminoglycan binding;GO:0005576,cellular_component extracellular region;GO:0005614,cellular_component interstitial matrix;GO:0005615,cellular_component extracellular space;GO:0008201,molecular_function heparin binding;GO:0010811,biological_…	NA	ABI3BP
ENSG00000157404.11	-0.870319126	2.351185161	0.065114371	1	109;GO:0000165,biological_process MAPK cascade;GO:0000166,molecular_function nucleotide binding;GO:0000187,biological_process activation of MAPK activity;GO:0001541,biological_process ovarian follicle development;GO:0001669,cellular_component acrosomal vesicle;GO:0002020,molecular_function protease binding;GO:0002318,biological_process myeloid progenitor cell differentiation;GO:0002320,biological…	KIT, SCFR, CD117; proto-oncogene tyrosine-protein kinase Kit [EC:2.7.10.1]; K05091	KIT
ENSG00000170802.11	-0.86738724	0.331817445	0.253943638	1	13;GO:0000981,molecular_function DNA-binding transcription factor activity, RNA polymerase II-specific;GO:0003677,molecular_function DNA binding;GO:0003700,molecular_function DNA-binding transcription factor activity;GO:0005515,molecular_function protein binding;GO:0005634,cellular_component nucleus;GO:0006351,biological_process transcription, DNA-templated;GO:0006355,biological_process regulatio…	NA	FOXN2
ENSG00000153714.5	-0.866835071	1.222436826	0.152655985	1	NA	NA	LURAP1L
ENSG00000085382.7	-0.86680069	2.355783818	0.068277824	1	24;GO:0000139,cellular_component Golgi membrane;GO:0004842,molecular_function ubiquitin-protein transferase activity;GO:0005515,molecular_function protein binding;GO:0005634,cellular_component nucleus;GO:0005737,cellular_component cytoplasm;GO:0005783,cellular_component endoplasmic reticulum;GO:0005794,cellular_component Golgi apparatus;GO:0006351,biological_process transcription, DNA-templated;G…	NA	HACE1
ENSG00000183853.13	-0.866636091	4.133612732	0.014227572	1	14;GO:0001933,biological_process negative regulation of protein phosphorylation;GO:0005515,molecular_function protein binding;GO:0005886,cellular_component plasma membrane;GO:0005911,cellular_component cell-cell junction;GO:0007588,biological_process excretion;GO:0016020,cellular_component membrane;GO:0016021,cellular_component integral component of membrane;GO:0017022,molecular_function myosin b…	NA	KIRREL
ENSG00000134757.4	-0.866381651	2.502333116	0.0694938	1	14;GO:0001533,cellular_component cornified envelope;GO:0005509,molecular_function calcium ion binding;GO:0005829,cellular_component cytosol;GO:0005886,cellular_component plasma membrane;GO:0007155,biological_process cell adhesion;GO:0007156,biological_process homophilic cell adhesion via plasma membrane adhesion molecules;GO:0016020,cellular_component membrane;GO:0016021,cellular_component integr…	NA	DSG3
ENSG00000165125.13	-0.866080425	1.995071575	0.101883785	1	22;GO:0005216,molecular_function ion channel activity;GO:0005227,molecular_function calcium activated cation channel activity;GO:0005262,molecular_function calcium channel activity;GO:0005515,molecular_function protein binding;GO:0005516,molecular_function calmodulin binding;GO:0005886,cellular_component plasma membrane;GO:0005887,cellular_component integral component of plasma membrane;GO:000681…	TRPV6; transient receptor potential cation channel subfamily V member 6; K04975	TRPV6
XLOC_052018	-0.866026046	0.173229288	0.274896609	1	NA	NA	NA
XLOC_002590	-0.863987906	1.104829222	0.254106189	1	NA	NA	NA
ENSG00000197779.9	-0.86161013	0.907295947	0.176599129	1	13;GO:0000981,molecular_function DNA-binding transcription factor activity, RNA polymerase II-specific;GO:0003676,molecular_function nucleic acid binding;GO:0003677,molecular_function DNA binding;GO:0003700,molecular_function DNA-binding transcription factor activity;GO:0005515,molecular_function protein binding;GO:0005622,cellular_component intracellular;GO:0005634,cellular_component nucleus;GO:…	KRAB; KRAB domain-containing zinc finger protein; K09228	ZNF81
ENSG00000137393.8	-0.860464207	5.690528728	0.006605039	0.898605899	19;GO:0000151,cellular_component ubiquitin ligase complex;GO:0000209,biological_process protein polyubiquitination;GO:0004842,molecular_function ubiquitin-protein transferase activity;GO:0005515,molecular_function protein binding;GO:0005737,cellular_component cytoplasm;GO:0005739,cellular_component mitochondrion;GO:0005829,cellular_component cytosol;GO:0006511,biological_process ubiquitin-depende…	NA	RNF144B
ENSG00000134852.10	-0.858841243	3.051441728	0.037042621	1	49;GO:0000077,biological_process DNA damage checkpoint;GO:0000978,molecular_function RNA polymerase II proximal promoter sequence-specific DNA binding;GO:0000980,molecular_function RNA polymerase II distal enhancer sequence-specific DNA binding;GO:0000981,molecular_function DNA-binding transcription factor activity, RNA polymerase II-specific;GO:0000982,molecular_function DNA-binding transcriptio…	CLOCK, KAT13D; circadian locomoter output cycles kaput protein [EC:2.3.1.48]; K02223	CLOCK
ENSG00000254221.1	-0.858771838	1.451840569	0.149823771	1	11;GO:0005509,molecular_function calcium ion binding;GO:0005515,molecular_function protein binding;GO:0005886,cellular_component plasma membrane;GO:0005887,cellular_component integral component of plasma membrane;GO:0007155,biological_process cell adhesion;GO:0007156,biological_process homophilic cell adhesion via plasma membrane adhesion molecules;GO:0007267,biological_process cell-cell signalin…	NA	PCDHGB1
ENSG00000107104.14	-0.857895319	4.803768533	0.008238562	0.965303916	22;GO:0005515,molecular_function protein binding;GO:0005634,cellular_component nucleus;GO:0005737,cellular_component cytoplasm;GO:0005886,cellular_component plasma membrane;GO:0006351,biological_process transcription, DNA-templated;GO:0006355,biological_process regulation of transcription, DNA-templated;GO:0008013,molecular_function beta-catenin binding;GO:0010977,biological_process negative regu…	NA	KANK1
ENSG00000137145.16	-0.857705295	5.204518631	0.006051715	0.851147073	15;GO:0005085,molecular_function guanyl-nucleotide exchange factor activity;GO:0005737,cellular_component cytoplasm;GO:0005794,cellular_component Golgi apparatus;GO:0005829,cellular_component cytosol;GO:0005886,cellular_component plasma membrane;GO:0015031,biological_process protein transport;GO:0016020,cellular_component membrane;GO:0017112,molecular_function Rab guanyl-nucleotide exchange facto…	NA	DENND4C
XLOC_031112	-0.857184815	1.622536749	0.125790736	1	NA	NA	NA
ENSG00000171444.13	-0.8558262	5.746479761	0.009981659	1	16;GO:0005515,molecular_function protein binding;GO:0005634,cellular_component nucleus;GO:0005654,cellular_component nucleoplasm;GO:0005737,cellular_component cytoplasm;GO:0005829,cellular_component cytosol;GO:0005886,cellular_component plasma membrane;GO:0007165,biological_process signal transduction;GO:0010633,biological_process negative regulation of epithelial cell migration;GO:0016020,cellul…	NA	MCC
ENSG00000170324.15	-0.855813581	1.524081993	0.145739574	1	10;GO:0005515,molecular_function protein binding;GO:0005545,molecular_function 1-phosphatidylinositol binding;GO:0005737,cellular_component cytoplasm;GO:0005856,cellular_component cytoskeleton;GO:0005886,cellular_component plasma membrane;GO:0005923,cellular_component bicellular tight junction;GO:0016020,cellular_component membrane;GO:0016323,cellular_component basolateral plasma membrane;GO:0030…	NA	FRMPD2
ENSG00000155008.9	-0.855665201	1.980048489	0.112958555	1	10;GO:0002576,biological_process platelet degranulation;GO:0005515,molecular_function protein binding;GO:0005576,cellular_component extracellular region;GO:0005739,cellular_component mitochondrion;GO:0005743,cellular_component mitochondrial inner membrane;GO:0016020,cellular_component membrane;GO:0016021,cellular_component integral component of membrane;GO:0031093,cellular_component platelet alph…	NA	APOOL
ENSG00000162924.9	-0.853052359	4.097964562	0.052041022	1	29;GO:0000122,biological_process negative regulation of transcription by RNA polymerase II;GO:0000980,molecular_function RNA polymerase II distal enhancer sequence-specific DNA binding;GO:0000981,molecular_function DNA-binding transcription factor activity, RNA polymerase II-specific;GO:0001205,molecular_function DNA-binding transcription activator activity, RNA polymerase II-specific;GO:0003677,…	REL; c-Rel proto-oncogene protein; K09254	REL
ENSG00000172653.7	-0.852787161	0.749592118	0.233347825	1	NA	NA	C17orf66
ENSG00000198515.9	-0.851461009	0.766004752	0.200448278	1	21;GO:0000166,molecular_function nucleotide binding;GO:0001750,cellular_component photoreceptor outer segment;GO:0005216,molecular_function ion channel activity;GO:0005221,molecular_function intracellular cyclic nucleotide activated cation channel activity;GO:0005249,molecular_function voltage-gated potassium channel activity;GO:0005515,molecular_function protein binding;GO:0005886,cellular_compo…	CNGA1; cyclic nucleotide gated channel alpha 1; K04948	CNGA1
ENSG00000163328.9	-0.851261574	0.051989845	0.299827411	1	8;GO:0003674,molecular_function molecular_function;GO:0005737,cellular_component cytoplasm;GO:0016020,cellular_component membrane;GO:0016021,cellular_component integral component of membrane;GO:0035556,biological_process intracellular signal transduction;GO:0050890,biological_process cognition;GO:0055085,biological_process transmembrane transport;GO:0070062,cellular_component extracellular exosome	NA	GPR155
ENSG00000160870.8	-0.850880247	2.501864937	0.070908232	1	20;GO:0002933,biological_process lipid hydroxylation;GO:0004497,molecular_function monooxygenase activity;GO:0005506,molecular_function iron ion binding;GO:0005783,cellular_component endoplasmic reticulum;GO:0005789,cellular_component endoplasmic reticulum membrane;GO:0006805,biological_process xenobiotic metabolic process;GO:0008202,biological_process steroid metabolic process;GO:0008395,molecul…	CYP3A7; cytochrome P450 family 3 subfamily A polypeptide 7 [EC:1.14.14.1]; K17691	CYP3A7
ENSG00000053702.10	-0.849348569	1.442684531	0.136517984	1	7;GO:0004190,molecular_function aspartic-type endopeptidase activity;GO:0005515,molecular_function protein binding;GO:0005634,cellular_component nucleus;GO:0005737,cellular_component cytoplasm;GO:0006351,biological_process transcription, DNA-templated;GO:0006355,biological_process regulation of transcription, DNA-templated;GO:0006508,biological_process proteolysis	NA	NRIP2
ENSG00000180089.4	-0.848132929	0.206551493	0.272207157	1	11;GO:0005515,molecular_function protein binding;GO:0005737,cellular_component cytoplasm;GO:0005789,cellular_component endoplasmic reticulum membrane;GO:0016020,cellular_component membrane;GO:0016021,cellular_component integral component of membrane;GO:0016787,molecular_function hydrolase activity;GO:0016803,molecular_function ether hydrolase activity;GO:0036151,biological_process phosphatidylcho…	TMEM86B; alkenylglycerophosphocholine hydrolase [EC:3.3.2.2]; K18575	TMEM86B
XLOC_056283	-0.847047513	0.520936875	0.226170615	1	NA	NA	NA
ENSG00000130584.6	-0.846421262	0.820966399	0.189776365	1	11;GO:0003676,molecular_function nucleic acid binding;GO:0005515,molecular_function protein binding;GO:0005634,cellular_component nucleus;GO:0006351,biological_process transcription, DNA-templated;GO:0006355,biological_process regulation of transcription, DNA-templated;GO:0030853,biological_process negative regulation of granulocyte differentiation;GO:0045650,biological_process negative regulatio…	NA	ZBTB46
XLOC_048073	-0.846376615	2.708414281	0.08114281	1	NA	NA	NA
ENSG00000105143.8	-0.846043275	2.073793572	0.089921849	1	25;GO:0001504,biological_process neurotransmitter uptake;GO:0005313,molecular_function L-glutamate transmembrane transporter activity;GO:0005314,molecular_function high-affinity glutamate transmembrane transporter activity;GO:0005794,cellular_component Golgi apparatus;GO:0005886,cellular_component plasma membrane;GO:0005887,cellular_component integral component of plasma membrane;GO:0006811,biolo…	SLC1A6, EAAT4; solute carrier family 1 (high affinity glutamate/aspartate transporter), member 6; K05617	SLC1A6
XLOC_035676	-0.845022435	1.220915994	0.201395209	1	NA	NA	NA
XLOC_008955	-0.843934267	0.053981782	0.403626628	1	NA	NA	NA
ENSG00000128881.12	-0.843771327	3.851241988	0.041261636	1	36;GO:0000166,molecular_function nucleotide binding;GO:0000226,biological_process microtubule cytoskeleton organization;GO:0004672,molecular_function protein kinase activity;GO:0004674,molecular_function protein serine/threonine kinase activity;GO:0005515,molecular_function protein binding;GO:0005524,molecular_function ATP binding;GO:0005615,cellular_component extracellular space;GO:0005634,cellu…	NA	TTBK2
ENSG00000167625.6	-0.841511546	1.023673456	0.247675743	1	NA	NA	ZNF526
XLOC_053103	-0.841328435	1.926965865	0.197657302	1	NA	NA	NA
ENSG00000123095.5	-0.840956427	4.711580147	0.012316524	1	29;GO:0000122,biological_process negative regulation of transcription by RNA polymerase II;GO:0000978,molecular_function RNA polymerase II proximal promoter sequence-specific DNA binding;GO:0000981,molecular_function DNA-binding transcription factor activity, RNA polymerase II-specific;GO:0001078,molecular_function DNA-binding transcription repressor activity, RNA polymerase II-specific;GO:000110…	BHLHB3, DEC2; class B basic helix-loop-helix protein 3; K03730	BHLHE41
ENSG00000197343.6	-0.839374709	3.532095827	0.052011343	1	15;GO:0000981,molecular_function DNA-binding transcription factor activity, RNA polymerase II-specific;GO:0003674,molecular_function molecular_function;GO:0003676,molecular_function nucleic acid binding;GO:0003677,molecular_function DNA binding;GO:0003700,molecular_function DNA-binding transcription factor activity;GO:0005515,molecular_function protein binding;GO:0005622,cellular_component intrac…	NA	ZNF655
ENSG00000105855.5	-0.838260122	5.621718565	0.007245024	0.936072885	19;GO:0001573,biological_process ganglioside metabolic process;GO:0005102,molecular_function signaling receptor binding;GO:0005886,cellular_component plasma membrane;GO:0007155,biological_process cell adhesion;GO:0007229,biological_process integrin-mediated signaling pathway;GO:0008305,cellular_component integrin complex;GO:0009986,cellular_component cell surface;GO:0010628,biological_process pos…	ITGB8; integrin beta 8; K06591	ITGB8
ENSG00000149256.10	-0.838043178	1.735877033	0.124579915	1	26;GO:0000902,biological_process cell morphogenesis;GO:0001702,biological_process gastrulation with mouth forming second;GO:0005634,cellular_component nucleus;GO:0005737,cellular_component cytoplasm;GO:0005886,cellular_component plasma membrane;GO:0005887,cellular_component integral component of plasma membrane;GO:0007157,biological_process heterophilic cell-cell adhesion via plasma membrane cell…	NA	TENM4
ENSG00000160183.9	-0.83706315	2.778372168	0.059263165	1	15;GO:0004252,molecular_function serine-type endopeptidase activity;GO:0005044,molecular_function scavenger receptor activity;GO:0005783,cellular_component endoplasmic reticulum;GO:0005789,cellular_component endoplasmic reticulum membrane;GO:0006508,biological_process proteolysis;GO:0006883,biological_process cellular sodium ion homeostasis;GO:0006898,biological_process receptor-mediated endocyto…	NA	TMPRSS3
ENSG00000167378.4	-0.837041657	1.135189308	0.191287908	1	NA	NA	IRGQ
ENSG00000157110.11	-0.835022424	2.717822936	0.094237553	1	23;GO:0000398,biological_process mRNA splicing, via spliceosome;GO:0000932,cellular_component P-body;GO:0003676,molecular_function nucleic acid binding;GO:0003713,molecular_function transcription coactivator activity;GO:0003723,molecular_function RNA binding;GO:0005515,molecular_function protein binding;GO:0005634,cellular_component nucleus;GO:0005654,cellular_component nucleoplasm;GO:0005685,cel…	NA	RBPMS
XLOC_012185	-0.834688216	0.374057009	0.24378644	1	NA	NA	NA
ENSG00000205047.3	-0.834394335	1.192542898	0.187777867	1	NA	NA	FLJ00104
XLOC_039009	-0.83425717	0.498528895	0.301364531	1	NA	NA	NA
ENSG00000164039.10	-0.833221339	0.229846576	0.260067002	1	15;GO:0003858,molecular_function 3-hydroxybutyrate dehydrogenase activity;GO:0005737,cellular_component cytoplasm;GO:0005829,cellular_component cytosol;GO:0006635,biological_process fatty acid beta-oxidation;GO:0008667,molecular_function 2,3-dihydro-2,3-dihydroxybenzoate dehydrogenase activity;GO:0016491,molecular_function oxidoreductase activity;GO:0016628,molecular_function oxidoreductase activ…	E1.1.1.30, bdh; 3-hydroxybutyrate dehydrogenase [EC:1.1.1.30]; K00019	BDH2
ENSG00000114127.6	-0.832109143	4.429205292	0.014506133	1	36;GO:0000723,biological_process telomere maintenance;GO:0000932,cellular_component P-body;GO:0000956,biological_process nuclear-transcribed mRNA catabolic process;GO:0002151,molecular_function G-quadruplex RNA binding;GO:0003676,molecular_function nucleic acid binding;GO:0003677,molecular_function DNA binding;GO:0003723,molecular_function RNA binding;GO:0004518,molecular_function nuclease activi…	XRN1, SEP1, KEM1; 5'-3' exoribonuclease 1 [EC:3.1.13.-]; K12618	XRN1
ENSG00000121898.8	-0.831359282	-0.062140028	0.281320046	1	3;GO:0005576,cellular_component extracellular region;GO:0006508,biological_process proteolysis;GO:0008270,molecular_function zinc ion binding	NA	CPXM2
ENSG00000174827.9	-0.831296515	2.145861975	0.092896627	1	19;GO:0005124,molecular_function scavenger receptor binding;GO:0005215,molecular_function transporter activity;GO:0005515,molecular_function protein binding;GO:0005886,cellular_component plasma membrane;GO:0008283,biological_process cell proliferation;GO:0015879,biological_process carnitine transport;GO:0015893,biological_process drug transport;GO:0016020,cellular_component membrane;GO:0016324,ce…	NA	PDZK1
ENSG00000156804.3	-0.830205104	6.055977222	0.01133668	1	13;GO:0000209,biological_process protein polyubiquitination;GO:0004842,molecular_function ubiquitin-protein transferase activity;GO:0005515,molecular_function protein binding;GO:0005634,cellular_component nucleus;GO:0005654,cellular_component nucleoplasm;GO:0005737,cellular_component cytoplasm;GO:0005829,cellular_component cytosol;GO:0014894,biological_process response to denervation involved in …	FBXO25_32; F-box protein 25/32; K10305	FBXO32
ENSG00000153956.11	-0.829993426	0.981573197	0.245994882	1	28;GO:0005244,molecular_function voltage-gated ion channel activity;GO:0005245,molecular_function voltage-gated calcium channel activity;GO:0005262,molecular_function calcium channel activity;GO:0005886,cellular_component plasma membrane;GO:0005891,cellular_component voltage-gated calcium channel complex;GO:0006811,biological_process ion transport;GO:0006816,biological_process calcium ion transpo…	CACNA2D1; voltage-dependent calcium channel alpha-2/delta-1; K04858	CACNA2D1
ENSG00000146233.3	-0.827905512	1.528129578	0.152634221	1	22;GO:0004497,molecular_function monooxygenase activity;GO:0005506,molecular_function iron ion binding;GO:0005783,cellular_component endoplasmic reticulum;GO:0005789,cellular_component endoplasmic reticulum membrane;GO:0006629,biological_process lipid metabolic process;GO:0006699,biological_process bile acid biosynthetic process;GO:0006707,biological_process cholesterol catabolic process;GO:00075…	CYP39A1; 24-hydroxycholesterol 7alpha-hydroxylase [EC:1.14.14.26]; K07439	CYP39A1
ENSG00000055732.8	-0.827580597	0.396523073	0.238425086	1	23;GO:0000421,cellular_component autophagosome membrane;GO:0005261,molecular_function cation channel activity;GO:0005737,cellular_component cytoplasm;GO:0005764,cellular_component lysosome;GO:0005765,cellular_component lysosomal membrane;GO:0005768,cellular_component endosome;GO:0005886,cellular_component plasma membrane;GO:0006811,biological_process ion transport;GO:0007626,biological_process lo…	NA	MCOLN3
ENSG00000173567.10	-0.827315531	0.960735883	0.197399645	1	NA	NA	GPR113
ENSG00000123096.7	-0.827295126	0.391548244	0.243422082	1	12;GO:0005886,cellular_component plasma membrane;GO:0005887,cellular_component integral component of plasma membrane;GO:0006936,biological_process muscle contraction;GO:0007155,biological_process cell adhesion;GO:0016010,cellular_component dystrophin-associated glycoprotein complex;GO:0016020,cellular_component membrane;GO:0016021,cellular_component integral component of membrane;GO:0030054,cellu…	NA	SSPN
ENSG00000131781.8	-0.825657232	2.469799062	0.08720138	1	14;GO:0004497,molecular_function monooxygenase activity;GO:0004499,molecular_function N,N-dimethylaniline monooxygenase activity;GO:0005783,cellular_component endoplasmic reticulum;GO:0005789,cellular_component endoplasmic reticulum membrane;GO:0005829,cellular_component cytosol;GO:0008150,biological_process biological_process;GO:0016020,cellular_component membrane;GO:0016021,cellular_component i…	FMO; dimethylaniline monooxygenase (N-oxide forming) [EC:1.14.13.8]; K00485	FMO5
ENSG00000118514.9	-0.825532506	2.32046908	0.090349144	1	12;GO:0001758,molecular_function retinal dehydrogenase activity;GO:0005622,cellular_component intracellular;GO:0005737,cellular_component cytoplasm;GO:0005829,cellular_component cytosol;GO:0008152,biological_process metabolic process;GO:0016491,molecular_function oxidoreductase activity;GO:0016620,molecular_function oxidoreductase activity, acting on the aldehyde or oxo group of donors, NAD or NA…	ALDH8A1; aminomuconate-semialdehyde dehydrogenase [EC:1.2.1.32]; K23234	ALDH8A1
ENSG00000221963.5	-0.82482949	3.796861228	0.036006465	1	7;GO:0005515,molecular_function protein binding;GO:0005576,cellular_component extracellular region;GO:0006869,biological_process lipid transport;GO:0008289,molecular_function lipid binding;GO:0016020,cellular_component membrane;GO:0016021,cellular_component integral component of membrane;GO:0042157,biological_process lipoprotein metabolic process	NA	APOL6
ENSG00000182782.7	-0.824479195	6.229332273	0.009825001	1	13;GO:0001781,biological_process neutrophil apoptotic process;GO:0004930,molecular_function G protein-coupled receptor activity;GO:0005886,cellular_component plasma membrane;GO:0006915,biological_process apoptotic process;GO:0007165,biological_process signal transduction;GO:0007186,biological_process G protein-coupled receptor signaling pathway;GO:0016020,cellular_component membrane;GO:0016021,ce…	HCAR2_3, GPR109; hydroxycarboxylic acid receptor 2/3; K08402	HCAR2
ENSG00000144451.14	-0.823741566	2.118038883	0.124156543	1	15;GO:0005634,cellular_component nucleus;GO:0005737,cellular_component cytoplasm;GO:0005856,cellular_component cytoskeleton;GO:0005929,cellular_component cilium;GO:0005930,cellular_component axoneme;GO:0007288,biological_process sperm axoneme assembly;GO:0030030,biological_process cell projection organization;GO:0031514,cellular_component motile cilium;GO:0035082,biological_process axoneme assemb…	NA	SPAG16
ENSG00000155026.12	-0.822794311	1.313932255	0.247975847	1	NA	NA	RSPH10B
ENSG00000106278.7	-0.822644795	0.976575067	0.231684126	1	25;GO:0002244,biological_process hematopoietic progenitor cell differentiation;GO:0004721,molecular_function phosphoprotein phosphatase activity;GO:0004725,molecular_function protein tyrosine phosphatase activity;GO:0005001,molecular_function transmembrane receptor protein tyrosine phosphatase activity;GO:0005515,molecular_function protein binding;GO:0005576,cellular_component extracellular regio…	PTPRZ; receptor-type tyrosine-protein phosphatase zeta [EC:3.1.3.48]; K08114	PTPRZ1
ENSG00000117009.7	-0.822049285	3.075361373	0.053464974	1	28;GO:0004497,molecular_function monooxygenase activity;GO:0004502,molecular_function kynurenine 3-monooxygenase activity;GO:0005739,cellular_component mitochondrion;GO:0005741,cellular_component mitochondrial outer membrane;GO:0005829,cellular_component cytosol;GO:0006569,biological_process tryptophan catabolic process;GO:0009435,biological_process NAD biosynthetic process;GO:0009651,biological_…	KMO; kynurenine 3-monooxygenase [EC:1.14.13.9]; K00486	KMO
XLOC_045120	-0.821695763	1.396962529	0.166092354	1	NA	NA	NA
XLOC_054502	-0.821650508	0.034635349	0.37779356	1	NA	NA	NA
ENSG00000165685.4	-0.82138413	1.924041615	0.120632327	1	5;GO:0003674,molecular_function molecular_function;GO:0008150,biological_process biological_process;GO:0016020,cellular_component membrane;GO:0016021,cellular_component integral component of membrane;GO:0070062,cellular_component extracellular exosome	NA	TMEM52B
ENSG00000081189.9	-0.821166719	2.857292348	0.060380934	1	131;GO:0000122,biological_process negative regulation of transcription by RNA polymerase II;GO:0000165,biological_process MAPK cascade;GO:0000977,molecular_function RNA polymerase II regulatory region sequence-specific DNA binding;GO:0000978,molecular_function RNA polymerase II proximal promoter sequence-specific DNA binding;GO:0000980,molecular_function RNA polymerase II distal enhancer sequence…	MEF2C; MADS-box transcription enhancer factor 2C; K04454	MEF2C
XLOC_022255	-0.819506234	0.292535374	0.29130024	1	NA	NA	NA
ENSG00000100201.14	-0.819266556	7.516431487	0.011787564	1	38;GO:0000166,molecular_function nucleotide binding;GO:0000380,biological_process alternative mRNA splicing, via spliceosome;GO:0000381,biological_process regulation of alternative mRNA splicing, via spliceosome;GO:0001837,biological_process epithelial to mesenchymal transition;GO:0002376,biological_process immune system process;GO:0003676,molecular_function nucleic acid binding;GO:0003713,molecu…	NA	DDX17
ENSG00000008277.10	-0.81873538	2.550832569	0.075812468	1	19;GO:0004222,molecular_function metalloendopeptidase activity;GO:0005178,molecular_function integrin binding;GO:0005515,molecular_function protein binding;GO:0005886,cellular_component plasma membrane;GO:0006508,biological_process proteolysis;GO:0007155,biological_process cell adhesion;GO:0007162,biological_process negative regulation of cell adhesion;GO:0007417,biological_process central nervou…	NA	ADAM22
ENSG00000167653.4	-0.818708418	1.781836672	0.23674179	1	8;GO:0005576,cellular_component extracellular region;GO:0005886,cellular_component plasma membrane;GO:0016020,cellular_component membrane;GO:0031225,cellular_component anchored component of membrane;GO:0033130,molecular_function acetylcholine receptor binding;GO:0070062,cellular_component extracellular exosome;GO:0070373,biological_process negative regulation of ERK1 and ERK2 cascade;GO:0099601,b…	NA	PSCA
ENSG00000214814.2	-0.818284839	0.971285854	0.204134399	1	5;GO:0003674,molecular_function molecular_function;GO:0005575,cellular_component cellular_component;GO:0009617,biological_process response to bacterium;GO:0016020,cellular_component membrane;GO:0016021,cellular_component integral component of membrane	NA	FER1L6
XLOC_015135	-0.818179923	0.977017821	0.302927926	1	NA	NA	NA
ENSG00000131127.9	-0.818131432	0.967458616	0.205679671	1	13;GO:0000981,molecular_function DNA-binding transcription factor activity, RNA polymerase II-specific;GO:0003676,molecular_function nucleic acid binding;GO:0003677,molecular_function DNA binding;GO:0005622,cellular_component intracellular;GO:0005634,cellular_component nucleus;GO:0006351,biological_process transcription, DNA-templated;GO:0006355,biological_process regulation of transcription, DNA…	KRAB; KRAB domain-containing zinc finger protein; K09228	ZNF141
ENSG00000099834.14	-0.817300066	1.605335617	0.2508278	1	20;GO:0005509,molecular_function calcium ion binding;GO:0005515,molecular_function protein binding;GO:0005886,cellular_component plasma membrane;GO:0005903,cellular_component brush border;GO:0005905,cellular_component clathrin-coated pit;GO:0007155,biological_process cell adhesion;GO:0007156,biological_process homophilic cell adhesion via plasma membrane adhesion molecules;GO:0008013,molecular_fu…	NA	CDHR5
ENSG00000180592.12	-0.81664614	1.007703492	0.20457189	1	NA	NA	SKIDA1
ENSG00000186951.12	-0.815955233	1.938666613	0.178459534	1	71;GO:0000122,biological_process negative regulation of transcription by RNA polymerase II;GO:0000978,molecular_function RNA polymerase II proximal promoter sequence-specific DNA binding;GO:0000981,molecular_function DNA-binding transcription factor activity, RNA polymerase II-specific;GO:0001077,molecular_function DNA-binding transcription activator activity, RNA polymerase II-specific;GO:000107…	NR1C1, PPARA; peroxisome proliferator-activated receptor alpha; K07294	PPARA
ENSG00000106113.14	-0.815241443	0.008129156	0.312483204	1	13;GO:0004888,molecular_function transmembrane signaling receptor activity;GO:0004930,molecular_function G protein-coupled receptor activity;GO:0005515,molecular_function protein binding;GO:0005886,cellular_component plasma membrane;GO:0005887,cellular_component integral component of plasma membrane;GO:0007165,biological_process signal transduction;GO:0007166,biological_process cell surface recep…	CRHR2; corticotropin releasing hormone receptor 2; K04579	CRHR2
ENSG00000167065.9	-0.815021235	1.276795104	0.178685531	1	17;GO:0000188,biological_process inactivation of MAPK activity;GO:0004721,molecular_function phosphoprotein phosphatase activity;GO:0004725,molecular_function protein tyrosine phosphatase activity;GO:0005634,cellular_component nucleus;GO:0005654,cellular_component nucleoplasm;GO:0005737,cellular_component cytoplasm;GO:0005739,cellular_component mitochondrion;GO:0005743,cellular_component mitochon…	NA	DUSP18
ENSG00000124177.10	-0.814659712	6.106063383	0.018118588	1	15;GO:0000166,molecular_function nucleotide binding;GO:0001221,molecular_function transcription cofactor binding;GO:0003677,molecular_function DNA binding;GO:0004386,molecular_function helicase activity;GO:0005524,molecular_function ATP binding;GO:0005634,cellular_component nucleus;GO:0005654,cellular_component nucleoplasm;GO:0006325,biological_process chromatin organization;GO:0006351,biological…	NA	CHD6
ENSG00000108370.11	-0.814262449	0.047949711	0.287452979	1	21;GO:0001750,cellular_component photoreceptor outer segment;GO:0001917,cellular_component photoreceptor inner segment;GO:0001975,biological_process response to amphetamine;GO:0005096,molecular_function GTPase activator activity;GO:0005622,cellular_component intracellular;GO:0005634,cellular_component nucleus;GO:0005737,cellular_component cytoplasm;GO:0005886,cellular_component plasma membrane;GO…	RGS9; regulator of G-protein signaling 9; K13765	RGS9
ENSG00000111801.11	-0.812365625	2.443546319	0.10414329	1	7;GO:0002250,biological_process adaptive immune response;GO:0002376,biological_process immune system process;GO:0002456,biological_process T cell mediated immunity;GO:0005886,cellular_component plasma membrane;GO:0016020,cellular_component membrane;GO:0016021,cellular_component integral component of membrane;GO:0072643,biological_process interferon-gamma secretion	NA	BTN3A3
ENSG00000175215.5	-0.812363471	5.328115903	0.011413349	1	12;GO:0001933,biological_process negative regulation of protein phosphorylation;GO:0004721,molecular_function phosphoprotein phosphatase activity;GO:0005515,molecular_function protein binding;GO:0005634,cellular_component nucleus;GO:0005654,cellular_component nucleoplasm;GO:0006470,biological_process protein dephosphorylation;GO:0008420,molecular_function RNA polymerase II CTD heptapeptide repeat…	NA	CTDSP2
ENSG00000005483.15	-0.812197297	6.663764821	0.009946852	1	31;GO:0000785,cellular_component chromatin;GO:0002446,biological_process neutrophil mediated immunity;GO:0005515,molecular_function protein binding;GO:0005634,cellular_component nucleus;GO:0005654,cellular_component nucleoplasm;GO:0005694,cellular_component chromosome;GO:0005737,cellular_component cytoplasm;GO:0005815,cellular_component microtubule organizing center;GO:0005856,cellular_component …	MLL5; [histone H3]-lysine4 N-trimethyltransferase MLL5 [EC:2.1.1.354]; K09189	KMT2E
ENSG00000169231.9	-0.811353443	1.853772783	0.155036835	1	9;GO:0003417,biological_process growth plate cartilage development;GO:0005509,molecular_function calcium ion binding;GO:0005576,cellular_component extracellular region;GO:0007155,biological_process cell adhesion;GO:0007160,biological_process cell-matrix adhesion;GO:0008201,molecular_function heparin binding;GO:0043931,biological_process ossification involved in bone maturation;GO:0048471,cellular…	THBS2S; thrombospondin 2/3/4/5; K04659	THBS3
ENSG00000189339.7	-0.810293601	3.631942833	0.029910545	1	NA	NA	SLC35E2B
XLOC_032240	-0.810069731	0.403779059	0.260358834	1	NA	NA	NA
ENSG00000155111.10	-0.809905062	3.07202559	0.069227982	1	12;GO:0004672,molecular_function protein kinase activity;GO:0004693,molecular_function cyclin-dependent protein serine/threonine kinase activity;GO:0005524,molecular_function ATP binding;GO:0005634,cellular_component nucleus;GO:0005829,cellular_component cytosol;GO:0006468,biological_process protein phosphorylation;GO:0007346,biological_process regulation of mitotic cell cycle;GO:0019899,molecula…	NA	CDK19
ENSG00000160094.10	-0.808869478	2.872472951	0.058146526	1	NA	NA	ZNF362
ENSG00000136514.2	-0.808442885	0.841559611	0.264923453	1	10;GO:0001580,biological_process detection of chemical stimulus involved in sensory perception of bitter taste;GO:0005515,molecular_function protein binding;GO:0005737,cellular_component cytoplasm;GO:0006612,biological_process protein targeting to membrane;GO:0009986,cellular_component cell surface;GO:0016020,cellular_component membrane;GO:0016021,cellular_component integral component of membrane…	NA	RTP4
ENSG00000169550.8	-0.805102846	0.423405961	0.270178022	1	NA	NA	MUC15
ENSG00000187475.4	-0.804965432	2.002416047	0.204287137	1	8;GO:0000786,cellular_component nucleosome;GO:0003677,molecular_function DNA binding;GO:0005634,cellular_component nucleus;GO:0005694,cellular_component chromosome;GO:0006334,biological_process nucleosome assembly;GO:0007275,biological_process multicellular organism development;GO:0007283,biological_process spermatogenesis;GO:0030154,biological_process cell differentiation	NA	HIST1H1T
XLOC_042155	-0.804091007	0.448494476	0.260716553	1	NA	NA	NA
ENSG00000164176.8	-0.803466939	3.781073722	0.028192286	1	11;GO:0005178,molecular_function integrin binding;GO:0005201,molecular_function extracellular matrix structural constituent;GO:0005509,molecular_function calcium ion binding;GO:0005576,cellular_component extracellular region;GO:0007155,biological_process cell adhesion;GO:0007275,biological_process multicellular organism development;GO:0010811,biological_process positive regulation of cell-substra…	NA	EDIL3
XLOC_046191	-0.803291387	1.541514929	0.15569318	1	NA	NA	NA
XLOC_014301	-0.803230427	0.801836977	0.282238148	1	NA	NA	NA
ENSG00000140931.15	-0.802452594	1.143521007	0.216477555	1	10;GO:0005125,molecular_function cytokine activity;GO:0005515,molecular_function protein binding;GO:0005615,cellular_component extracellular space;GO:0005737,cellular_component cytoplasm;GO:0006935,biological_process chemotaxis;GO:0010469,biological_process regulation of signaling receptor activity;GO:0016020,cellular_component membrane;GO:0016021,cellular_component integral component of membrane…	NA	CMTM3
ENSG00000163872.11	-0.802285359	7.309737121	0.014411186	1	12;GO:0000122,biological_process negative regulation of transcription by RNA polymerase II;GO:0000981,molecular_function DNA-binding transcription factor activity, RNA polymerase II-specific;GO:0005515,molecular_function protein binding;GO:0005634,cellular_component nucleus;GO:0005671,cellular_component Ada2/Gcn5/Ada3 transcription activator complex;GO:0006355,biological_process regulation of tra…	NA	YEATS2
ENSG00000008869.7	-0.802171429	6.523403981	0.0085903	0.965303916	1;GO:0016020,cellular_component membrane	NA	HEATR5B
ENSG00000149527.13	-0.801986893	1.83738158	0.138789554	1	14;GO:0004435,molecular_function phosphatidylinositol phospholipase C activity;GO:0004629,molecular_function phospholipase C activity;GO:0005509,molecular_function calcium ion binding;GO:0005737,cellular_component cytoplasm;GO:0005886,cellular_component plasma membrane;GO:0006629,biological_process lipid metabolic process;GO:0007165,biological_process signal transduction;GO:0008081,molecular_func…	PLCH; phosphatidylinositol phospholipase C, eta [EC:3.1.4.11]; K19006	PLCH2
ENSG00000153823.14	-0.800550692	0.449695291	0.287087448	1	24;GO:0001933,biological_process negative regulation of protein phosphorylation;GO:0005515,molecular_function protein binding;GO:0005737,cellular_component cytoplasm;GO:0006112,biological_process energy reserve metabolic process;GO:0010628,biological_process positive regulation of gene expression;GO:0010635,biological_process regulation of mitochondrial fusion;GO:0042127,biological_process regula…	NA	PID1
ENSG00000152661.7	-0.798854046	6.951719088	0.009223576	1	124;GO:0000139,cellular_component Golgi membrane;GO:0001649,biological_process osteoblast differentiation;GO:0001701,biological_process in utero embryonic development;GO:0001764,biological_process neuron migration;GO:0001937,biological_process negative regulation of endothelial cell proliferation;GO:0001947,biological_process heart looping;GO:0002070,biological_process epithelial cell maturation;…	GJA1, CX43; gap junction alpha-1 protein; K07372	GJA1
ENSG00000232040.2	-0.79833543	3.148575606	0.063339283	1	NA	NA	SCAND3
ENSG00000106714.13	-0.797040052	4.515278075	0.015399106	1	15;GO:0005515,molecular_function protein binding;GO:0005886,cellular_component plasma membrane;GO:0007155,biological_process cell adhesion;GO:0016020,cellular_component membrane;GO:0016021,cellular_component integral component of membrane;GO:0030054,cellular_component cell junction;GO:0030425,cellular_component dendrite;GO:0032225,biological_process regulation of synaptic transmission, dopaminerg…	NA	CNTNAP3
ENSG00000091428.13	-0.796535234	1.128259675	0.2318444	1	53;GO:0000166,molecular_function nucleotide binding;GO:0001750,cellular_component photoreceptor outer segment;GO:0001917,cellular_component photoreceptor inner segment;GO:0005085,molecular_function guanyl-nucleotide exchange factor activity;GO:0005088,molecular_function Ras guanyl-nucleotide exchange factor activity;GO:0005515,molecular_function protein binding;GO:0005622,cellular_component intra…	RAPGEF4, EPAC2; Rap guanine nucleotide exchange factor 4; K04351	RAPGEF4
ENSG00000155729.8	-0.796465912	2.002429492	0.129095612	1	NA	NA	KCTD18
ENSG00000068650.14	-0.796230832	7.340527499	0.020608146	1	22;GO:0000166,molecular_function nucleotide binding;GO:0000287,molecular_function magnesium ion binding;GO:0004012,molecular_function phospholipid-translocating ATPase activity;GO:0005515,molecular_function protein binding;GO:0005524,molecular_function ATP binding;GO:0005765,cellular_component lysosomal membrane;GO:0005768,cellular_component endosome;GO:0005769,cellular_component early endosome;G…	NA	ATP11A
XLOC_044016	-0.794766324	0.707918769	0.239813129	1	NA	NA	NA
XLOC_026018	-0.79423535	3.144292319	0.055878662	1	NA	NA	NA
ENSG00000136404.11	-0.792044098	-0.090376205	0.311232666	1	5;GO:0005515,molecular_function protein binding;GO:0005764,cellular_component lysosome;GO:0005765,cellular_component lysosomal membrane;GO:0016020,cellular_component membrane;GO:0016021,cellular_component integral component of membrane	NA	TM6SF1
ENSG00000114268.7	-0.788318645	6.738837998	0.017802148	1	16;GO:0000166,molecular_function nucleotide binding;GO:0003824,molecular_function catalytic activity;GO:0003873,molecular_function 6-phosphofructo-2-kinase activity;GO:0004331,molecular_function fructose-2,6-bisphosphate 2-phosphatase activity;GO:0005524,molecular_function ATP binding;GO:0005829,cellular_component cytosol;GO:0006000,biological_process fructose metabolic process;GO:0006003,biologi…	PFKFB4; 6-phosphofructo-2-kinase / fructose-2,6-biphosphatase 4 [EC:2.7.1.105 3.1.3.46]; K19030	PFKFB4
ENSG00000198198.9	-0.788317658	4.847482969	0.024677176	1	16;GO:0003674,molecular_function molecular_function;GO:0005764,cellular_component lysosome;GO:0005765,cellular_component lysosomal membrane;GO:0005777,cellular_component peroxisome;GO:0007417,biological_process central nervous system development;GO:0009791,biological_process post-embryonic development;GO:0016020,cellular_component membrane;GO:0021540,biological_process corpus callosum morphogenes…	NA	SZT2
ENSG00000084444.9	-0.788087865	2.131621494	0.109798147	1	NA	NA	KIAA1467
ENSG00000169862.14	-0.787555903	6.198691605	0.010724554	1	24;GO:0001763,biological_process morphogenesis of a branching structure;GO:0005515,molecular_function protein binding;GO:0005634,cellular_component nucleus;GO:0005737,cellular_component cytoplasm;GO:0005912,cellular_component adherens junction;GO:0006351,biological_process transcription, DNA-templated;GO:0006355,biological_process regulation of transcription, DNA-templated;GO:0007155,biological_p…	NA	CTNND2
ENSG00000074657.9	-0.7874548	4.299726015	0.017746364	1	1;GO:0003676,molecular_function nucleic acid binding	NA	ZNF532
XLOC_047406	-0.787031276	0.390509198	0.446022275	1	NA	NA	NA
ENSG00000138767.8	-0.786659525	3.836924273	0.033562762	1	23;GO:0000288,biological_process nuclear-transcribed mRNA catabolic process, deadenylation-dependent decay;GO:0000289,biological_process nuclear-transcribed mRNA poly(A) tail shortening;GO:0004518,molecular_function nuclease activity;GO:0004527,molecular_function exonuclease activity;GO:0004535,molecular_function poly(A)-specific ribonuclease activity;GO:0005515,molecular_function protein binding…	CNOT6, CCR4; CCR4-NOT transcription complex subunit 6 [EC:3.1.13.4]; K12603	CNOT6L
ENSG00000180071.14	-0.786423624	2.353839766	0.096626056	1	NA	NA	ANKRD18A
ENSG00000119686.5	-0.785626166	1.700530449	0.180033407	1	7;GO:0005886,cellular_component plasma membrane;GO:0015232,molecular_function heme transporter activity;GO:0015886,biological_process heme transport;GO:0016020,cellular_component membrane;GO:0016021,cellular_component integral component of membrane;GO:0020037,molecular_function heme binding;GO:0055085,biological_process transmembrane transport	NA	FLVCR2
ENSG00000171056.6	-0.784783152	3.616100631	0.037476922	1	19;GO:0000981,molecular_function DNA-binding transcription factor activity, RNA polymerase II-specific;GO:0001706,biological_process endoderm formation;GO:0003677,molecular_function DNA binding;GO:0003700,molecular_function DNA-binding transcription factor activity;GO:0003705,molecular_function DNA-binding transcription factor activity, RNA polymerase II-specific;GO:0005515,molecular_function pro…	NA	SOX7
ENSG00000173918.10	-0.784195787	0.948923116	0.242751765	1	16;GO:0005515,molecular_function protein binding;GO:0005518,molecular_function collagen binding;GO:0005576,cellular_component extracellular region;GO:0005581,cellular_component collagen trimer;GO:0005615,cellular_component extracellular space;GO:0005887,cellular_component integral component of plasma membrane;GO:0007204,biological_process positive regulation of cytosolic calcium ion concentration…	NA	C1QTNF1
ENSG00000173482.12	-0.784004527	2.203932781	0.10236719	1	31;GO:0001937,biological_process negative regulation of endothelial cell proliferation;GO:0004721,molecular_function phosphoprotein phosphatase activity;GO:0004725,molecular_function protein tyrosine phosphatase activity;GO:0005001,molecular_function transmembrane receptor protein tyrosine phosphatase activity;GO:0005515,molecular_function protein binding;GO:0005737,cellular_component cytoplasm;G…	PTPRM; receptor-type tyrosine-protein phosphatase mu [EC:3.1.3.48]; K05693	PTPRM
ENSG00000213413.2	-0.783126455	2.561303038	0.086813413	1	7;GO:0005515,molecular_function protein binding;GO:0005886,cellular_component plasma membrane;GO:0016020,cellular_component membrane;GO:0016021,cellular_component integral component of membrane;GO:0019902,molecular_function phosphatase binding;GO:0038023,molecular_function signaling receptor activity;GO:0050860,biological_process negative regulation of T cell receptor signaling pathway	NA	PVRIG
ENSG00000153250.13	-0.781399537	4.560884657	0.015661897	1	10;GO:0003676,molecular_function nucleic acid binding;GO:0003677,molecular_function DNA binding;GO:0003690,molecular_function double-stranded DNA binding;GO:0003697,molecular_function single-stranded DNA binding;GO:0003723,molecular_function RNA binding;GO:0005515,molecular_function protein binding;GO:0005634,cellular_component nucleus;GO:0005829,cellular_component cytosol;GO:0006260,biological_p…	NA	RBMS1
ENSG00000180357.5	-0.780858791	3.20478664	0.081445553	1	13;GO:0003676,molecular_function nucleic acid binding;GO:0005634,cellular_component nucleus;GO:0005654,cellular_component nucleoplasm;GO:0006351,biological_process transcription, DNA-templated;GO:0006355,biological_process regulation of transcription, DNA-templated;GO:0006357,biological_process regulation of transcription by RNA polymerase II;GO:0007275,biological_process multicellular organism d…	NA	ZNF609
ENSG00000166135.9	-0.779636049	4.525555028	0.029903971	1	33;GO:0005112,molecular_function Notch binding;GO:0005506,molecular_function iron ion binding;GO:0005515,molecular_function protein binding;GO:0005634,cellular_component nucleus;GO:0005654,cellular_component nucleoplasm;GO:0005737,cellular_component cytoplasm;GO:0005829,cellular_component cytosol;GO:0006351,biological_process transcription, DNA-templated;GO:0006355,biological_process regulation o…	NA	HIF1AN
ENSG00000170667.10	-0.779136707	1.34069549	0.195099289	1	16;GO:0000165,biological_process MAPK cascade;GO:0005096,molecular_function GTPase activator activity;GO:0005543,molecular_function phospholipid binding;GO:0005737,cellular_component cytoplasm;GO:0005829,cellular_component cytosol;GO:0005886,cellular_component plasma membrane;GO:0007165,biological_process signal transduction;GO:0016020,cellular_component membrane;GO:0031235,cellular_component int…	RASA4, CAPRI; Ras GTPase-activating protein 4; K17630	RASA4B
XLOC_029771	-0.777280232	0.750234639	0.281558861	1	NA	NA	NA
ENSG00000100311.12	-0.776765885	3.309855009	0.093026096	1	89;GO:0000139,cellular_component Golgi membrane;GO:0000165,biological_process MAPK cascade;GO:0001892,biological_process embryonic placenta development;GO:0001938,biological_process positive regulation of endothelial cell proliferation;GO:0002548,biological_process monocyte chemotaxis;GO:0002576,biological_process platelet degranulation;GO:0003104,biological_process positive regulation of glomeru…	PDGFB; platelet-derived growth factor subunit B; K17386	PDGFB
ENSG00000092529.18	-0.77669117	1.029316334	0.227920396	1	52;GO:0003824,molecular_function catalytic activity;GO:0004198,molecular_function calcium-dependent cysteine-type endopeptidase activity;GO:0005509,molecular_function calcium ion binding;GO:0005515,molecular_function protein binding;GO:0005622,cellular_component intracellular;GO:0005634,cellular_component nucleus;GO:0005737,cellular_component cytoplasm;GO:0005829,cellular_component cytosol;GO:000…	NA	CAPN3
ENSG00000105499.9	-0.776282056	2.354141791	0.114524789	1	29;GO:0004620,molecular_function phospholipase activity;GO:0004622,molecular_function lysophospholipase activity;GO:0004623,molecular_function phospholipase A2 activity;GO:0005543,molecular_function phospholipid binding;GO:0005635,cellular_component nuclear envelope;GO:0005654,cellular_component nucleoplasm;GO:0005739,cellular_component mitochondrion;GO:0005789,cellular_component endoplasmic reti…	PLA2G4, CPLA2; cytosolic phospholipase A2 [EC:3.1.1.4]; K16342	PLA2G4C
XLOC_037822	-0.776281422	0.691092288	0.335883765	1	NA	NA	NA
ENSG00000218416.3	-0.776187993	1.639324138	0.156457462	1	NA	NA	AC110619.2
ENSG00000054654.11	-0.775865806	7.310892573	0.021867942	1	38;GO:0003779,molecular_function actin binding;GO:0005515,molecular_function protein binding;GO:0005634,cellular_component nucleus;GO:0005635,cellular_component nuclear envelope;GO:0005640,cellular_component nuclear outer membrane;GO:0005654,cellular_component nucleoplasm;GO:0005737,cellular_component cytoplasm;GO:0005739,cellular_component mitochondrion;GO:0005856,cellular_component cytoskeleton…	NA	SYNE2
ENSG00000204406.7	-0.775848686	2.623128658	0.089497246	1	14;GO:0003677,molecular_function DNA binding;GO:0003682,molecular_function chromatin binding;GO:0005634,cellular_component nucleus;GO:0005654,cellular_component nucleoplasm;GO:0005694,cellular_component chromosome;GO:0007399,biological_process nervous system development;GO:0010369,cellular_component chromocenter;GO:0016579,biological_process protein deubiquitination;GO:0030496,cellular_component …	NA	MBD5
ENSG00000160551.5	-0.775367078	4.375066619	0.064322778	1	39;GO:0000166,molecular_function nucleotide binding;GO:0000186,biological_process activation of MAPKK activity;GO:0000187,biological_process activation of MAPK activity;GO:0000226,biological_process microtubule cytoskeleton organization;GO:0004672,molecular_function protein kinase activity;GO:0004674,molecular_function protein serine/threonine kinase activity;GO:0004709,molecular_function MAP kin…	TAO; thousand and one amino acid protein kinase [EC:2.7.11.1]; K04429	TAOK1
ENSG00000166225.4	-0.775207567	3.737847899	0.030801676	1	43;GO:0000165,biological_process MAPK cascade;GO:0000186,biological_process activation of MAPKK activity;GO:0000187,biological_process activation of MAPK activity;GO:0001702,biological_process gastrulation with mouth forming second;GO:0001759,biological_process organ induction;GO:0002088,biological_process lens development in camera-type eye;GO:0003281,biological_process ventricular septum develo…	FRS2; fibroblast growth factor receptor substrate 2; K12461	FRS2
XLOC_044378	-0.77357273	2.81317075	0.080996875	1	NA	NA	NA
XLOC_033619	-0.77311252	0.334857992	0.543396325	1	NA	NA	NA
ENSG00000177311.6	-0.773038788	4.946724997	0.014594599	1	21;GO:0000981,molecular_function DNA-binding transcription factor activity, RNA polymerase II-specific;GO:0003674,molecular_function molecular_function;GO:0003676,molecular_function nucleic acid binding;GO:0003677,molecular_function DNA binding;GO:0003700,molecular_function DNA-binding transcription factor activity;GO:0005515,molecular_function protein binding;GO:0005575,cellular_component cellul…	NA	ZBTB38
ENSG00000198780.7	-0.772337856	3.039483105	0.070550599	1	NA	NA	FAM169A
ENSG00000082074.11	-0.772213962	5.779535099	0.018556879	1	18;GO:0005102,molecular_function signaling receptor binding;GO:0005515,molecular_function protein binding;GO:0005634,cellular_component nucleus;GO:0005737,cellular_component cytoplasm;GO:0005829,cellular_component cytosol;GO:0005886,cellular_component plasma membrane;GO:0006468,biological_process protein phosphorylation;GO:0006607,biological_process NLS-bearing protein import into nucleus;GO:0006…	FYB, ADAP; FYN binding protein; K17698	FYB
XLOC_057478	-0.771592987	0.729649371	0.252549978	1	NA	NA	NA
ENSG00000006459.6	-0.77087158	1.842875446	0.141943434	1	26;GO:0005506,molecular_function iron ion binding;GO:0005634,cellular_component nucleus;GO:0005654,cellular_component nucleoplasm;GO:0005730,cellular_component nucleolus;GO:0006325,biological_process chromatin organization;GO:0006351,biological_process transcription, DNA-templated;GO:0006355,biological_process regulation of transcription, DNA-templated;GO:0007399,biological_process nervous system…	NA	JHDM1D
ENSG00000169242.7	-0.770768996	5.419964473	0.011526393	1	37;GO:0000122,biological_process negative regulation of transcription by RNA polymerase II;GO:0001525,biological_process angiogenesis;GO:0001934,biological_process positive regulation of protein phosphorylation;GO:0003180,biological_process aortic valve morphogenesis;GO:0003183,biological_process mitral valve morphogenesis;GO:0003199,biological_process endocardial cushion to mesenchymal transitio…	EFNA; ephrin-A; K05462	EFNA1
XLOC_043857	-0.770413892	0.756485784	0.253720282	1	NA	NA	NA
XLOC_033322	-0.770057448	0.847388711	0.237728946	1	NA	NA	NA
XLOC_031550	-0.769723699	0.204790108	0.480452573	1	NA	NA	NA
ENSG00000235531.5	-0.769579148	0.266631159	0.320635354	1	NA	NA	RP11-383H13.1
ENSG00000178852.11	-0.769510064	0.588946504	0.252991092	1	NA	NA	EFCAB13
ENSG00000119711.8	-0.769178841	1.944382387	0.127569005	1	17;GO:0000062,molecular_function fatty-acyl-CoA binding;GO:0003723,molecular_function RNA binding;GO:0004491,molecular_function methylmalonate-semialdehyde dehydrogenase (acylating) activity;GO:0005654,cellular_component nucleoplasm;GO:0005739,cellular_component mitochondrion;GO:0005759,cellular_component mitochondrial matrix;GO:0006210,biological_process thymine catabolic process;GO:0006573,biol…	mmsA, iolA, ALDH6A1; malonate-semialdehyde dehydrogenase (acetylating) / methylmalonate-semialdehyde dehydrogenase [EC:1.2.1.18 1.2.1.27]; K00140	ALDH6A1
ENSG00000174233.7	-0.769071254	3.274103932	0.053322433	1	34;GO:0000166,molecular_function nucleotide binding;GO:0003091,biological_process renal water homeostasis;GO:0004016,molecular_function adenylate cyclase activity;GO:0004383,molecular_function guanylate cyclase activity;GO:0005080,molecular_function protein kinase C binding;GO:0005515,molecular_function protein binding;GO:0005524,molecular_function ATP binding;GO:0005886,cellular_component plasma…	ADCY6; adenylate cyclase 6 [EC:4.6.1.1]; K08046	ADCY6
ENSG00000146166.12	-0.768722208	1.446963888	0.206177681	1	6;GO:0003824,molecular_function catalytic activity;GO:0004356,molecular_function glutamate-ammonia ligase activity;GO:0005515,molecular_function protein binding;GO:0005886,cellular_component plasma membrane;GO:0006542,biological_process glutamine biosynthetic process;GO:0006807,biological_process nitrogen compound metabolic process	NA	LGSN
ENSG00000095752.2	-0.768501457	0.853191355	0.389107984	1	18;GO:0005125,molecular_function cytokine activity;GO:0005142,molecular_function interleukin-11 receptor binding;GO:0005515,molecular_function protein binding;GO:0005576,cellular_component extracellular region;GO:0005615,cellular_component extracellular space;GO:0005737,cellular_component cytoplasm;GO:0008083,molecular_function growth factor activity;GO:0008284,biological_process positive regulat…	IL11; interleukin 11; K05417	IL11
ENSG00000128000.11	-0.768366043	1.183788422	0.29486938	1	12;GO:0000122,biological_process negative regulation of transcription by RNA polymerase II;GO:0000981,molecular_function DNA-binding transcription factor activity, RNA polymerase II-specific;GO:0001227,molecular_function DNA-binding transcription repressor activity, RNA polymerase II-specific;GO:0003676,molecular_function nucleic acid binding;GO:0003677,molecular_function DNA binding;GO:0003700,m…	KRAB; KRAB domain-containing zinc finger protein; K09228	ZNF780B
ENSG00000151914.13	-0.766553813	8.033763036	0.01627845	1	43;GO:0003779,molecular_function actin binding;GO:0005178,molecular_function integrin binding;GO:0005509,molecular_function calcium ion binding;GO:0005515,molecular_function protein binding;GO:0005604,cellular_component basement membrane;GO:0005634,cellular_component nucleus;GO:0005635,cellular_component nuclear envelope;GO:0005737,cellular_component cytoplasm;GO:0005783,cellular_component endopl…	NA	DST
ENSG00000182185.14	-0.766286709	1.207322972	0.245401175	1	23;GO:0000150,molecular_function recombinase activity;GO:0000166,molecular_function nucleotide binding;GO:0000707,biological_process meiotic DNA recombinase assembly;GO:0000724,biological_process double-strand break repair via homologous recombination;GO:0003677,molecular_function DNA binding;GO:0003690,molecular_function double-stranded DNA binding;GO:0003697,molecular_function single-stranded D…	RAD51L1, RAD51B; RAD51-like protein 1; K10869	RAD51B
ENSG00000075826.12	-0.76613931	1.367220962	0.235765767	1	9;GO:0005737,cellular_component cytoplasm;GO:0005783,cellular_component endoplasmic reticulum;GO:0005789,cellular_component endoplasmic reticulum membrane;GO:0012507,cellular_component ER to Golgi transport vesicle membrane;GO:0015031,biological_process protein transport;GO:0016020,cellular_component membrane;GO:0016192,biological_process vesicle-mediated transport;GO:0030120,cellular_component v…	SEC31; protein transport protein SEC31; K14005	SEC31B
XLOC_002878	-0.766054528	0.529100178	0.290295249	1	NA	NA	NA
ENSG00000072121.11	-0.765875892	4.484489209	0.040910324	1	17;GO:0000724,biological_process double-strand break repair via homologous recombination;GO:0000910,biological_process cytokinesis;GO:0005515,molecular_function protein binding;GO:0005737,cellular_component cytoplasm;GO:0005765,cellular_component lysosomal membrane;GO:0005813,cellular_component centrosome;GO:0005815,cellular_component microtubule organizing center;GO:0005856,cellular_component cy…	NA	ZFYVE26
ENSG00000132274.11	-0.764854496	2.011634453	0.154621703	1	32;GO:0003700,molecular_function DNA-binding transcription factor activity;GO:0003714,molecular_function transcription corepressor activity;GO:0005515,molecular_function protein binding;GO:0005622,cellular_component intracellular;GO:0005634,cellular_component nucleus;GO:0005654,cellular_component nucleoplasm;GO:0005737,cellular_component cytoplasm;GO:0005794,cellular_component Golgi apparatus;GO:…	NA	TRIM22
ENSG00000213240.7	-0.764629783	0.905030827	0.40055509	1	10;GO:0005112,molecular_function Notch binding;GO:0005509,molecular_function calcium ion binding;GO:0005515,molecular_function protein binding;GO:0005576,cellular_component extracellular region;GO:0005737,cellular_component cytoplasm;GO:0007219,biological_process Notch signaling pathway;GO:0007275,biological_process multicellular organism development;GO:0021987,biological_process cerebral cortex …	NA	NOTCH2NL
ENSG00000182463.11	-0.764060834	1.167438989	0.219584404	1	14;GO:0000122,biological_process negative regulation of transcription by RNA polymerase II;GO:0000981,molecular_function DNA-binding transcription factor activity, RNA polymerase II-specific;GO:0001078,molecular_function DNA-binding transcription repressor activity, RNA polymerase II-specific;GO:0003676,molecular_function nucleic acid binding;GO:0003677,molecular_function DNA binding;GO:0003682,m…	TSHZ; teashirt; K09236	TSHZ2
ENSG00000100342.16	-0.763681749	7.346665364	0.027304014	1	23;GO:0005254,molecular_function chloride channel activity;GO:0005515,molecular_function protein binding;GO:0005576,cellular_component extracellular region;GO:0005615,cellular_component extracellular space;GO:0005788,cellular_component endoplasmic reticulum lumen;GO:0006629,biological_process lipid metabolic process;GO:0006869,biological_process lipid transport;GO:0006898,biological_process recep…	NA	APOL1
XLOC_001992	-0.763222169	3.03033985	0.15274628	1	NA	NA	NA
ENSG00000119950.16	-0.762570418	4.441592976	0.018797158	1	14;GO:0000122,biological_process negative regulation of transcription by RNA polymerase II;GO:0000981,molecular_function DNA-binding transcription factor activity, RNA polymerase II-specific;GO:0003677,molecular_function DNA binding;GO:0003714,molecular_function transcription corepressor activity;GO:0005515,molecular_function protein binding;GO:0005634,cellular_component nucleus;GO:0005730,cellul…	NA	MXI1
ENSG00000159164.5	-0.762569716	2.855602765	0.097891	1	27;GO:0005215,molecular_function transporter activity;GO:0005783,cellular_component endoplasmic reticulum;GO:0005886,cellular_component plasma membrane;GO:0005911,cellular_component cell-cell junction;GO:0006836,biological_process neurotransmitter transport;GO:0006874,biological_process cellular calcium ion homeostasis;GO:0007268,biological_process chemical synaptic transmission;GO:0008021,cellul…	SV2; MFS transporter, VNT family, synaptic vesicle glycoprotein 2; K06258	SV2A
ENSG00000169570.5	-0.762389715	0.278007392	0.3192014	1	NA	NA	DTWD2
ENSG00000140280.9	-0.761776196	0.357639908	0.35053318	1	NA	NA	LYSMD2
XLOC_009796	-0.759639482	0.284879181	0.527061067	1	NA	NA	NA
ENSG00000107957.12	-0.759624641	4.212708356	0.029224585	1	21;GO:0002020,molecular_function protease binding;GO:0002102,cellular_component podosome;GO:0005515,molecular_function protein binding;GO:0005546,molecular_function phosphatidylinositol-4,5-bisphosphate binding;GO:0005737,cellular_component cytoplasm;GO:0005829,cellular_component cytosol;GO:0006801,biological_process superoxide metabolic process;GO:0010314,molecular_function phosphatidylinositol-…	NA	SH3PXD2A
ENSG00000120071.8	-0.759414564	5.037361052	0.034479955	1	13;GO:0000123,cellular_component histone acetyltransferase complex;GO:0000775,cellular_component chromosome, centromeric region;GO:0000776,cellular_component kinetochore;GO:0000777,cellular_component condensed chromosome kinetochore;GO:0005515,molecular_function protein binding;GO:0005634,cellular_component nucleus;GO:0005654,cellular_component nucleoplasm;GO:0005694,cellular_component chromosome…	NA	KANSL1
XLOC_014195	-0.75866775	0.582685052	0.312876981	1	NA	NA	NA
ENSG00000141655.11	-0.758593217	1.120089994	0.262243769	1	41;GO:0001503,biological_process ossification;GO:0002250,biological_process adaptive immune response;GO:0002548,biological_process monocyte chemotaxis;GO:0004888,molecular_function transmembrane signaling receptor activity;GO:0005031,molecular_function tumor necrosis factor-activated receptor activity;GO:0005515,molecular_function protein binding;GO:0005829,cellular_component cytosol;GO:0005886,c…	TNFRSF11A, RANK, CD265; tumor necrosis factor receptor superfamily member 11A; K05147	TNFRSF11A
ENSG00000258664.1	-0.758203463	3.347828698	0.062878672	1	1;GO:0005515,molecular_function protein binding	NA	IFRG15
ENSG00000147872.5	-0.758081989	8.656626856	0.016388473	1	13;GO:0005576,cellular_component extracellular region;GO:0005634,cellular_component nucleus;GO:0005737,cellular_component cytoplasm;GO:0005783,cellular_component endoplasmic reticulum;GO:0005811,cellular_component lipid droplet;GO:0005829,cellular_component cytosol;GO:0005886,cellular_component plasma membrane;GO:0014070,biological_process response to organic cyclic compound;GO:0015909,biological…	PLIN2, ADRP; perilipin-2; K17284	PLIN2
ENSG00000164342.8	-0.75755627	3.423692406	0.088923585	1	76;GO:0000139,cellular_component Golgi membrane;GO:0001774,biological_process microglial cell activation;GO:0001819,biological_process positive regulation of cytokine production;GO:0002224,biological_process toll-like receptor signaling pathway;GO:0002376,biological_process immune system process;GO:0002730,biological_process regulation of dendritic cell cytokine production;GO:0002756,biological_p…	TLR3, CD283; toll-like receptor 3; K05401	TLR3
ENSG00000165895.13	-0.757464445	4.058582573	0.031107383	1	7;GO:0003085,biological_process negative regulation of systemic arterial blood pressure;GO:0005096,molecular_function GTPase activator activity;GO:0005575,cellular_component cellular_component;GO:0007165,biological_process signal transduction;GO:0035024,biological_process negative regulation of Rho protein signal transduction;GO:0090630,biological_process activation of GTPase activity;GO:1904694,…	NA	ARHGAP42
ENSG00000124785.4	-0.757219139	6.421623263	0.019773032	1	6;GO:0005886,cellular_component plasma membrane;GO:0007399,biological_process nervous system development;GO:0016020,cellular_component membrane;GO:0030054,cellular_component cell junction;GO:0031225,cellular_component anchored component of membrane;GO:0045202,cellular_component synapse	NA	NRN1
ENSG00000131791.6	-0.756510889	3.169513313	0.072389979	1	15;GO:0005515,molecular_function protein binding;GO:0005654,cellular_component nucleoplasm;GO:0005829,cellular_component cytosol;GO:0006468,biological_process protein phosphorylation;GO:0006629,biological_process lipid metabolic process;GO:0006631,biological_process fatty acid metabolic process;GO:0006633,biological_process fatty acid biosynthetic process;GO:0007050,biological_process cell cycle …	PRKAB; 5'-AMP-activated protein kinase, regulatory beta subunit; K07199	PRKAB2
XLOC_028387	-0.755987972	1.259220801	0.234211008	1	NA	NA	NA
XLOC_029829	-0.755550092	0.706760305	0.384737339	1	NA	NA	NA
XLOC_001973	-0.754813706	0.274728789	0.319033825	1	NA	NA	NA
ENSG00000089041.12	-0.754464873	0.556481246	0.283926767	1	117;GO:0000187,biological_process activation of MAPK activity;GO:0000902,biological_process cell morphogenesis;GO:0001530,molecular_function lipopolysaccharide binding;GO:0001614,molecular_function purinergic nucleotide receptor activity;GO:0001845,biological_process phagolysosome assembly;GO:0001916,biological_process positive regulation of T cell mediated cytotoxicity;GO:0001934,biological_proc…	P2RX7; P2X purinoceptor 7; K05220	P2RX7
ENSG00000055609.13	-0.753958649	5.846381738	0.034687884	1	20;GO:0003677,molecular_function DNA binding;GO:0003723,molecular_function RNA binding;GO:0005515,molecular_function protein binding;GO:0005634,cellular_component nucleus;GO:0005654,cellular_component nucleoplasm;GO:0006325,biological_process chromatin organization;GO:0006351,biological_process transcription, DNA-templated;GO:0006355,biological_process regulation of transcription, DNA-templated;G…	MLL3; [histone H3]-lysine4 N-trimethyltransferase MLL3 [EC:2.1.1.354]; K09188	KMT2C
XLOC_053333	-0.753537129	0.485129168	0.29847829	1	NA	NA	NA
ENSG00000117707.11	-0.752146093	1.313529939	0.375561723	1	81;GO:0000122,biological_process negative regulation of transcription by RNA polymerase II;GO:0000978,molecular_function RNA polymerase II proximal promoter sequence-specific DNA binding;GO:0000981,molecular_function DNA-binding transcription factor activity, RNA polymerase II-specific;GO:0001078,molecular_function DNA-binding transcription repressor activity, RNA polymerase II-specific;GO:000170…	PROX1; prospero homeobox 1; K20211	PROX1
ENSG00000169018.5	-0.751938352	4.866641036	0.021041226	1	16;GO:0002070,biological_process epithelial cell maturation;GO:0004842,molecular_function ubiquitin-protein transferase activity;GO:0005123,molecular_function death receptor binding;GO:0005515,molecular_function protein binding;GO:0005634,cellular_component nucleus;GO:0005654,cellular_component nucleoplasm;GO:0005737,cellular_component cytoplasm;GO:0005829,cellular_component cytosol;GO:0006915,bi…	NA	FEM1B
ENSG00000137273.3	-0.751311612	4.144980616	0.026178494	1	20;GO:0000977,molecular_function RNA polymerase II regulatory region sequence-specific DNA binding;GO:0000981,molecular_function DNA-binding transcription factor activity, RNA polymerase II-specific;GO:0001228,molecular_function DNA-binding transcription activator activity, RNA polymerase II-specific;GO:0001837,biological_process epithelial to mesenchymal transition;GO:0003677,molecular_function …	NA	FOXF2
ENSG00000113594.5	-0.751161438	3.551136932	0.10950419	1	20;GO:0001959,biological_process regulation of cytokine-mediated signaling pathway;GO:0004896,molecular_function cytokine receptor activity;GO:0004923,molecular_function leukemia inhibitory factor receptor activity;GO:0005127,molecular_function ciliary neurotrophic factor receptor binding;GO:0005515,molecular_function protein binding;GO:0005576,cellular_component extracellular region;GO:0005886,c…	LIFR, CD118; leukemia inhibitory factor receptor; K05058	LIFR
XLOC_010305	-0.751160157	0.607320292	0.335885906	1	NA	NA	NA
ENSG00000177058.7	-0.749429569	2.27936906	0.109800932	1	17;GO:0003333,biological_process amino acid transmembrane transport;GO:0005515,molecular_function protein binding;GO:0005654,cellular_component nucleoplasm;GO:0005764,cellular_component lysosome;GO:0005765,cellular_component lysosomal membrane;GO:0005768,cellular_component endosome;GO:0005770,cellular_component late endosome;GO:0006865,biological_process amino acid transport;GO:0007050,biological…	SLC38A9; solute carrier family 38 (sodium-coupled neutral amino acid transporter), member 9; K14995	SLC38A9
ENSG00000054793.9	-0.748606054	3.87867427	0.04068953	1	20;GO:0000166,molecular_function nucleotide binding;GO:0000287,molecular_function magnesium ion binding;GO:0004012,molecular_function phospholipid-translocating ATPase activity;GO:0005524,molecular_function ATP binding;GO:0005768,cellular_component endosome;GO:0005769,cellular_component early endosome;GO:0005794,cellular_component Golgi apparatus;GO:0005802,cellular_component trans-Golgi network;…	NA	ATP9A
ENSG00000174514.8	-0.748530613	1.202272066	0.273902577	1	2;GO:0016021,cellular_component integral component of membrane;GO:0055085,biological_process transmembrane transport	NA	MFSD4
XLOC_016305	-0.748118623	0.703524384	0.290069307	1	NA	NA	NA
ENSG00000004139.9	-0.748096848	1.509075412	0.239965591	1	25;GO:0002376,biological_process immune system process;GO:0005515,molecular_function protein binding;GO:0005737,cellular_component cytoplasm;GO:0005739,cellular_component mitochondrion;GO:0005829,cellular_component cytosol;GO:0005874,cellular_component microtubule;GO:0007165,biological_process signal transduction;GO:0007399,biological_process nervous system development;GO:0009749,biological_proce…	NA	SARM1
ENSG00000172572.6	-0.747537938	0.985886717	0.284169038	1	26;GO:0001556,biological_process oocyte maturation;GO:0004114,molecular_function 3',5'-cyclic-nucleotide phosphodiesterase activity;GO:0004115,molecular_function 3',5'-cyclic-AMP phosphodiesterase activity;GO:0004119,molecular_function cGMP-inhibited cyclic-nucleotide phosphodiesterase activity;GO:0005515,molecular_function protein binding;GO:0005829,cellular_component cytosol;GO:0006629,biologic…	PDE3A; cGMP-inhibited 3',5'-cyclic phosphodiesterase A [EC:3.1.4.17]; K19021	PDE3A
ENSG00000205571.8	-0.747433385	2.16621813	0.245322324	1	23;GO:0000245,biological_process spliceosomal complex assembly;GO:0000387,biological_process spliceosomal snRNP assembly;GO:0003723,molecular_function RNA binding;GO:0005515,molecular_function protein binding;GO:0005634,cellular_component nucleus;GO:0005654,cellular_component nucleoplasm;GO:0005737,cellular_component cytoplasm;GO:0005829,cellular_component cytosol;GO:0006353,biological_process DN…	SMN; survival motor neuron protein; K13129	SMN2
ENSG00000129151.4	-0.746705938	1.277123453	0.262890565	1	13;GO:0005506,molecular_function iron ion binding;GO:0005515,molecular_function protein binding;GO:0005737,cellular_component cytoplasm;GO:0005829,cellular_component cytosol;GO:0008270,molecular_function zinc ion binding;GO:0008336,molecular_function gamma-butyrobetaine dioxygenase activity;GO:0016491,molecular_function oxidoreductase activity;GO:0042802,molecular_function identical protein bindi…	E1.14.11.1; gamma-butyrobetaine dioxygenase [EC:1.14.11.1]; K00471	BBOX1
ENSG00000182263.9	-0.745073145	2.062262113	0.178805117	1	13;GO:0000166,molecular_function nucleotide binding;GO:0005515,molecular_function protein binding;GO:0005524,molecular_function ATP binding;GO:0005634,cellular_component nucleus;GO:0005737,cellular_component cytoplasm;GO:0005815,cellular_component microtubule organizing center;GO:0005856,cellular_component cytoskeleton;GO:0005874,cellular_component microtubule;GO:0007049,biological_process cell c…	NA	FIGN
XLOC_000799	-0.744107411	0.723238403	0.455065455	1	NA	NA	NA
ENSG00000164294.9	-0.743631987	1.758616951	0.209186327	1	10;GO:0004601,molecular_function peroxidase activity;GO:0004602,molecular_function glutathione peroxidase activity;GO:0005788,cellular_component endoplasmic reticulum lumen;GO:0006979,biological_process response to oxidative stress;GO:0016020,cellular_component membrane;GO:0016021,cellular_component integral component of membrane;GO:0016491,molecular_function oxidoreductase activity;GO:0034599,bi…	gpx, btuE, bsaA; glutathione peroxidase [EC:1.11.1.9]; K00432	GPX8
ENSG00000119138.3	-0.743594655	2.696533376	0.125059769	1	17;GO:0000981,molecular_function DNA-binding transcription factor activity, RNA polymerase II-specific;GO:0003676,molecular_function nucleic acid binding;GO:0003677,molecular_function DNA binding;GO:0003700,molecular_function DNA-binding transcription factor activity;GO:0005634,cellular_component nucleus;GO:0005654,cellular_component nucleoplasm;GO:0005829,cellular_component cytosol;GO:0005886,ce…	NA	KLF9
XLOC_015903	-0.742919842	0.800118488	0.302784229	1	NA	NA	NA
ENSG00000073712.9	-0.742883894	5.177243214	0.162097317	1	31;GO:0001725,cellular_component stress fiber;GO:0005515,molecular_function protein binding;GO:0005547,molecular_function phosphatidylinositol-3,4,5-trisphosphate binding;GO:0005634,cellular_component nucleus;GO:0005654,cellular_component nucleoplasm;GO:0005737,cellular_component cytoplasm;GO:0005829,cellular_component cytosol;GO:0005856,cellular_component cytoskeleton;GO:0005886,cellular_compone…	NA	FERMT2
ENSG00000159618.11	-0.742882093	2.050043705	0.139931645	1	NA	NA	GPR114
ENSG00000196081.5	-0.741618194	2.027437323	0.14547751	1	13;GO:0000981,molecular_function DNA-binding transcription factor activity, RNA polymerase II-specific;GO:0003676,molecular_function nucleic acid binding;GO:0003677,molecular_function DNA binding;GO:0003700,molecular_function DNA-binding transcription factor activity;GO:0003714,molecular_function transcription corepressor activity;GO:0005515,molecular_function protein binding;GO:0005622,cellular_…	KRAB; KRAB domain-containing zinc finger protein; K09228	ZNF724P
ENSG00000109323.4	-0.741435248	7.047361279	0.015260188	1	15;GO:0004553,molecular_function hydrolase activity, hydrolyzing O-glycosyl compounds;GO:0004567,molecular_function beta-mannosidase activity;GO:0005537,molecular_function mannose binding;GO:0005764,cellular_component lysosome;GO:0005886,cellular_component plasma membrane;GO:0005975,biological_process carbohydrate metabolic process;GO:0006464,biological_process cellular protein modification proce…	E3.2.1.25, MANBA, manB; beta-mannosidase [EC:3.2.1.25]; K01192	MANBA
ENSG00000136205.12	-0.740538438	5.231180354	0.025789494	1	10;GO:0003674,molecular_function molecular_function;GO:0005515,molecular_function protein binding;GO:0005622,cellular_component intracellular;GO:0005829,cellular_component cytosol;GO:0005925,cellular_component focal adhesion;GO:0008284,biological_process positive regulation of cell proliferation;GO:0016477,biological_process cell migration;GO:0030054,cellular_component cell junction;GO:0035556,bi…	NA	TNS3
ENSG00000157542.8	-0.740463407	2.824073733	0.107710125	1	13;GO:0005242,molecular_function inward rectifier potassium channel activity;GO:0005244,molecular_function voltage-gated ion channel activity;GO:0005515,molecular_function protein binding;GO:0005794,cellular_component Golgi apparatus;GO:0005886,cellular_component plasma membrane;GO:0006811,biological_process ion transport;GO:0006813,biological_process potassium ion transport;GO:0008076,cellular_c…	KCNJ6, KIR3.2; potassium inwardly-rectifying channel subfamily J member 6; K05000	KCNJ6
ENSG00000138834.8	-0.740353927	6.930684289	0.015967778	1	22;GO:0000139,cellular_component Golgi membrane;GO:0005078,molecular_function MAP-kinase scaffold activity;GO:0005515,molecular_function protein binding;GO:0005737,cellular_component cytoplasm;GO:0005794,cellular_component Golgi apparatus;GO:0007257,biological_process activation of JUN kinase activity;GO:0008432,molecular_function JUN kinase binding;GO:0016192,biological_process vesicle-mediated …	MAPK8IP3, JIP3; mitogen-activated protein kinase 8 interacting protein 3; K04436	MAPK8IP3
ENSG00000203797.5	-0.740329355	0.290693244	0.331985134	1	19;GO:0003884,molecular_function D-amino-acid oxidase activity;GO:0005102,molecular_function signaling receptor binding;GO:0005515,molecular_function protein binding;GO:0005777,cellular_component peroxisome;GO:0005782,cellular_component peroxisomal matrix;GO:0005829,cellular_component cytosol;GO:0006531,biological_process aspartate metabolic process;GO:0006625,biological_process protein targeting…	DDO; D-aspartate oxidase [EC:1.4.3.1]; K00272	DDO
XLOC_032029	-0.739504187	0.304792166	0.41126044	1	NA	NA	NA
ENSG00000123384.9	-0.739233226	7.047513345	0.023547059	1	73;GO:0001523,biological_process retinoid metabolic process;GO:0002020,molecular_function protease binding;GO:0002265,biological_process astrocyte activation involved in immune response;GO:0003723,molecular_function RNA binding;GO:0005041,molecular_function low-density lipoprotein particle receptor activity;GO:0005044,molecular_function scavenger receptor activity;GO:0005509,molecular_function ca…	LRP1, CD91; low-density lipoprotein receptor-related protein 1 (alpha-2-macroglobulin receptor); K04550	LRP1
XLOC_059217	-0.738924771	-0.076881674	0.38679019	1	NA	NA	NA
ENSG00000152223.8	-0.738677884	4.425993801	0.031650371	1	5;GO:0003674,molecular_function molecular_function;GO:0005737,cellular_component cytoplasm;GO:0006914,biological_process autophagy;GO:0032456,biological_process endocytic recycling;GO:0097352,biological_process autophagosome maturation	NA	EPG5
XLOC_003440	-0.738321551	1.267830331	0.247403181	1	NA	NA	NA
ENSG00000160207.4	-0.73807026	1.155614475	0.24472966	1	5;GO:0005515,molecular_function protein binding;GO:0005737,cellular_component cytoplasm;GO:0005829,cellular_component cytosol;GO:0006366,biological_process transcription by RNA polymerase II;GO:0007283,biological_process spermatogenesis	NA	HSF2BP
ENSG00000203812.2	-0.737759442	1.251708744	0.233617036	1	10;GO:0000786,cellular_component nucleosome;GO:0000790,cellular_component nuclear chromatin;GO:0003674,molecular_function molecular_function;GO:0003677,molecular_function DNA binding;GO:0005634,cellular_component nucleus;GO:0005694,cellular_component chromosome;GO:0006342,biological_process chromatin silencing;GO:0008150,biological_process biological_process;GO:0046982,molecular_function protein …	H2A; histone H2A; K11251	HIST2H2AA4
ENSG00000139209.11	-0.737676194	3.734589311	0.040001	1	11;GO:0003333,biological_process amino acid transmembrane transport;GO:0005886,cellular_component plasma membrane;GO:0005887,cellular_component integral component of plasma membrane;GO:0006811,biological_process ion transport;GO:0006814,biological_process sodium ion transport;GO:0006865,biological_process amino acid transport;GO:0015171,molecular_function amino acid transmembrane transporter acti…	NA	SLC38A4
ENSG00000196628.9	-0.737370529	1.939866518	0.157697409	1	40;GO:0000122,biological_process negative regulation of transcription by RNA polymerase II;GO:0000790,cellular_component nuclear chromatin;GO:0000978,molecular_function RNA polymerase II proximal promoter sequence-specific DNA binding;GO:0000981,molecular_function DNA-binding transcription factor activity, RNA polymerase II-specific;GO:0001011,molecular_function obsolete transcription factor acti…	NA	TCF4
ENSG00000197681.8	-0.737300522	1.833178895	0.200748134	1	10;GO:0005096,molecular_function GTPase activator activity;GO:0005622,cellular_component intracellular;GO:0005886,cellular_component plasma membrane;GO:0006886,biological_process intracellular protein transport;GO:0012505,cellular_component endomembrane system;GO:0016020,cellular_component membrane;GO:0017137,molecular_function Rab GTPase binding;GO:0031338,biological_process regulation of vesicl…	NA	TBC1D3
ENSG00000170653.14	-0.737083325	1.198620464	0.220182299	1	17;GO:0000981,molecular_function DNA-binding transcription factor activity, RNA polymerase II-specific;GO:0003676,molecular_function nucleic acid binding;GO:0003677,molecular_function DNA binding;GO:0003700,molecular_function DNA-binding transcription factor activity;GO:0005515,molecular_function protein binding;GO:0005634,cellular_component nucleus;GO:0005654,cellular_component nucleoplasm;GO:00…	NA	ATF7
ENSG00000111799.16	-0.736624442	9.097705273	0.018307592	1	14;GO:0001501,biological_process skeletal system development;GO:0005576,cellular_component extracellular region;GO:0005581,cellular_component collagen trimer;GO:0005595,cellular_component collagen type XII trimer;GO:0005615,cellular_component extracellular space;GO:0005788,cellular_component endoplasmic reticulum lumen;GO:0007155,biological_process cell adhesion;GO:0030020,molecular_function extr…	COL12A; collagen, type XII, alpha; K08132	COL12A1
ENSG00000135362.9	-0.736495903	2.42519884	0.16767873	1	12;GO:0001933,biological_process negative regulation of protein phosphorylation;GO:0001934,biological_process positive regulation of protein phosphorylation;GO:0005515,molecular_function protein binding;GO:0009968,biological_process negative regulation of signal transduction;GO:0010762,biological_process regulation of fibroblast migration;GO:0014068,biological_process positive regulation of phosp…	NA	PRR5L
ENSG00000080546.9	-0.736267469	4.968333187	0.016869061	1	15;GO:0001650,cellular_component fibrillar center;GO:0005515,molecular_function protein binding;GO:0005634,cellular_component nucleus;GO:0005737,cellular_component cytoplasm;GO:0005829,cellular_component cytosol;GO:0016491,molecular_function oxidoreductase activity;GO:0034198,biological_process cellular response to amino acid starvation;GO:0042149,biological_process cellular response to glucose s…	SESN1_3; sestrin 1/3; K10141	SESN1
ENSG00000069869.11	-0.7358937	3.997870798	0.032426601	1	63;GO:0000151,cellular_component ubiquitin ligase complex;GO:0000785,cellular_component chromatin;GO:0004842,molecular_function ubiquitin-protein transferase activity;GO:0005515,molecular_function protein binding;GO:0005737,cellular_component cytoplasm;GO:0005794,cellular_component Golgi apparatus;GO:0005829,cellular_component cytosol;GO:0005886,cellular_component plasma membrane;GO:0005902,cellu…	NEDD4, RSP5; E3 ubiquitin-protein ligase NEDD4 [EC:2.3.2.26]; K10591	NEDD4
ENSG00000085449.10	-0.73563691	3.253503218	0.067474441	1	10;GO:0005515,molecular_function protein binding;GO:0005545,molecular_function 1-phosphatidylinositol binding;GO:0005634,cellular_component nucleus;GO:0005768,cellular_component endosome;GO:0005769,cellular_component early endosome;GO:0005829,cellular_component cytosol;GO:0008270,molecular_function zinc ion binding;GO:0034141,biological_process positive regulation of toll-like receptor 3 signalin…	NA	WDFY1
ENSG00000152409.8	-0.735321596	3.404917251	0.070637587	1	21;GO:0003713,molecular_function transcription coactivator activity;GO:0003779,molecular_function actin binding;GO:0005515,molecular_function protein binding;GO:0005634,cellular_component nucleus;GO:0005654,cellular_component nucleoplasm;GO:0005737,cellular_component cytoplasm;GO:0005856,cellular_component cytoskeleton;GO:0006281,biological_process DNA repair;GO:0006357,biological_process regulat…	NA	JMY
ENSG00000117322.12	-0.73427853	0.995257315	0.292957045	1	22;GO:0001618,molecular_function virus receptor activity;GO:0001848,molecular_function complement binding;GO:0002376,biological_process immune system process;GO:0002430,biological_process complement receptor mediated signaling pathway;GO:0003677,molecular_function DNA binding;GO:0004875,molecular_function complement receptor activity;GO:0004888,molecular_function transmembrane signaling receptor …	CR2, CD21; complement receptor type 2; K04012	CR2
ENSG00000174564.8	-0.733892325	6.236050897	0.021244369	1	17;GO:0001808,biological_process negative regulation of type IV hypersensitivity;GO:0002437,biological_process inflammatory response to antigenic stimulus;GO:0002765,biological_process immune response-inhibiting signal transduction;GO:0004920,molecular_function interleukin-10 receptor activity;GO:0005515,molecular_function protein binding;GO:0005886,cellular_component plasma membrane;GO:0016020,c…	IL20RB; interleukin 20 receptor beta; K05137	IL20RB
ENSG00000158195.6	-0.73382489	6.349528026	0.030566591	1	36;GO:0001525,biological_process angiogenesis;GO:0001667,biological_process ameboidal-type cell migration;GO:0001726,cellular_component ruffle;GO:0003779,molecular_function actin binding;GO:0005515,molecular_function protein binding;GO:0005622,cellular_component intracellular;GO:0005737,cellular_component cytoplasm;GO:0005769,cellular_component early endosome;GO:0005829,cellular_component cytosol…	WASF2; WAS protein family, member 2; K05748	WASF2
ENSG00000102287.12	-0.733702369	5.646359408	0.035819274	1	19;GO:0004888,molecular_function transmembrane signaling receptor activity;GO:0004890,molecular_function GABA-A receptor activity;GO:0005216,molecular_function ion channel activity;GO:0005230,molecular_function extracellular ligand-gated ion channel activity;GO:0005254,molecular_function chloride channel activity;GO:0005886,cellular_component plasma membrane;GO:0006811,biological_process ion tran…	GABRE; gamma-aminobutyric acid receptor subunit epsilon; K05185	GABRE
ENSG00000174837.10	-0.733589858	2.57523944	0.102286925	1	1;GO:0005509,molecular_function calcium ion binding	NA	EMR1
ENSG00000188931.3	-0.73303569	1.886981696	0.161100362	1	11;GO:0005515,molecular_function protein binding;GO:0005737,cellular_component cytoplasm;GO:0005856,cellular_component cytoskeleton;GO:0005886,cellular_component plasma membrane;GO:0005929,cellular_component cilium;GO:0016020,cellular_component membrane;GO:0016324,cellular_component apical plasma membrane;GO:0030030,biological_process cell projection organization;GO:0036064,cellular_component cil…	NA	C1orf192
ENSG00000124942.9	-0.732779821	12.29707319	0.04748843	1	22;GO:0003723,molecular_function RNA binding;GO:0005515,molecular_function protein binding;GO:0005634,cellular_component nucleus;GO:0005737,cellular_component cytoplasm;GO:0005765,cellular_component lysosomal membrane;GO:0005829,cellular_component cytosol;GO:0005886,cellular_component plasma membrane;GO:0005925,cellular_component focal adhesion;GO:0015629,cellular_component actin cytoskeleton;GO:…	NA	AHNAK
ENSG00000010818.4	-0.732299566	6.287405768	0.029468334	1	15;GO:0000981,molecular_function DNA-binding transcription factor activity, RNA polymerase II-specific;GO:0003676,molecular_function nucleic acid binding;GO:0003677,molecular_function DNA binding;GO:0003700,molecular_function DNA-binding transcription factor activity;GO:0005634,cellular_component nucleus;GO:0005654,cellular_component nucleoplasm;GO:0006351,biological_process transcription, DNA-te…	NA	HIVEP2
ENSG00000150893.9	-0.732241779	1.045249504	0.385050698	1	14;GO:0001654,biological_process eye development;GO:0002009,biological_process morphogenesis of an epithelium;GO:0005604,cellular_component basement membrane;GO:0005886,cellular_component plasma membrane;GO:0007154,biological_process cell communication;GO:0007155,biological_process cell adhesion;GO:0007275,biological_process multicellular organism development;GO:0007507,biological_process heart d…	NA	FREM2
ENSG00000178385.9	-0.731959721	1.845666731	0.193294219	1	7;GO:0005515,molecular_function protein binding;GO:0005737,cellular_component cytoplasm;GO:0005794,cellular_component Golgi apparatus;GO:0005886,cellular_component plasma membrane;GO:0016020,cellular_component membrane;GO:0045445,biological_process myoblast differentiation;GO:0046872,molecular_function metal ion binding	NA	PLEKHM3
XLOC_021241	-0.731877322	0.633594643	0.283938864	1	NA	NA	NA
ENSG00000172264.12	-0.731721569	0.765410008	0.260561064	1	10;GO:0005634,cellular_component nucleus;GO:0005730,cellular_component nucleolus;GO:0005813,cellular_component centrosome;GO:0006974,biological_process cellular response to DNA damage stimulus;GO:0007420,biological_process brain development;GO:0016787,molecular_function hydrolase activity;GO:0016798,molecular_function hydrolase activity, acting on glycosyl bonds;GO:0019213,molecular_function deac…	NA	MACROD2
ENSG00000083857.9	-0.731170514	10.24739632	0.024928521	1	27;GO:0003382,biological_process epithelial cell morphogenesis;GO:0005509,molecular_function calcium ion binding;GO:0005515,molecular_function protein binding;GO:0005634,cellular_component nucleus;GO:0005737,cellular_component cytoplasm;GO:0005886,cellular_component plasma membrane;GO:0005887,cellular_component integral component of plasma membrane;GO:0005911,cellular_component cell-cell junction…	NA	FAT1
XLOC_040042	-0.731129558	0.250111161	0.342927469	1	NA	NA	NA
ENSG00000078018.15	-0.730978605	4.237268401	0.032286885	1	54;GO:0000226,biological_process microtubule cytoskeleton organization;GO:0001578,biological_process microtubule bundle formation;GO:0002162,molecular_function dystroglycan binding;GO:0005198,molecular_function structural molecule activity;GO:0005515,molecular_function protein binding;GO:0005516,molecular_function calmodulin binding;GO:0005622,cellular_component intracellular;GO:0005623,cellular_…	NA	MAP2
ENSG00000136874.6	-0.729002337	1.697994707	0.191951632	1	35;GO:0000149,molecular_function SNARE binding;GO:0000421,cellular_component autophagosome membrane;GO:0005484,molecular_function SNAP receptor activity;GO:0005515,molecular_function protein binding;GO:0005737,cellular_component cytoplasm;GO:0005739,cellular_component mitochondrion;GO:0005776,cellular_component autophagosome;GO:0005783,cellular_component endoplasmic reticulum;GO:0005789,cellular_…	STX17; syntaxin 17; K08491	STX17
ENSG00000133401.11	-0.727913481	4.036035312	0.049049006	1	6;GO:0005576,cellular_component extracellular region;GO:0005634,cellular_component nucleus;GO:0005737,cellular_component cytoplasm;GO:0005783,cellular_component endoplasmic reticulum;GO:0005911,cellular_component cell-cell junction;GO:0007155,biological_process cell adhesion	NA	PDZD2
ENSG00000166387.7	-0.727849512	4.269090776	0.028425212	1	6;GO:0003674,molecular_function molecular_function;GO:0005515,molecular_function protein binding;GO:0005615,cellular_component extracellular space;GO:0005622,cellular_component intracellular;GO:0005829,cellular_component cytosol;GO:0042802,molecular_function identical protein binding	NA	PPFIBP2
XLOC_005713	-0.727686123	0.911297804	0.270102217	1	NA	NA	NA
ENSG00000162927.9	-0.727226941	3.443832011	0.088471776	1	4;GO:0003723,molecular_function RNA binding;GO:0009982,molecular_function pseudouridine synthase activity;GO:0031119,biological_process tRNA pseudouridine synthesis;GO:0106029,molecular_function tRNA pseudouridine synthase activity	NA	PUS10
XLOC_031222	-0.725946364	0.515863216	0.374863189	1	NA	NA	NA
ENSG00000164292.8	-0.725906569	6.209511147	0.01891188	1	16;GO:0000166,molecular_function nucleotide binding;GO:0003924,molecular_function GTPase activity;GO:0005515,molecular_function protein binding;GO:0005524,molecular_function ATP binding;GO:0005525,molecular_function GTP binding;GO:0005737,cellular_component cytoplasm;GO:0005794,cellular_component Golgi apparatus;GO:0005829,cellular_component cytosol;GO:0008584,biological_process male gonad develo…	NA	RHOBTB3
ENSG00000183309.7	-0.7252523	3.129699632	0.124749191	1	NA	KRAB; KRAB domain-containing zinc finger protein; K09228	ZNF623
ENSG00000256812.1	-0.724842361	1.813938143	0.239090037	1	8;GO:0004198,molecular_function calcium-dependent cysteine-type endopeptidase activity;GO:0005509,molecular_function calcium ion binding;GO:0005737,cellular_component cytoplasm;GO:0005829,cellular_component cytosol;GO:0005886,cellular_component plasma membrane;GO:0006508,biological_process proteolysis;GO:0016020,cellular_component membrane;GO:0046872,molecular_function metal ion binding	NA	CAPNS2
ENSG00000165390.11	-0.724543566	6.372566943	0.03044954	1	16;GO:0005509,molecular_function calcium ion binding;GO:0005544,molecular_function calcium-dependent phospholipid binding;GO:0005546,molecular_function phosphatidylinositol-4,5-bisphosphate binding;GO:0005547,molecular_function phosphatidylinositol-3,4,5-trisphosphate binding;GO:0005829,cellular_component cytosol;GO:0005886,cellular_component plasma membrane;GO:0007032,biological_process endosome…	NA	ANXA8
ENSG00000173281.4	-0.724465731	2.407268096	0.127210086	1	14;GO:0000164,cellular_component protein phosphatase type 1 complex;GO:0004721,molecular_function phosphoprotein phosphatase activity;GO:0005515,molecular_function protein binding;GO:0005975,biological_process carbohydrate metabolic process;GO:0005977,biological_process glycogen metabolic process;GO:0005979,biological_process regulation of glycogen biosynthetic process;GO:0005981,biological_proce…	PPP1R3; protein phosphatase 1 regulatory subunit 3A/B/C/D/E; K07189	PPP1R3B
ENSG00000177932.6	-0.724100597	1.386119179	0.235769912	1	12;GO:0000981,molecular_function DNA-binding transcription factor activity, RNA polymerase II-specific;GO:0003676,molecular_function nucleic acid binding;GO:0003677,molecular_function DNA binding;GO:0003700,molecular_function DNA-binding transcription factor activity;GO:0005622,cellular_component intracellular;GO:0005634,cellular_component nucleus;GO:0005829,cellular_component cytosol;GO:0006351,…	KRAB; KRAB domain-containing zinc finger protein; K09228	ZNF354C
ENSG00000065060.12	-0.723640755	3.208342183	0.108920656	1	3;GO:0005515,molecular_function protein binding;GO:0042802,molecular_function identical protein binding;GO:0042826,molecular_function histone deacetylase binding	NA	UHRF1BP1
ENSG00000102362.11	-0.723276044	3.222021125	0.076131581	1	34;GO:0002576,biological_process platelet degranulation;GO:0005509,molecular_function calcium ion binding;GO:0005515,molecular_function protein binding;GO:0005543,molecular_function phospholipid binding;GO:0005544,molecular_function calcium-dependent phospholipid binding;GO:0005622,cellular_component intracellular;GO:0005654,cellular_component nucleoplasm;GO:0005768,cellular_component endosome;GO…	NA	SYTL4
ENSG00000143847.11	-0.722804081	5.201624645	0.040210553	1	8;GO:0005515,molecular_function protein binding;GO:0005622,cellular_component intracellular;GO:0005737,cellular_component cytoplasm;GO:0005829,cellular_component cytosol;GO:0008150,biological_process biological_process;GO:0009986,cellular_component cell surface;GO:0045202,cellular_component synapse;GO:0048786,cellular_component presynaptic active zone	NA	PPFIA4
ENSG00000130508.6	-0.722274887	5.797621984	0.023190036	1	19;GO:0001960,biological_process negative regulation of cytokine-mediated signaling pathway;GO:0004601,molecular_function peroxidase activity;GO:0005152,molecular_function interleukin-1 receptor antagonist activity;GO:0005201,molecular_function extracellular matrix structural constituent;GO:0005576,cellular_component extracellular region;GO:0005615,cellular_component extracellular space;GO:000578…	NA	PXDN
ENSG00000167968.8	-0.721649503	0.571107912	0.337263963	1	12;GO:0001942,biological_process hair follicle development;GO:0003335,biological_process corneocyte development;GO:0004518,molecular_function nuclease activity;GO:0004519,molecular_function endonuclease activity;GO:0004536,molecular_function deoxyribonuclease activity;GO:0005576,cellular_component extracellular region;GO:0005634,cellular_component nucleus;GO:0005737,cellular_component cytoplasm;G…	NA	DNASE1L2
ENSG00000140199.7	-0.721279547	6.239264566	0.023635933	1	17;GO:0001525,biological_process angiogenesis;GO:0005215,molecular_function transporter activity;GO:0005886,cellular_component plasma membrane;GO:0005887,cellular_component integral component of plasma membrane;GO:0006811,biological_process ion transport;GO:0006813,biological_process potassium ion transport;GO:0007268,biological_process chemical synaptic transmission;GO:0015293,molecular_function…	NA	SLC12A6
XLOC_011669	-0.720748197	0.675437025	0.283529687	1	NA	NA	NA
ENSG00000174111.8	-0.720557742	3.685110093	0.079840465	1	21;GO:0004860,molecular_function protein kinase inhibitor activity;GO:0005515,molecular_function protein binding;GO:0005634,cellular_component nucleus;GO:0005737,cellular_component cytoplasm;GO:0005829,cellular_component cytosol;GO:0005886,cellular_component plasma membrane;GO:0006469,biological_process negative regulation of protein kinase activity;GO:0008150,biological_process biological_proces…	SOCS6_7; suppressor of cytokine signaling 6/7; K04699	SOCS7
XLOC_055313	-0.720510638	0.544452052	0.320767983	1	NA	NA	NA
ENSG00000163625.11	-0.720486451	5.3436028	0.027849795	1	24;GO:0003831,molecular_function beta-N-acetylglucosaminylglycopeptide beta-1,4-galactosyltransferase activity;GO:0005515,molecular_function protein binding;GO:0005545,molecular_function 1-phosphatidylinositol binding;GO:0005634,cellular_component nucleus;GO:0005635,cellular_component nuclear envelope;GO:0005730,cellular_component nucleolus;GO:0005737,cellular_component cytoplasm;GO:0005776,cellu…	NA	WDFY3
ENSG00000101825.7	-0.720232858	7.171386062	0.024351858	1	4;GO:0003674,molecular_function molecular_function;GO:0005576,cellular_component extracellular region;GO:0070062,cellular_component extracellular exosome;GO:0071559,biological_process response to transforming growth factor beta	NA	MXRA5
ENSG00000176024.12	-0.719886752	1.320479069	0.301361657	1	4;GO:0003676,molecular_function nucleic acid binding;GO:0005622,cellular_component intracellular;GO:0005654,cellular_component nucleoplasm;GO:0006355,biological_process regulation of transcription, DNA-templated	KRAB; KRAB domain-containing zinc finger protein; K09228	ZNF613
ENSG00000072657.4	-0.719867432	0.212554802	0.346832437	1	18;GO:0004177,molecular_function aminopeptidase activity;GO:0005737,cellular_component cytoplasm;GO:0005887,cellular_component integral component of plasma membrane;GO:0006508,biological_process proteolysis;GO:0007165,biological_process signal transduction;GO:0007267,biological_process cell-cell signaling;GO:0008217,biological_process regulation of blood pressure;GO:0008233,molecular_function pep…	NA	TRHDE
ENSG00000165617.10	-0.719543711	1.498239554	0.31823512	1	33;GO:0000122,biological_process negative regulation of transcription by RNA polymerase II;GO:0001085,molecular_function RNA polymerase II transcription factor binding;GO:0005080,molecular_function protein kinase C binding;GO:0005515,molecular_function protein binding;GO:0005634,cellular_component nucleus;GO:0005654,cellular_component nucleoplasm;GO:0005737,cellular_component cytoplasm;GO:0005829…	NA	DACT1
XLOC_035078	-0.719445591	1.279236851	0.270015313	1	NA	NA	NA
ENSG00000105072.4	-0.719160157	1.217123144	0.278337047	1	1;GO:0005515,molecular_function protein binding	NA	C19orf44
XLOC_005895	-0.719075968	0.540347659	0.345556012	1	NA	NA	NA
ENSG00000227124.4	-0.718887886	1.588444534	0.209934543	1	NA	KRAB; KRAB domain-containing zinc finger protein; K09228	ZNF717
XLOC_024395	-0.718562841	3.569200693	0.05534983	1	NA	NA	NA
ENSG00000175894.10	-0.718482027	1.806509398	0.214563142	1	7;GO:0003674,molecular_function molecular_function;GO:0005576,cellular_component extracellular region;GO:0007605,biological_process sensory perception of sound;GO:0009986,cellular_component cell surface;GO:0032420,cellular_component stereocilium;GO:0042995,cellular_component cell projection;GO:0060170,cellular_component ciliary membrane	NA	TSPEAR
ENSG00000206199.5	-0.718409249	0.427498812	0.357616612	1	NA	NA	ANKUB1
ENSG00000183111.7	-0.717792309	0.993046816	0.269987781	1	NA	NA	ARHGEF37
ENSG00000197714.4	-0.715702353	1.447935553	0.215173477	1	10;GO:0000981,molecular_function DNA-binding transcription factor activity, RNA polymerase II-specific;GO:0003676,molecular_function nucleic acid binding;GO:0003677,molecular_function DNA binding;GO:0005515,molecular_function protein binding;GO:0005622,cellular_component intracellular;GO:0005634,cellular_component nucleus;GO:0006351,biological_process transcription, DNA-templated;GO:0006355,biolo…	KRAB; KRAB domain-containing zinc finger protein; K09228	ZNF460
ENSG00000129315.5	-0.714894099	4.992344862	0.026574781	1	30;GO:0000079,biological_process regulation of cyclin-dependent protein serine/threonine kinase activity;GO:0003677,molecular_function DNA binding;GO:0003682,molecular_function chromatin binding;GO:0004674,molecular_function protein serine/threonine kinase activity;GO:0005515,molecular_function protein binding;GO:0005634,cellular_component nucleus;GO:0005654,cellular_component nucleoplasm;GO:0006…	CCNT; cyclin T; K15188	CCNT1
ENSG00000108244.12	-0.714686218	5.273468135	0.027785551	1	2;GO:0005198,molecular_function structural molecule activity;GO:0005882,cellular_component intermediate filament	KRT1; type I keratin, acidic; K07604	KRT23
ENSG00000140022.5	-0.714395158	5.659437471	0.067329995	1	17;GO:0002244,biological_process hematopoietic progenitor cell differentiation;GO:0005515,molecular_function protein binding;GO:0005730,cellular_component nucleolus;GO:0005737,cellular_component cytoplasm;GO:0005829,cellular_component cytosol;GO:0006897,biological_process endocytosis;GO:0008021,cellular_component synaptic vesicle;GO:0016020,cellular_component membrane;GO:0030054,cellular_componen…	NA	STON2
ENSG00000234769.4	-0.713422305	0.954475737	0.26421153	1	32;GO:0003779,molecular_function actin binding;GO:0005515,molecular_function protein binding;GO:0005737,cellular_component cytoplasm;GO:0005768,cellular_component endosome;GO:0005769,cellular_component early endosome;GO:0005770,cellular_component late endosome;GO:0005776,cellular_component autophagosome;GO:0005814,cellular_component centriole;GO:0005829,cellular_component cytosol;GO:0005856,cellu…	WASH1; WAS protein family homolog 1; K18461	WASH4P
ENSG00000205978.5	-0.713374661	3.208804994	0.094904888	1	NA	NA	NYNRIN
XLOC_045803	-0.711423401	2.31803744	0.133927707	1	NA	NA	NA
ENSG00000137942.12	-0.710736909	4.909061832	0.029684424	1	22;GO:0005515,molecular_function protein binding;GO:0005737,cellular_component cytoplasm;GO:0005829,cellular_component cytosol;GO:0005856,cellular_component cytoskeleton;GO:0005886,cellular_component plasma membrane;GO:0005938,cellular_component cell cortex;GO:0006897,biological_process endocytosis;GO:0006900,biological_process vesicle budding from membrane;GO:0006914,biological_process autophagy…	FNBP1; formin-binding protein 1; K20121	FNBP1L
XLOC_024550	-0.710660282	0.327525009	0.4016362	1	NA	NA	NA
ENSG00000166398.8	-0.710587129	3.09257296	0.083812164	1	NA	NA	KIAA0355
ENSG00000154124.4	-0.710057661	3.771440314	0.060438892	1	21;GO:0001525,biological_process angiogenesis;GO:0002040,biological_process sprouting angiogenesis;GO:0002376,biological_process immune system process;GO:0004843,molecular_function thiol-dependent ubiquitin-specific protease activity;GO:0005515,molecular_function protein binding;GO:0005737,cellular_component cytoplasm;GO:0005829,cellular_component cytosol;GO:0006508,biological_process proteolysis…	NA	FAM105B
ENSG00000255398.2	-0.710036745	1.165561459	0.264920402	1	8;GO:0004930,molecular_function G protein-coupled receptor activity;GO:0005886,cellular_component plasma membrane;GO:0005887,cellular_component integral component of plasma membrane;GO:0007165,biological_process signal transduction;GO:0007186,biological_process G protein-coupled receptor signaling pathway;GO:0016020,cellular_component membrane;GO:0016021,cellular_component integral component of m…	HCAR2_3, GPR109; hydroxycarboxylic acid receptor 2/3; K08402	HCAR3
ENSG00000142197.8	-0.709085891	5.617339384	0.027330911	1	11;GO:0000139,cellular_component Golgi membrane;GO:0003674,molecular_function molecular_function;GO:0005768,cellular_component endosome;GO:0005802,cellular_component trans-Golgi network;GO:0005829,cellular_component cytosol;GO:0006895,biological_process Golgi to endosome transport;GO:0007029,biological_process endoplasmic reticulum organization;GO:0007275,biological_process multicellular organism…	NA	DOPEY2
ENSG00000176222.7	-0.708186749	0.435634854	0.32922552	1	10;GO:0000981,molecular_function DNA-binding transcription factor activity, RNA polymerase II-specific;GO:0003676,molecular_function nucleic acid binding;GO:0003677,molecular_function DNA binding;GO:0005515,molecular_function protein binding;GO:0005622,cellular_component intracellular;GO:0005634,cellular_component nucleus;GO:0006351,biological_process transcription, DNA-templated;GO:0006355,biolo…	KRAB; KRAB domain-containing zinc finger protein; K09228	ZNF404
ENSG00000100346.13	-0.707908438	3.752552472	0.056104339	1	24;GO:0005216,molecular_function ion channel activity;GO:0005244,molecular_function voltage-gated ion channel activity;GO:0005245,molecular_function voltage-gated calcium channel activity;GO:0005248,molecular_function voltage-gated sodium channel activity;GO:0005262,molecular_function calcium channel activity;GO:0005515,molecular_function protein binding;GO:0005886,cellular_component plasma membr…	CACNA1I, CAV3.3; voltage-dependent calcium channel T type alpha-1I; K04856	CACNA1I
ENSG00000255168.1	-0.707621824	0.84881549	0.446078793	1	10;GO:0005112,molecular_function Notch binding;GO:0005509,molecular_function calcium ion binding;GO:0005515,molecular_function protein binding;GO:0005576,cellular_component extracellular region;GO:0005737,cellular_component cytoplasm;GO:0007219,biological_process Notch signaling pathway;GO:0007275,biological_process multicellular organism development;GO:0021987,biological_process cerebral cortex …	NA	RP11-458D21.5
ENSG00000197721.12	-0.707454194	0.364824129	0.371731697	1	4;GO:0005576,cellular_component extracellular region;GO:0005737,cellular_component cytoplasm;GO:0016020,cellular_component membrane;GO:0043235,cellular_component receptor complex	NA	CR1L
ENSG00000116903.6	-0.70698028	4.813754683	0.029376224	1	20;GO:0000145,cellular_component exocyst;GO:0001927,biological_process exocyst assembly;GO:0005515,molecular_function protein binding;GO:0005737,cellular_component cytoplasm;GO:0005770,cellular_component late endosome;GO:0005829,cellular_component cytosol;GO:0005886,cellular_component plasma membrane;GO:0006887,biological_process exocytosis;GO:0007032,biological_process endosome organization;GO:0…	NA	EXOC8
ENSG00000113658.12	-0.706667507	4.030798237	0.039370824	1	46;GO:0000122,biological_process negative regulation of transcription by RNA polymerase II;GO:0000977,molecular_function RNA polymerase II regulatory region sequence-specific DNA binding;GO:0000978,molecular_function RNA polymerase II proximal promoter sequence-specific DNA binding;GO:0000981,molecular_function DNA-binding transcription factor activity, RNA polymerase II-specific;GO:0001227,molec…	SMAD5; mothers against decapentaplegic homolog 5; K16790	SMAD5
ENSG00000119899.11	-0.706252344	3.224486971	0.10710445	1	24;GO:0005351,molecular_function carbohydrate:proton symporter activity;GO:0005764,cellular_component lysosome;GO:0005765,cellular_component lysosomal membrane;GO:0005829,cellular_component cytosol;GO:0005886,cellular_component plasma membrane;GO:0005887,cellular_component integral component of plasma membrane;GO:0006811,biological_process ion transport;GO:0006820,biological_process anion transpo…	SLC17A5; MFS transporter, ACS family, solute carrier family 17 (sodium-dependent inorganic phosphate cotransporter), member 5; K12301	SLC17A5
XLOC_047523	-0.7050784	0.444184628	0.328433548	1	NA	NA	NA
XLOC_027801	-0.705073252	1.330110286	0.240341695	1	NA	NA	NA
ENSG00000112379.8	-0.704968967	5.07956222	0.045688359	1	10;GO:0005085,molecular_function guanyl-nucleotide exchange factor activity;GO:0005086,molecular_function ARF guanyl-nucleotide exchange factor activity;GO:0005737,cellular_component cytoplasm;GO:0010923,biological_process negative regulation of phosphatase activity;GO:0016020,cellular_component membrane;GO:0016021,cellular_component integral component of membrane;GO:0030133,cellular_component tr…	NA	KIAA1244
ENSG00000174684.6	-0.704508234	3.645515333	0.094869346	1	17;GO:0000139,cellular_component Golgi membrane;GO:0005515,molecular_function protein binding;GO:0005794,cellular_component Golgi apparatus;GO:0006486,biological_process protein glycosylation;GO:0006493,biological_process protein O-linked glycosylation;GO:0007411,biological_process axon guidance;GO:0008532,molecular_function N-acetyllactosaminide beta-1,3-N-acetylglucosaminyltransferase activity;…	B4GAT1; beta-1,4-glucuronyltransferase 1 [EC:2.4.1.-]; K21032	B3GNT1
ENSG00000113083.8	-0.704025947	3.334439685	0.094212432	1	24;GO:0001568,biological_process blood vessel development;GO:0004720,molecular_function protein-lysine 6-oxidase activity;GO:0005507,molecular_function copper ion binding;GO:0005515,molecular_function protein binding;GO:0005576,cellular_component extracellular region;GO:0005581,cellular_component collagen trimer;GO:0005615,cellular_component extracellular space;GO:0005634,cellular_component nucle…	NA	LOX
ENSG00000126218.7	-0.703987506	0.406183436	0.360713525	1	19;GO:0004252,molecular_function serine-type endopeptidase activity;GO:0005509,molecular_function calcium ion binding;GO:0005515,molecular_function protein binding;GO:0005543,molecular_function phospholipid binding;GO:0005576,cellular_component extracellular region;GO:0005788,cellular_component endoplasmic reticulum lumen;GO:0005796,cellular_component Golgi lumen;GO:0005886,cellular_component pla…	F10; coagulation factor X [EC:3.4.21.6]; K01314	F10
ENSG00000152380.5	-0.70278409	2.291084187	0.155762517	1	1;GO:0005515,molecular_function protein binding	NA	FAM151B
ENSG00000180667.6	-0.70243548	3.075186612	0.087299858	1	28;GO:0003676,molecular_function nucleic acid binding;GO:0004843,molecular_function thiol-dependent ubiquitin-specific protease activity;GO:0005515,molecular_function protein binding;GO:0005634,cellular_component nucleus;GO:0005737,cellular_component cytoplasm;GO:0005829,cellular_component cytosol;GO:0006508,biological_process proteolysis;GO:0006986,biological_process response to unfolded protein…	OTU1, YOD1; ubiquitin thioesterase OTU1 [EC:3.1.2.-]; K13719	YOD1
ENSG00000107099.11	-0.702409536	3.392954183	0.073606617	1	21;GO:0001771,biological_process immunological synapse formation;GO:0005085,molecular_function guanyl-nucleotide exchange factor activity;GO:0005515,molecular_function protein binding;GO:0005622,cellular_component intracellular;GO:0005737,cellular_component cytoplasm;GO:0005829,cellular_component cytosol;GO:0005886,cellular_component plasma membrane;GO:0007264,biological_process small GTPase medi…	NA	DOCK8
ENSG00000139793.14	-0.701562715	4.522142812	0.029235056	1	9;GO:0000381,biological_process regulation of alternative mRNA splicing, via spliceosome;GO:0003723,molecular_function RNA binding;GO:0005634,cellular_component nucleus;GO:0005654,cellular_component nucleoplasm;GO:0005737,cellular_component cytoplasm;GO:0006397,biological_process mRNA processing;GO:0008380,biological_process RNA splicing;GO:0043484,biological_process regulation of RNA splicing;GO…	NA	MBNL2
ENSG00000152642.6	-0.701518555	3.163798183	0.08251663	1	28;GO:0002027,biological_process regulation of heart rate;GO:0004367,molecular_function glycerol-3-phosphate dehydrogenase [NAD+] activity;GO:0005737,cellular_component cytoplasm;GO:0005829,cellular_component cytosol;GO:0005886,cellular_component plasma membrane;GO:0005975,biological_process carbohydrate metabolic process;GO:0006072,biological_process glycerol-3-phosphate metabolic process;GO:000…	GPD1; glycerol-3-phosphate dehydrogenase (NAD+) [EC:1.1.1.8]; K00006	GPD1L
ENSG00000214967.4	-0.701057951	1.730510961	0.193315646	1	1;GO:0005654,cellular_component nucleoplasm	NA	NPIPA7
ENSG00000113441.11	-0.700990271	3.501387058	0.067081943	1	31;GO:0000209,biological_process protein polyubiquitination;GO:0002480,biological_process antigen processing and presentation of exogenous peptide antigen via MHC class I, TAP-independent;GO:0004177,molecular_function aminopeptidase activity;GO:0005515,molecular_function protein binding;GO:0005576,cellular_component extracellular region;GO:0005622,cellular_component intracellular;GO:0005765,cellu…	LNPEP; cystinyl aminopeptidase [EC:3.4.11.3]; K01257	LNPEP
XLOC_001450	-0.700570006	1.193687148	0.266910638	1	NA	NA	NA
ENSG00000189079.11	-0.700163838	4.715979606	0.029464864	1	21;GO:0000981,molecular_function DNA-binding transcription factor activity, RNA polymerase II-specific;GO:0003007,biological_process heart morphogenesis;GO:0003676,molecular_function nucleic acid binding;GO:0003677,molecular_function DNA binding;GO:0005515,molecular_function protein binding;GO:0005634,cellular_component nucleus;GO:0005654,cellular_component nucleoplasm;GO:0005886,cellular_compone…	ARID2; AT-rich interactive domain-containing protein 2; K11765	ARID2
ENSG00000068305.13	-0.69993438	4.446197433	0.03699733	1	36;GO:0000002,biological_process mitochondrial genome maintenance;GO:0000790,cellular_component nuclear chromatin;GO:0000976,molecular_function transcription regulatory region sequence-specific DNA binding;GO:0000977,molecular_function RNA polymerase II regulatory region sequence-specific DNA binding;GO:0000978,molecular_function RNA polymerase II proximal promoter sequence-specific DNA binding;G…	MEF2A; MADS-box transcription enhancer factor 2A; K09260	MEF2A
ENSG00000125945.10	-0.6998239	3.092037571	0.103067703	1	13;GO:0000981,molecular_function DNA-binding transcription factor activity, RNA polymerase II-specific;GO:0003676,molecular_function nucleic acid binding;GO:0003677,molecular_function DNA binding;GO:0003700,molecular_function DNA-binding transcription factor activity;GO:0005515,molecular_function protein binding;GO:0005622,cellular_component intracellular;GO:0005634,cellular_component nucleus;GO:…	KRAB; KRAB domain-containing zinc finger protein; K09228	ZNF436
XLOC_056682	-0.699374976	0.404380437	0.343496131	1	NA	NA	NA
ENSG00000125775.10	-0.69937079	2.156491732	0.182430599	1	19;GO:0005515,molecular_function protein binding;GO:0005546,molecular_function phosphatidylinositol-4,5-bisphosphate binding;GO:0005634,cellular_component nucleus;GO:0005654,cellular_component nucleoplasm;GO:0005730,cellular_component nucleolus;GO:0005737,cellular_component cytoplasm;GO:0005886,cellular_component plasma membrane;GO:0007399,biological_process nervous system development;GO:0008022,…	NA	SDCBP2
ENSG00000154917.6	-0.69757962	1.397678846	0.237816403	1	17;GO:0000139,cellular_component Golgi membrane;GO:0000166,molecular_function nucleotide binding;GO:0003924,molecular_function GTPase activity;GO:0005515,molecular_function protein binding;GO:0005525,molecular_function GTP binding;GO:0005793,cellular_component endoplasmic reticulum-Golgi intermediate compartment;GO:0005794,cellular_component Golgi apparatus;GO:0005829,cellular_component cytosol;G…	NA	RAB6B
ENSG00000165699.9	-0.69751587	4.862256508	0.033250567	1	44;GO:0001822,biological_process kidney development;GO:0001843,biological_process neural tube closure;GO:0002250,biological_process adaptive immune response;GO:0005634,cellular_component nucleus;GO:0005737,cellular_component cytoplasm;GO:0005811,cellular_component lipid droplet;GO:0005829,cellular_component cytosol;GO:0005856,cellular_component cytoskeleton;GO:0006813,biological_process potassium…	TSC1; tuberous sclerosis 1; K07206	TSC1
ENSG00000120093.7	-0.697021322	2.309041744	0.163080787	1	24;GO:0000122,biological_process negative regulation of transcription by RNA polymerase II;GO:0000978,molecular_function RNA polymerase II proximal promoter sequence-specific DNA binding;GO:0000981,molecular_function DNA-binding transcription factor activity, RNA polymerase II-specific;GO:0001077,molecular_function DNA-binding transcription activator activity, RNA polymerase II-specific;GO:000152…	NA	HOXB3
ENSG00000184731.5	-0.696139334	3.568579497	0.066930849	1	12;GO:0000922,cellular_component spindle pole;GO:0005515,molecular_function protein binding;GO:0005634,cellular_component nucleus;GO:0005737,cellular_component cytoplasm;GO:0005815,cellular_component microtubule organizing center;GO:0005856,cellular_component cytoskeleton;GO:0005874,cellular_component microtubule;GO:0005938,cellular_component cell cortex;GO:0030335,biological_process positive reg…	NA	FAM110C
ENSG00000073282.8	-0.696021651	6.972962117	0.027798286	1	109;GO:0000122,biological_process negative regulation of transcription by RNA polymerase II;GO:0000790,cellular_component nuclear chromatin;GO:0000981,molecular_function DNA-binding transcription factor activity, RNA polymerase II-specific;GO:0001077,molecular_function DNA-binding transcription activator activity, RNA polymerase II-specific;GO:0001302,biological_process replicative cell aging;GO:…	TP63; tumor protein p63; K10149	TP63
ENSG00000173727.7	-0.695998824	1.041824602	0.313742143	1	NA	NA	AP000769.1
ENSG00000167202.7	-0.695647242	4.0573388	0.042498967	1	9;GO:0005096,molecular_function GTPase activator activity;GO:0005515,molecular_function protein binding;GO:0005622,cellular_component intracellular;GO:0005829,cellular_component cytosol;GO:0006886,biological_process intracellular protein transport;GO:0012505,cellular_component endomembrane system;GO:0017137,molecular_function Rab GTPase binding;GO:0031338,biological_process regulation of vesicle …	NA	TBC1D2B
ENSG00000197128.7	-0.69475024	2.403663701	0.227469965	1	10;GO:0000981,molecular_function DNA-binding transcription factor activity, RNA polymerase II-specific;GO:0003676,molecular_function nucleic acid binding;GO:0003677,molecular_function DNA binding;GO:0005515,molecular_function protein binding;GO:0005622,cellular_component intracellular;GO:0005634,cellular_component nucleus;GO:0006351,biological_process transcription, DNA-templated;GO:0006355,biolo…	KRAB; KRAB domain-containing zinc finger protein; K09228	ZNF772
ENSG00000184564.8	-0.694614165	5.866938734	0.04398982	1	26;GO:0001964,biological_process startle response;GO:0002088,biological_process lens development in camera-type eye;GO:0002093,biological_process auditory receptor cell morphogenesis;GO:0005886,cellular_component plasma membrane;GO:0005887,cellular_component integral component of plasma membrane;GO:0007409,biological_process axonogenesis;GO:0007416,biological_process synapse assembly;GO:0007601,b…	NA	SLITRK6
XLOC_037105	-0.694482635	0.520886651	0.350693698	1	NA	NA	NA
ENSG00000196659.9	-0.694304858	3.279327895	0.199961545	1	9;GO:0005515,molecular_function protein binding;GO:0005929,cellular_component cilium;GO:0030030,biological_process cell projection organization;GO:0030992,cellular_component intraciliary transport particle B;GO:0035735,biological_process intraciliary transport involved in cilium assembly;GO:0042073,biological_process intraciliary transport;GO:0042995,cellular_component cell projection;GO:0060271,…	NA	TTC30B
ENSG00000111215.7	-0.693690612	0.355748485	0.352260676	1	4;GO:0001895,biological_process retina homeostasis;GO:0005576,cellular_component extracellular region;GO:0005615,cellular_component extracellular space;GO:0007601,biological_process visual perception	NA	PRR4
ENSG00000156273.11	-0.693525228	6.430605697	0.034330342	1	22;GO:0000083,biological_process regulation of transcription involved in G1/S transition of mitotic cell cycle;GO:0000117,biological_process regulation of transcription involved in G2/M transition of mitotic cell cycle;GO:0000122,biological_process negative regulation of transcription by RNA polymerase II;GO:0000980,molecular_function RNA polymerase II distal enhancer sequence-specific DNA bindin…	NA	BACH1
ENSG00000162882.10	-0.693345493	1.247097597	0.278765933	1	21;GO:0000334,molecular_function 3-hydroxyanthranilate 3,4-dioxygenase activity;GO:0005506,molecular_function iron ion binding;GO:0005515,molecular_function protein binding;GO:0005737,cellular_component cytoplasm;GO:0005829,cellular_component cytosol;GO:0006569,biological_process tryptophan catabolic process;GO:0008198,molecular_function ferrous iron binding;GO:0009055,molecular_function electron…	HAAO; 3-hydroxyanthranilate 3,4-dioxygenase [EC:1.13.11.6]; K00452	HAAO
ENSG00000141258.8	-0.69310762	6.064328421	0.036357004	1	10;GO:0005096,molecular_function GTPase activator activity;GO:0005737,cellular_component cytoplasm;GO:0006886,biological_process intracellular protein transport;GO:0012505,cellular_component endomembrane system;GO:0017137,molecular_function Rab GTPase binding;GO:0031338,biological_process regulation of vesicle fusion;GO:0034499,biological_process late endosome to Golgi transport;GO:0042470,cellul…	NA	SGSM2
ENSG00000241404.2	-0.692942583	3.00218959	0.119269202	1	4;GO:0005509,molecular_function calcium ion binding;GO:0005575,cellular_component cellular_component;GO:0005576,cellular_component extracellular region;GO:0008150,biological_process biological_process	NA	EGFL8
ENSG00000114698.10	-0.692864389	1.944395243	0.18531609	1	11;GO:0005509,molecular_function calcium ion binding;GO:0005515,molecular_function protein binding;GO:0005886,cellular_component plasma membrane;GO:0016020,cellular_component membrane;GO:0016021,cellular_component integral component of membrane;GO:0017121,biological_process plasma membrane phospholipid scrambling;GO:0017124,molecular_function SH3 domain binding;GO:0017128,molecular_function phosp…	NA	PLSCR4
ENSG00000074181.4	-0.692343138	6.568491362	0.02627075	1	36;GO:0000122,biological_process negative regulation of transcription by RNA polymerase II;GO:0000139,cellular_component Golgi membrane;GO:0005509,molecular_function calcium ion binding;GO:0005515,molecular_function protein binding;GO:0005576,cellular_component extracellular region;GO:0005634,cellular_component nucleus;GO:0005654,cellular_component nucleoplasm;GO:0005789,cellular_component endopl…	NOTCH3; Notch 3; K20995	NOTCH3
ENSG00000140262.13	-0.692069884	2.6102202	0.129084665	1	38;GO:0000790,cellular_component nuclear chromatin;GO:0000978,molecular_function RNA polymerase II proximal promoter sequence-specific DNA binding;GO:0000981,molecular_function DNA-binding transcription factor activity, RNA polymerase II-specific;GO:0001077,molecular_function DNA-binding transcription activator activity, RNA polymerase II-specific;GO:0003677,molecular_function DNA binding;GO:0003…	NA	TCF12
ENSG00000196159.7	-0.69093325	5.184022787	0.070207235	1	26;GO:0001658,biological_process branching involved in ureteric bud morphogenesis;GO:0001822,biological_process kidney development;GO:0003007,biological_process heart morphogenesis;GO:0005509,molecular_function calcium ion binding;GO:0005515,molecular_function protein binding;GO:0005622,cellular_component intracellular;GO:0005886,cellular_component plasma membrane;GO:0007009,biological_process pl…	FAT4; protocadherin Fat 4; K16669	FAT4
ENSG00000185909.10	-0.690445141	0.657290636	0.3385396	1	7;GO:0005737,cellular_component cytoplasm;GO:0005829,cellular_component cytosol;GO:0007049,biological_process cell cycle;GO:0016567,biological_process protein ubiquitination;GO:0030496,cellular_component midbody;GO:0031463,cellular_component Cul3-RING ubiquitin ligase complex;GO:0051301,biological_process cell division	NA	KLHDC8B
XLOC_016647	-0.690358569	0.720390861	0.341334871	1	NA	NA	NA
ENSG00000197375.8	-0.689354402	1.997889571	0.193869024	1	32;GO:0000166,molecular_function nucleotide binding;GO:0005215,molecular_function transporter activity;GO:0005515,molecular_function protein binding;GO:0005524,molecular_function ATP binding;GO:0005886,cellular_component plasma membrane;GO:0005887,cellular_component integral component of plasma membrane;GO:0006811,biological_process ion transport;GO:0006814,biological_process sodium ion transport…	SLC22A4_5, OCTN; MFS transporter, OCT family, solute carrier family 22 (organic cation transporter), member 4/5; K08202	SLC22A5
ENSG00000153233.8	-0.689188121	5.811303176	0.032384756	1	22;GO:0001701,biological_process in utero embryonic development;GO:0004721,molecular_function phosphoprotein phosphatase activity;GO:0004725,molecular_function protein tyrosine phosphatase activity;GO:0005001,molecular_function transmembrane receptor protein tyrosine phosphatase activity;GO:0005515,molecular_function protein binding;GO:0005615,cellular_component extracellular space;GO:0005737,cel…	PTPRR; receptor-type tyrosine-protein phosphatase R [EC:3.1.3.48]; K04458	PTPRR
ENSG00000163840.5	-0.688630514	4.344123382	0.050474391	1	48;GO:0000209,biological_process protein polyubiquitination;GO:0002230,biological_process positive regulation of defense response to virus by host;GO:0002376,biological_process immune system process;GO:0004842,molecular_function ubiquitin-protein transferase activity;GO:0004857,molecular_function enzyme inhibitor activity;GO:0005515,molecular_function protein binding;GO:0005634,cellular_component…	DTX; deltex [EC:2.3.2.27]; K06058	DTX3L
ENSG00000173575.14	-0.68836277	6.603898945	0.033499745	1	23;GO:0000166,molecular_function nucleotide binding;GO:0000978,molecular_function RNA polymerase II proximal promoter sequence-specific DNA binding;GO:0003677,molecular_function DNA binding;GO:0003723,molecular_function RNA binding;GO:0004003,molecular_function ATP-dependent DNA helicase activity;GO:0004386,molecular_function helicase activity;GO:0005515,molecular_function protein binding;GO:0005…	NA	CHD2
ENSG00000128849.9	-0.687980286	1.94083325	0.248543571	1	7;GO:0003774,molecular_function motor activity;GO:0005515,molecular_function protein binding;GO:0005923,cellular_component bicellular tight junction;GO:0007015,biological_process actin filament organization;GO:0016459,cellular_component myosin complex;GO:0030054,cellular_component cell junction;GO:0051058,biological_process negative regulation of small GTPase mediated signal transduction	CGNL1; cingulin-like protein 1; K21110	CGNL1
ENSG00000183780.8	-0.687884528	1.334289401	0.243502754	1	3;GO:0015888,biological_process thiamine transport;GO:0016020,cellular_component membrane;GO:0016021,cellular_component integral component of membrane	NA	SLC35F3
ENSG00000162645.8	-0.687878354	4.082212211	0.048789533	1	22;GO:0000139,cellular_component Golgi membrane;GO:0000166,molecular_function nucleotide binding;GO:0003924,molecular_function GTPase activity;GO:0005515,molecular_function protein binding;GO:0005525,molecular_function GTP binding;GO:0005634,cellular_component nucleus;GO:0005654,cellular_component nucleoplasm;GO:0005737,cellular_component cytoplasm;GO:0005794,cellular_component Golgi apparatus;GO…	GBP2; guanylate-binding protein 2; K20897	GBP2
ENSG00000139505.10	-0.68707576	1.742399991	0.204684431	1	19;GO:0004438,molecular_function phosphatidylinositol-3-phosphatase activity;GO:0004722,molecular_function protein serine/threonine phosphatase activity;GO:0004725,molecular_function protein tyrosine phosphatase activity;GO:0005515,molecular_function protein binding;GO:0005634,cellular_component nucleus;GO:0005635,cellular_component nuclear envelope;GO:0005737,cellular_component cytoplasm;GO:0005…	MTMR6_7_8; myotubularin-related protein 6/7/8 [EC:3.1.3.64 3.1.3.95]; K18083	MTMR6
ENSG00000053254.11	-0.686780309	2.764191278	0.146230544	1	16;GO:0000981,molecular_function DNA-binding transcription factor activity, RNA polymerase II-specific;GO:0003677,molecular_function DNA binding;GO:0003700,molecular_function DNA-binding transcription factor activity;GO:0005515,molecular_function protein binding;GO:0005634,cellular_component nucleus;GO:0006351,biological_process transcription, DNA-templated;GO:0006355,biological_process regulatio…	NA	FOXN3
ENSG00000083844.6	-0.686765626	4.208574129	0.061043735	1	5;GO:0003676,molecular_function nucleic acid binding;GO:0005515,molecular_function protein binding;GO:0005622,cellular_component intracellular;GO:0006355,biological_process regulation of transcription, DNA-templated;GO:0046872,molecular_function metal ion binding	KRAB; KRAB domain-containing zinc finger protein; K09228	ZNF264
ENSG00000181827.10	-0.686676223	5.433041523	0.035105027	1	2;GO:0003677,molecular_function DNA binding;GO:0006355,biological_process regulation of transcription, DNA-templated	NA	RFX7
ENSG00000137462.6	-0.686623485	3.50023651	0.07028791	1	91;GO:0001530,molecular_function lipopolysaccharide binding;GO:0001540,molecular_function amyloid-beta binding;GO:0001666,biological_process response to hypoxia;GO:0001774,biological_process microglial cell activation;GO:0001775,biological_process cell activation;GO:0001875,molecular_function lipopolysaccharide receptor activity;GO:0002224,biological_process toll-like receptor signaling pathway;G…	TLR2, CD282; toll-like receptor 2; K10159	TLR2
ENSG00000168016.9	-0.686190573	4.447390992	0.045766499	1	NA	NA	TRANK1
ENSG00000130700.6	-0.685802128	1.189630561	0.35530472	1	34;GO:0000790,cellular_component nuclear chromatin;GO:0000977,molecular_function RNA polymerase II regulatory region sequence-specific DNA binding;GO:0000981,molecular_function DNA-binding transcription factor activity, RNA polymerase II-specific;GO:0000982,molecular_function DNA-binding transcription factor activity, RNA polymerase II-specific;GO:0001085,molecular_function RNA polymerase II tran…	NA	GATA5
ENSG00000187796.9	-0.685746261	0.778623539	0.326419458	1	28;GO:0002223,biological_process stimulatory C-type lectin receptor signaling pathway;GO:0002376,biological_process immune system process;GO:0005515,molecular_function protein binding;GO:0005737,cellular_component cytoplasm;GO:0005829,cellular_component cytosol;GO:0005886,cellular_component plasma membrane;GO:0007249,biological_process I-kappaB kinase/NF-kappaB signaling;GO:0009620,biological_pro…	CARD9; caspase recruitment domain-containing protein 9; K12794	CARD9
ENSG00000182866.12	-0.685165173	1.016293961	0.304473894	1	58;GO:0000166,molecular_function nucleotide binding;GO:0000242,cellular_component pericentriolar material;GO:0001772,cellular_component immunological synapse;GO:0001784,molecular_function phosphotyrosine residue binding;GO:0004672,molecular_function protein kinase activity;GO:0004713,molecular_function protein tyrosine kinase activity;GO:0004715,molecular_function non-membrane spanning protein ty…	LCK; lymphocyte cell-specific protein tyrosine kinase [EC:2.7.10.2]; K05856	LCK
ENSG00000155545.15	-0.685050738	3.702251332	0.083346221	1	9;GO:0000981,molecular_function DNA-binding transcription factor activity, RNA polymerase II-specific;GO:0003677,molecular_function DNA binding;GO:0005634,cellular_component nucleus;GO:0005654,cellular_component nucleoplasm;GO:0006351,biological_process transcription, DNA-templated;GO:0006355,biological_process regulation of transcription, DNA-templated;GO:0006357,biological_process regulation of…	NA	MIER3
XLOC_043704	-0.684684697	1.72217251	0.206913532	1	NA	NA	NA
ENSG00000121743.3	-0.684301107	1.754473119	0.239570871	1	NA	NA	GJA3
ENSG00000121039.5	-0.684251506	6.004544515	0.061744715	1	30;GO:0001523,biological_process retinoid metabolic process;GO:0001656,biological_process metanephros development;GO:0001701,biological_process in utero embryonic development;GO:0002138,biological_process retinoic acid biosynthetic process;GO:0004745,molecular_function retinol dehydrogenase activity;GO:0005737,cellular_component cytoplasm;GO:0005783,cellular_component endoplasmic reticulum;GO:000…	RDH10; retinol dehydrogenase 10 [EC:1.1.1.-]; K11151	RDH10
ENSG00000186026.6	-0.683764335	1.166914928	0.26696926	1	NA	KRAB; KRAB domain-containing zinc finger protein; K09228	ZNF284
ENSG00000224470.3	-0.683726391	3.52165952	0.100961563	1	18;GO:0000122,biological_process negative regulation of transcription by RNA polymerase II;GO:0003677,molecular_function DNA binding;GO:0003723,molecular_function RNA binding;GO:0005515,molecular_function protein binding;GO:0005634,cellular_component nucleus;GO:0005654,cellular_component nucleoplasm;GO:0005730,cellular_component nucleolus;GO:0006351,biological_process transcription, DNA-templated…	NA	ATXN1L
XLOC_036392	-0.681786171	0.742145702	0.335515631	1	NA	NA	NA
XLOC_049105	-0.681755329	0.646080357	0.48977292	1	NA	NA	NA
ENSG00000197782.10	-0.681619508	0.978036611	0.336747548	1	NA	KRAB; KRAB domain-containing zinc finger protein; K09228	ZNF780A
ENSG00000182836.5	-0.680576139	3.993851765	0.07036791	1	10;GO:0003674,molecular_function molecular_function;GO:0005575,cellular_component cellular_component;GO:0005737,cellular_component cytoplasm;GO:0006629,biological_process lipid metabolic process;GO:0007165,biological_process signal transduction;GO:0008081,molecular_function phosphoric diester hydrolase activity;GO:0016042,biological_process lipid catabolic process;GO:0016787,molecular_function hy…	NA	PLCXD3
ENSG00000198265.7	-0.680568776	6.067387464	0.035804175	1	9;GO:0000166,molecular_function nucleotide binding;GO:0003723,molecular_function RNA binding;GO:0004386,molecular_function helicase activity;GO:0005515,molecular_function protein binding;GO:0005524,molecular_function ATP binding;GO:0005634,cellular_component nucleus;GO:0016020,cellular_component membrane;GO:0016787,molecular_function hydrolase activity;GO:0046872,molecular_function metal ion bind…	NA	HELZ
ENSG00000076641.4	-0.680515544	5.343674902	0.042835087	1	19;GO:0002250,biological_process adaptive immune response;GO:0002376,biological_process immune system process;GO:0005068,molecular_function transmembrane receptor protein tyrosine kinase adaptor activity;GO:0005070,molecular_function SH3/SH2 adaptor activity;GO:0005515,molecular_function protein binding;GO:0005622,cellular_component intracellular;GO:0005886,cellular_component plasma membrane;GO:0…	NA	PAG1
ENSG00000129152.3	-0.67975181	0.325433482	0.39167051	1	67;GO:0000381,biological_process regulation of alternative mRNA splicing, via spliceosome;GO:0000790,cellular_component nuclear chromatin;GO:0000977,molecular_function RNA polymerase II regulatory region sequence-specific DNA binding;GO:0000978,molecular_function RNA polymerase II proximal promoter sequence-specific DNA binding;GO:0000981,molecular_function DNA-binding transcription factor activi…	NA	MYOD1
ENSG00000133687.11	-0.679647218	0.591850283	0.36369627	1	6;GO:0003674,molecular_function molecular_function;GO:0005739,cellular_component mitochondrion;GO:0006396,biological_process RNA processing;GO:0008150,biological_process biological_process;GO:0016020,cellular_component membrane;GO:0016021,cellular_component integral component of membrane	NA	TMTC1
XLOC_058892	-0.679416961	0.175364397	0.39163219	1	NA	NA	NA
ENSG00000187398.7	-0.678306997	1.831480543	0.202295351	1	NA	NA	LUZP2
ENSG00000187097.8	-0.678098705	2.327916459	0.150980705	1	15;GO:0004382,molecular_function guanosine-diphosphatase activity;GO:0005515,molecular_function protein binding;GO:0005576,cellular_component extracellular region;GO:0005783,cellular_component endoplasmic reticulum;GO:0006486,biological_process protein glycosylation;GO:0006487,biological_process protein N-linked glycosylation;GO:0008283,biological_process cell proliferation;GO:0014066,biological_…	ENTPD5_6; ectonucleoside triphosphate diphosphohydrolase 5/6 [EC:3.6.1.6]; K01511	ENTPD5
ENSG00000147576.11	-0.677891329	0.27930586	0.355342791	1	10;GO:0004022,molecular_function alcohol dehydrogenase (NAD) activity;GO:0005739,cellular_component mitochondrion;GO:0005759,cellular_component mitochondrial matrix;GO:0005829,cellular_component cytosol;GO:0006103,biological_process 2-oxoglutarate metabolic process;GO:0006539,biological_process glutamate catabolic process via 2-oxoglutarate;GO:0016491,molecular_function oxidoreductase activity;GO…	NA	ADHFE1
ENSG00000184500.10	-0.677437316	1.966385923	0.192471672	1	20;GO:0000139,cellular_component Golgi membrane;GO:0002576,biological_process platelet degranulation;GO:0004866,molecular_function endopeptidase inhibitor activity;GO:0005509,molecular_function calcium ion binding;GO:0005576,cellular_component extracellular region;GO:0005615,cellular_component extracellular space;GO:0005789,cellular_component endoplasmic reticulum membrane;GO:0005796,cellular_com…	PROS1; protein S; K03908	PROS1
XLOC_032692	-0.676295629	2.241291771	0.230745471	1	NA	NA	NA
ENSG00000073067.9	-0.676232923	0.531388339	0.339156795	1	18;GO:0004497,molecular_function monooxygenase activity;GO:0005506,molecular_function iron ion binding;GO:0005783,cellular_component endoplasmic reticulum;GO:0005788,cellular_component endoplasmic reticulum lumen;GO:0005789,cellular_component endoplasmic reticulum membrane;GO:0005886,cellular_component plasma membrane;GO:0006805,biological_process xenobiotic metabolic process;GO:0008392,molecular…	NA	CYP2W1
ENSG00000163960.7	-0.676112293	4.611412773	0.050019359	1	10;GO:0005515,molecular_function protein binding;GO:0005634,cellular_component nucleus;GO:0005654,cellular_component nucleoplasm;GO:0005829,cellular_component cytosol;GO:0008134,molecular_function transcription factor binding;GO:0016604,cellular_component nuclear body;GO:0031625,molecular_function ubiquitin protein ligase binding;GO:0034098,cellular_component VCP-NPL4-UFD1 AAA ATPase complex;GO:0…	NA	UBXN7
ENSG00000118965.10	-0.675761225	1.678051487	0.227774378	1	30;GO:0005737,cellular_component cytoplasm;GO:0005813,cellular_component centrosome;GO:0005815,cellular_component microtubule organizing center;GO:0005856,cellular_component cytoskeleton;GO:0005929,cellular_component cilium;GO:0005930,cellular_component axoneme;GO:0009636,biological_process response to toxic substance;GO:0010629,biological_process negative regulation of gene expression;GO:0030030…	NA	WDR35
ENSG00000124766.4	-0.675680717	5.718738879	0.047915274	1	56;GO:0000976,molecular_function transcription regulatory region sequence-specific DNA binding;GO:0000978,molecular_function RNA polymerase II proximal promoter sequence-specific DNA binding;GO:0000981,molecular_function DNA-binding transcription factor activity, RNA polymerase II-specific;GO:0001077,molecular_function DNA-binding transcription activator activity, RNA polymerase II-specific;GO:00…	NA	SOX4
ENSG00000119509.8	-0.675653983	2.229312388	0.201125623	1	13;GO:0005515,molecular_function protein binding;GO:0005516,molecular_function calmodulin binding;GO:0005634,cellular_component nucleus;GO:0005737,cellular_component cytoplasm;GO:0005819,cellular_component spindle;GO:0005856,cellular_component cytoskeleton;GO:0005874,cellular_component microtubule;GO:0005929,cellular_component cilium;GO:0007275,biological_process multicellular organism developmen…	INVS; inversin; K19626	INVS
ENSG00000108797.7	-0.674247325	1.900773375	0.188029289	1	28;GO:0002175,biological_process protein localization to paranode region of axon;GO:0005070,molecular_function SH3/SH2 adaptor activity;GO:0005515,molecular_function protein binding;GO:0005887,cellular_component integral component of plasma membrane;GO:0007010,biological_process cytoskeleton organization;GO:0007155,biological_process cell adhesion;GO:0007165,biological_process signal transduction…	CNTNAP1; contactin associated protein 1; K07379	CNTNAP1
XLOC_043417	-0.674204405	1.40933289	0.318043876	1	NA	NA	NA
ENSG00000115993.7	-0.674111082	3.592781665	0.074172285	1	25;GO:0005102,molecular_function signaling receptor binding;GO:0005515,molecular_function protein binding;GO:0005634,cellular_component nucleus;GO:0005737,cellular_component cytoplasm;GO:0005739,cellular_component mitochondrion;GO:0005768,cellular_component endosome;GO:0005769,cellular_component early endosome;GO:0005886,cellular_component plasma membrane;GO:0006357,biological_process regulation …	TRAK2, GRIF1; trafficking kinesin-binding protein 2; K15374	TRAK2
ENSG00000140950.11	-0.673087508	4.332869962	0.064354975	1	5;GO:0005515,molecular_function protein binding;GO:0005737,cellular_component cytoplasm;GO:0005765,cellular_component lysosomal membrane;GO:0016020,cellular_component membrane;GO:1903204,biological_process negative regulation of oxidative stress-induced neuron death	NA	TLDC1
ENSG00000243646.4	-0.672943973	2.529514924	0.15630522	1	11;GO:0005515,molecular_function protein binding;GO:0005886,cellular_component plasma membrane;GO:0006954,biological_process inflammatory response;GO:0006955,biological_process immune response;GO:0007165,biological_process signal transduction;GO:0016020,cellular_component membrane;GO:0016021,cellular_component integral component of membrane;GO:0019221,biological_process cytokine-mediated signalin…	IL10RB, CD210B; interleukin 10 receptor beta; K05135	IL10RB
ENSG00000170367.4	-0.672785259	0.393517491	0.392191227	1	9;GO:0002020,molecular_function protease binding;GO:0004869,molecular_function cysteine-type endopeptidase inhibitor activity;GO:0005515,molecular_function protein binding;GO:0005576,cellular_component extracellular region;GO:0005615,cellular_component extracellular space;GO:0010466,biological_process negative regulation of peptidase activity;GO:0030414,molecular_function peptidase inhibitor acti…	CST5; cystatin-D; K13901	CST5
ENSG00000040933.11	-0.672766718	4.861321714	0.038373014	1	13;GO:0005515,molecular_function protein binding;GO:0005737,cellular_component cytoplasm;GO:0005829,cellular_component cytosol;GO:0006661,biological_process phosphatidylinositol biosynthetic process;GO:0007165,biological_process signal transduction;GO:0016311,biological_process dephosphorylation;GO:0016316,molecular_function phosphatidylinositol-3,4-bisphosphate 4-phosphatase activity;GO:0016787,…	INPP4; inositol polyphosphate-4-phosphatase [EC:3.1.3.66]; K01109	INPP4A
XLOC_033376	-0.671339239	0.383464575	0.360833194	1	NA	NA	NA
ENSG00000103404.10	-0.670979183	3.95515655	0.081133682	1	9;GO:0004843,molecular_function thiol-dependent ubiquitin-specific protease activity;GO:0005634,cellular_component nucleus;GO:0006508,biological_process proteolysis;GO:0006511,biological_process ubiquitin-dependent protein catabolic process;GO:0008233,molecular_function peptidase activity;GO:0008234,molecular_function cysteine-type peptidase activity;GO:0016579,biological_process protein deubiqui…	NA	USP31
ENSG00000136048.9	-0.670040282	3.347051347	0.084525535	1	9;GO:0005515,molecular_function protein binding;GO:0005737,cellular_component cytoplasm;GO:0005764,cellular_component lysosome;GO:0005765,cellular_component lysosomal membrane;GO:0006914,biological_process autophagy;GO:0006915,biological_process apoptotic process;GO:0010506,biological_process regulation of autophagy;GO:0016020,cellular_component membrane;GO:0016021,cellular_component integral com…	NA	DRAM1
ENSG00000131023.8	-0.669934264	4.537935895	0.042295298	1	42;GO:0000082,biological_process G1/S transition of mitotic cell cycle;GO:0000086,biological_process G2/M transition of mitotic cell cycle;GO:0000166,molecular_function nucleotide binding;GO:0000278,biological_process mitotic cell cycle;GO:0000287,molecular_function magnesium ion binding;GO:0000819,biological_process sister chromatid segregation;GO:0000922,cellular_component spindle pole;GO:00018…	LATS1_2, Wts; serine/threonine-protein kinase LATS1/2 [EC:2.7.11.1]; K08791	LATS1
ENSG00000255284.1	-0.669338246	0.97261326	0.359874389	1	NA	NA	AP006621.5
ENSG00000035664.7	-0.669193406	3.061926225	0.109829893	1	29;GO:0000166,molecular_function nucleotide binding;GO:0004672,molecular_function protein kinase activity;GO:0004674,molecular_function protein serine/threonine kinase activity;GO:0005515,molecular_function protein binding;GO:0005516,molecular_function calmodulin binding;GO:0005524,molecular_function ATP binding;GO:0005737,cellular_component cytoplasm;GO:0005794,cellular_component Golgi apparatus…	DAPK; death-associated protein kinase [EC:2.7.11.1]; K08803	DAPK2
ENSG00000065609.10	-0.669139961	0.405188695	0.394146332	1	13;GO:0005515,molecular_function protein binding;GO:0005543,molecular_function phospholipid binding;GO:0005545,molecular_function 1-phosphatidylinositol binding;GO:0005886,cellular_component plasma membrane;GO:0005905,cellular_component clathrin-coated pit;GO:0015031,biological_process protein transport;GO:0016020,cellular_component membrane;GO:0019901,molecular_function protein kinase binding;GO…	NA	SNAP91
ENSG00000180233.9	-0.669042715	2.121653752	0.172850253	1	20;GO:0000209,biological_process protein polyubiquitination;GO:0004842,molecular_function ubiquitin-protein transferase activity;GO:0005737,cellular_component cytoplasm;GO:0005764,cellular_component lysosome;GO:0005765,cellular_component lysosomal membrane;GO:0005768,cellular_component endosome;GO:0005829,cellular_component cytosol;GO:0005886,cellular_component plasma membrane;GO:0010008,cellular…	NA	ZNRF2
ENSG00000152332.11	-0.669018885	4.906827409	0.050473461	1	31;GO:0000166,molecular_function nucleotide binding;GO:0000243,cellular_component commitment complex;GO:0003676,molecular_function nucleic acid binding;GO:0003723,molecular_function RNA binding;GO:0004672,molecular_function protein kinase activity;GO:0004674,molecular_function protein serine/threonine kinase activity;GO:0005515,molecular_function protein binding;GO:0005524,molecular_function ATP …	NA	UHMK1
ENSG00000090905.13	-0.668995191	6.743699938	0.031746913	1	21;GO:0000932,cellular_component P-body;GO:0003676,molecular_function nucleic acid binding;GO:0003723,molecular_function RNA binding;GO:0005515,molecular_function protein binding;GO:0005654,cellular_component nucleoplasm;GO:0005737,cellular_component cytoplasm;GO:0005794,cellular_component Golgi apparatus;GO:0005829,cellular_component cytosol;GO:0006417,biological_process regulation of translatio…	NA	TNRC6A
ENSG00000138764.9	-0.666812483	7.874818564	0.028560028	1	2;GO:0005515,molecular_function protein binding;GO:0051726,biological_process regulation of cell cycle	CCNG2; cyclin G2; K10146	CCNG2
ENSG00000109586.7	-0.665880971	4.60723199	0.038352212	1	14;GO:0000139,cellular_component Golgi membrane;GO:0004653,molecular_function polypeptide N-acetylgalactosaminyltransferase activity;GO:0005794,cellular_component Golgi apparatus;GO:0005975,biological_process carbohydrate metabolic process;GO:0006486,biological_process protein glycosylation;GO:0006493,biological_process protein O-linked glycosylation;GO:0016020,cellular_component membrane;GO:0016…	GALNT; polypeptide N-acetylgalactosaminyltransferase [EC:2.4.1.41]; K00710	GALNT7
ENSG00000176994.9	-0.665697545	5.142920392	0.039577383	1	21;GO:0000785,cellular_component chromatin;GO:0004860,molecular_function protein kinase inhibitor activity;GO:0005085,molecular_function guanyl-nucleotide exchange factor activity;GO:0005515,molecular_function protein binding;GO:0005634,cellular_component nucleus;GO:0005654,cellular_component nucleoplasm;GO:0005737,cellular_component cytoplasm;GO:0006351,biological_process transcription, DNA-temp…	NA	SMCR8
ENSG00000092295.7	-0.665221884	1.2650962	0.309999701	1	19;GO:0001533,cellular_component cornified envelope;GO:0003810,molecular_function protein-glutamine gamma-glutamyltransferase activity;GO:0005515,molecular_function protein binding;GO:0005829,cellular_component cytosol;GO:0005886,cellular_component plasma membrane;GO:0006464,biological_process cellular protein modification process;GO:0010838,biological_process positive regulation of keratinocyte …	NA	TGM1
ENSG00000144730.12	-0.664957723	0.367609861	0.445158825	1	11;GO:0000139,cellular_component Golgi membrane;GO:0000165,biological_process MAPK cascade;GO:0005654,cellular_component nucleoplasm;GO:0005737,cellular_component cytoplasm;GO:0005794,cellular_component Golgi apparatus;GO:0005886,cellular_component plasma membrane;GO:0005887,cellular_component integral component of plasma membrane;GO:0016020,cellular_component membrane;GO:0016021,cellular_compone…	NA	IL17RD
ENSG00000140396.8	-0.664814367	2.998208571	0.140676099	1	39;GO:0000122,biological_process negative regulation of transcription by RNA polymerase II;GO:0000978,molecular_function RNA polymerase II proximal promoter sequence-specific DNA binding;GO:0000981,molecular_function DNA-binding transcription factor activity, RNA polymerase II-specific;GO:0001162,molecular_function RNA polymerase II intronic transcription regulatory region sequence-specific DNA b…	NCOA2, TIF2, KAT13C; nuclear receptor coactivator 2; K11255	NCOA2
ENSG00000197321.10	-0.66452007	5.205080755	0.035441735	1	22;GO:0002102,cellular_component podosome;GO:0003779,molecular_function actin binding;GO:0005515,molecular_function protein binding;GO:0005634,cellular_component nucleus;GO:0005737,cellular_component cytoplasm;GO:0005829,cellular_component cytosol;GO:0005856,cellular_component cytoskeleton;GO:0005886,cellular_component plasma membrane;GO:0005925,cellular_component focal adhesion;GO:0007010,biolog…	NA	SVIL
ENSG00000143631.10	-0.66427594	3.461683462	0.12832103	1	17;GO:0001533,cellular_component cornified envelope;GO:0005198,molecular_function structural molecule activity;GO:0005509,molecular_function calcium ion binding;GO:0005515,molecular_function protein binding;GO:0005634,cellular_component nucleus;GO:0005829,cellular_component cytosol;GO:0005882,cellular_component intermediate filament;GO:0007275,biological_process multicellular organism development…	NA	FLG
ENSG00000173376.9	-0.663797425	0.961481433	0.362819146	1	18;GO:0001525,biological_process angiogenesis;GO:0001764,biological_process neuron migration;GO:0002931,biological_process response to ischemia;GO:0005539,molecular_function glycosaminoglycan binding;GO:0005576,cellular_component extracellular region;GO:0005622,cellular_component intracellular;GO:0007263,biological_process nitric oxide mediated signal transduction;GO:0007399,biological_process ne…	NA	NDNF
ENSG00000165757.8	-0.662888168	5.006546346	0.042004061	1	11;GO:0005911,cellular_component cell-cell junction;GO:0005912,cellular_component adherens junction;GO:0007155,biological_process cell adhesion;GO:0030054,cellular_component cell junction;GO:0032587,cellular_component ruffle membrane;GO:0043410,biological_process positive regulation of MAPK cascade;GO:0048471,cellular_component perinuclear region of cytoplasm;GO:0090050,biological_process positiv…	NA	KIAA1462
XLOC_005804	-0.662692832	2.787387246	0.134035068	1	NA	NA	NA
ENSG00000112531.12	-0.662510991	5.606418022	0.031817523	1	22;GO:0001570,biological_process vasculogenesis;GO:0003676,molecular_function nucleic acid binding;GO:0003723,molecular_function RNA binding;GO:0003729,molecular_function mRNA binding;GO:0005515,molecular_function protein binding;GO:0005634,cellular_component nucleus;GO:0005737,cellular_component cytoplasm;GO:0006397,biological_process mRNA processing;GO:0006417,biological_process regulation of t…	NA	QKI
XLOC_032268	-0.662507988	3.074907001	0.118884038	1	NA	NA	NA
ENSG00000101871.10	-0.662328394	6.824510526	0.036939557	1	24;GO:0000226,biological_process microtubule cytoskeleton organization;GO:0005515,molecular_function protein binding;GO:0005622,cellular_component intracellular;GO:0005737,cellular_component cytoplasm;GO:0005819,cellular_component spindle;GO:0005829,cellular_component cytosol;GO:0005856,cellular_component cytoskeleton;GO:0005874,cellular_component microtubule;GO:0005875,cellular_component microtu…	TRIM18, MID1; midline 1 [EC:2.3.2.27]; K08285	MID1
ENSG00000126249.3	-0.661813832	0.576812552	0.348741589	1	3;GO:0005737,cellular_component cytoplasm;GO:0007049,biological_process cell cycle;GO:0016020,cellular_component membrane	NA	PDCD2L
ENSG00000106006.6	-0.661674887	3.465093373	0.138361066	1	10;GO:0003677,molecular_function DNA binding;GO:0003700,molecular_function DNA-binding transcription factor activity;GO:0005634,cellular_component nucleus;GO:0006351,biological_process transcription, DNA-templated;GO:0006355,biological_process regulation of transcription, DNA-templated;GO:0007275,biological_process multicellular organism development;GO:0009952,biological_process anterior/posterio…	NA	HOXA6
ENSG00000187189.9	-0.660690981	1.930900897	0.217856632	1	3;GO:0005515,molecular_function protein binding;GO:0005634,cellular_component nucleus;GO:0006334,biological_process nucleosome assembly	NA	TSPYL4
ENSG00000164520.7	-0.660639411	1.112695335	0.297885325	1	11;GO:0001913,biological_process T cell mediated cytotoxicity;GO:0002376,biological_process immune system process;GO:0005515,molecular_function protein binding;GO:0005576,cellular_component extracellular region;GO:0005886,cellular_component plasma membrane;GO:0016020,cellular_component membrane;GO:0016021,cellular_component integral component of membrane;GO:0042267,biological_process natural kill…	RAET1; retinoic acid early transcript 1; K07987	RAET1E
ENSG00000185920.11	-0.660325348	3.79136542	0.087827144	1	86;GO:0000122,biological_process negative regulation of transcription by RNA polymerase II;GO:0001658,biological_process branching involved in ureteric bud morphogenesis;GO:0001701,biological_process in utero embryonic development;GO:0001709,biological_process cell fate determination;GO:0001841,biological_process neural tube formation;GO:0001843,biological_process neural tube closure;GO:0003007,b…	PTCH1; patched 1; K06225	PTCH1
ENSG00000154114.8	-0.659892943	0.25275306	0.371077305	1	3;GO:0005515,molecular_function protein binding;GO:0005737,cellular_component cytoplasm;GO:0005856,cellular_component cytoskeleton	NA	TBCEL
ENSG00000138639.13	-0.659845089	3.038725181	0.111397957	1	15;GO:0001525,biological_process angiogenesis;GO:0005096,molecular_function GTPase activator activity;GO:0005515,molecular_function protein binding;GO:0005737,cellular_component cytoplasm;GO:0005829,cellular_component cytosol;GO:0005856,cellular_component cytoskeleton;GO:0005912,cellular_component adherens junction;GO:0005925,cellular_component focal adhesion;GO:0007165,biological_process signal …	NA	ARHGAP24
ENSG00000186472.15	-0.659663415	3.543234701	0.089571114	1	24;GO:0005509,molecular_function calcium ion binding;GO:0005522,molecular_function profilin binding;GO:0005544,molecular_function calcium-dependent phospholipid binding;GO:0005856,cellular_component cytoskeleton;GO:0007010,biological_process cytoskeleton organization;GO:0007416,biological_process synapse assembly;GO:0014069,cellular_component postsynaptic density;GO:0016021,cellular_component int…	PCLO; protein piccolo; K16882	PCLO
ENSG00000012822.11	-0.659513931	3.223623466	0.135096621	1	24;GO:0000790,cellular_component nuclear chromatin;GO:0000980,molecular_function RNA polymerase II distal enhancer sequence-specific DNA binding;GO:0003682,molecular_function chromatin binding;GO:0003712,molecular_function transcription coregulator activity;GO:0003713,molecular_function transcription coactivator activity;GO:0005515,molecular_function protein binding;GO:0005634,cellular_component …	NA	CALCOCO1
ENSG00000243156.3	-0.659268884	6.738517542	0.043151044	1	22;GO:0003779,molecular_function actin binding;GO:0004497,molecular_function monooxygenase activity;GO:0005634,cellular_component nucleus;GO:0005654,cellular_component nucleoplasm;GO:0005737,cellular_component cytoplasm;GO:0005819,cellular_component spindle;GO:0005829,cellular_component cytosol;GO:0005856,cellular_component cytoskeleton;GO:0005886,cellular_component plasma membrane;GO:0005938,cel…	NA	MICAL3
ENSG00000092847.6	-0.658242308	3.856829481	0.066924119	1	41;GO:0000932,cellular_component P-body;GO:0000956,biological_process nuclear-transcribed mRNA catabolic process;GO:0000978,molecular_function RNA polymerase II proximal promoter sequence-specific DNA binding;GO:0000993,molecular_function RNA polymerase II complex binding;GO:0001047,molecular_function core promoter binding;GO:0003676,molecular_function nucleic acid binding;GO:0003723,molecular_fu…	ELF2C, AGO; eukaryotic translation initiation factor 2C; K11593	AGO1
ENSG00000025800.9	-0.658041557	4.300783026	0.06165964	1	15;GO:0005515,molecular_function protein binding;GO:0005634,cellular_component nucleus;GO:0005643,cellular_component nuclear pore;GO:0005654,cellular_component nucleoplasm;GO:0005737,cellular_component cytoplasm;GO:0005829,cellular_component cytosol;GO:0006606,biological_process protein import into nucleus;GO:0006607,biological_process NLS-bearing protein import into nucleus;GO:0008139,molecular_…	NA	KPNA6
ENSG00000135250.12	-0.658035396	6.550580447	0.032812933	1	32;GO:0000166,molecular_function nucleotide binding;GO:0000245,biological_process spliceosomal complex assembly;GO:0000287,molecular_function magnesium ion binding;GO:0001525,biological_process angiogenesis;GO:0003723,molecular_function RNA binding;GO:0004672,molecular_function protein kinase activity;GO:0004674,molecular_function protein serine/threonine kinase activity;GO:0005515,molecular_func…	NA	SRPK2
XLOC_003021	-0.657381956	0.485873476	0.407251087	1	NA	NA	NA
ENSG00000167711.9	-0.657356686	0.216505387	0.414017327	1	33;GO:0002020,molecular_function protease binding;GO:0002034,biological_process regulation of blood vessel diameter by renin-angiotensin;GO:0002576,biological_process platelet degranulation;GO:0004866,molecular_function endopeptidase inhibitor activity;GO:0004867,molecular_function serine-type endopeptidase inhibitor activity;GO:0005515,molecular_function protein binding;GO:0005576,cellular_compo…	SERPINF2, AAP; alpha-2-antiplasmin; K03983	SERPINF2
ENSG00000097096.8	-0.657143767	3.447092224	0.097647928	1	NA	NA	SYDE2
ENSG00000155816.15	-0.656645707	0.789550149	0.33782846	1	36;GO:0003674,molecular_function molecular_function;GO:0003779,molecular_function actin binding;GO:0005634,cellular_component nucleus;GO:0005730,cellular_component nucleolus;GO:0005737,cellular_component cytoplasm;GO:0005783,cellular_component endoplasmic reticulum;GO:0005789,cellular_component endoplasmic reticulum membrane;GO:0005819,cellular_component spindle;GO:0005829,cellular_component cyto…	FMN2; formin 2; K02184	FMN2
ENSG00000107036.7	-0.656129513	5.863835582	0.036210861	1	16;GO:0000139,cellular_component Golgi membrane;GO:0005085,molecular_function guanyl-nucleotide exchange factor activity;GO:0005515,molecular_function protein binding;GO:0005737,cellular_component cytoplasm;GO:0005829,cellular_component cytosol;GO:0006886,biological_process intracellular protein transport;GO:0016020,cellular_component membrane;GO:0016021,cellular_component integral component of m…	NA	KIAA1432
ENSG00000107897.14	-0.655941526	3.501899119	0.107121464	1	12;GO:0000062,molecular_function fatty-acyl-CoA binding;GO:0003674,molecular_function molecular_function;GO:0005634,cellular_component nucleus;GO:0005654,cellular_component nucleoplasm;GO:0005777,cellular_component peroxisome;GO:0005778,cellular_component peroxisomal membrane;GO:0006914,biological_process autophagy;GO:0008289,molecular_function lipid binding;GO:0009062,biological_process fatty ac…	NA	ACBD5
XLOC_041517	-0.655697775	0.591847069	0.434885195	1	NA	NA	NA
ENSG00000136319.7	-0.654646006	1.68764088	0.328129261	1	10;GO:0003677,molecular_function DNA binding;GO:0003682,molecular_function chromatin binding;GO:0005515,molecular_function protein binding;GO:0005634,cellular_component nucleus;GO:0005654,cellular_component nucleoplasm;GO:0005737,cellular_component cytoplasm;GO:0006281,biological_process DNA repair;GO:0006974,biological_process cellular response to DNA damage stimulus;GO:0045944,biological_proces…	NA	TTC5
ENSG00000198879.7	-0.654507758	0.041180578	0.439410098	1	10;GO:0003714,molecular_function transcription corepressor activity;GO:0005515,molecular_function protein binding;GO:0005634,cellular_component nucleus;GO:0006355,biological_process regulation of transcription, DNA-templated;GO:0010629,biological_process negative regulation of gene expression;GO:0016235,cellular_component aggresome;GO:0016607,cellular_component nuclear speck;GO:0042393,molecular_…	NA	SFMBT2
XLOC_011345	-0.653899493	1.833360411	0.390112339	1	NA	NA	NA
ENSG00000142677.3	-0.653848086	1.005179337	0.330006513	1	9;GO:0004904,molecular_function interferon receptor activity;GO:0005515,molecular_function protein binding;GO:0005886,cellular_component plasma membrane;GO:0008150,biological_process biological_process;GO:0016020,cellular_component membrane;GO:0016021,cellular_component integral component of membrane;GO:0019221,biological_process cytokine-mediated signaling pathway;GO:0042015,molecular_function i…	IL22RA1; interleukin 22 receptor alpha 1; K05138	IL22RA1
ENSG00000016602.8	-0.653504362	3.370450552	0.092826323	1	NA	CLCA3_4; calcium-activated chloride channel regulator 3/4; K05030	CLCA4
ENSG00000188647.8	-0.653430346	1.392635214	0.29685784	1	NA	NA	PTAR1
ENSG00000101350.6	-0.653246071	5.81096385	0.045503217	1	36;GO:0000166,molecular_function nucleotide binding;GO:0003777,molecular_function microtubule motor activity;GO:0005515,molecular_function protein binding;GO:0005524,molecular_function ATP binding;GO:0005737,cellular_component cytoplasm;GO:0005813,cellular_component centrosome;GO:0005819,cellular_component spindle;GO:0005829,cellular_component cytosol;GO:0005856,cellular_component cytoskeleton;GO…	NA	KIF3B
ENSG00000134215.11	-0.653003268	4.513477867	0.046886665	1	39;GO:0001525,biological_process angiogenesis;GO:0005070,molecular_function SH3/SH2 adaptor activity;GO:0005085,molecular_function guanyl-nucleotide exchange factor activity;GO:0005089,molecular_function Rho guanyl-nucleotide exchange factor activity;GO:0005096,molecular_function GTPase activator activity;GO:0005154,molecular_function epidermal growth factor receptor binding;GO:0005515,molecular_…	VAV; guanine nucleotide exchange factor VAV; K05730	VAV3
ENSG00000165474.5	-0.652434468	5.757779173	0.064500942	1	12;GO:0005793,cellular_component endoplasmic reticulum-Golgi intermediate compartment;GO:0005886,cellular_component plasma membrane;GO:0005921,cellular_component gap junction;GO:0005922,cellular_component connexin complex;GO:0007154,biological_process cell communication;GO:0007267,biological_process cell-cell signaling;GO:0007605,biological_process sensory perception of sound;GO:0016020,cellular_…	GJB2, CX26; gap junction beta-2 protein; K07621	GJB2
ENSG00000167107.8	-0.651702891	6.586383653	0.033363159	1	12;GO:0000166,molecular_function nucleotide binding;GO:0003824,molecular_function catalytic activity;GO:0003996,molecular_function acyl-CoA ligase activity;GO:0005515,molecular_function protein binding;GO:0005524,molecular_function ATP binding;GO:0005739,cellular_component mitochondrion;GO:0005759,cellular_component mitochondrial matrix;GO:0006629,biological_process lipid metabolic process;GO:000…	NA	ACSF2
ENSG00000164142.11	-0.651466046	4.134616141	0.083034798	1	NA	NA	FAM160A1
ENSG00000049883.10	-0.651302538	0.770111671	0.358639476	1	12;GO:0001822,biological_process kidney development;GO:0001889,biological_process liver development;GO:0003723,molecular_function RNA binding;GO:0005515,molecular_function protein binding;GO:0005739,cellular_component mitochondrion;GO:0006397,biological_process mRNA processing;GO:0007005,biological_process mitochondrion organization;GO:0007507,biological_process heart development;GO:0010468,biolo…	NA	PTCD2
ENSG00000174945.9	-0.651045697	0.913617374	0.369232392	1	7;GO:0005575,cellular_component cellular_component;GO:0006508,biological_process proteolysis;GO:0008233,molecular_function peptidase activity;GO:0008237,molecular_function metallopeptidase activity;GO:0008270,molecular_function zinc ion binding;GO:0016787,molecular_function hydrolase activity;GO:0046872,molecular_function metal ion binding	NA	AMZ1
ENSG00000121742.11	-0.651038135	4.098909434	0.074031367	1	18;GO:0005829,cellular_component cytosol;GO:0005886,cellular_component plasma membrane;GO:0005921,cellular_component gap junction;GO:0005922,cellular_component connexin complex;GO:0006915,biological_process apoptotic process;GO:0007154,biological_process cell communication;GO:0007568,biological_process aging;GO:0007605,biological_process sensory perception of sound;GO:0008285,biological_process n…	NA	GJB6
ENSG00000127863.11	-0.650925753	1.030267688	0.387031825	1	7;GO:0001942,biological_process hair follicle development;GO:0005576,cellular_component extracellular region;GO:0005886,cellular_component plasma membrane;GO:0016020,cellular_component membrane;GO:0016021,cellular_component integral component of membrane;GO:0043123,biological_process positive regulation of I-kappaB kinase/NF-kappaB signaling;GO:0046330,biological_process positive regulation of JN…	TNFRSF19, TROY; tumor necrosis factor receptor superfamily member 19; K05155	TNFRSF19
ENSG00000138092.6	-0.650101067	2.400271553	0.176232827	1	10;GO:0000775,cellular_component chromosome, centromeric region;GO:0000776,cellular_component kinetochore;GO:0000777,cellular_component condensed chromosome kinetochore;GO:0005515,molecular_function protein binding;GO:0005634,cellular_component nucleus;GO:0005654,cellular_component nucleoplasm;GO:0005694,cellular_component chromosome;GO:0005829,cellular_component cytosol;GO:0034080,biological_pro…	NA	CENPO
ENSG00000104381.8	-0.649153817	2.566265372	0.170708638	1	15;GO:0000266,biological_process mitochondrial fission;GO:0004364,molecular_function glutathione transferase activity;GO:0005634,cellular_component nucleus;GO:0005737,cellular_component cytoplasm;GO:0005739,cellular_component mitochondrion;GO:0005741,cellular_component mitochondrial outer membrane;GO:0005829,cellular_component cytosol;GO:0006626,biological_process protein targeting to mitochondri…	NA	GDAP1
ENSG00000147526.15	-0.648930684	6.908421336	0.083772755	1	13;GO:0000226,biological_process microtubule cytoskeleton organization;GO:0005515,molecular_function protein binding;GO:0005634,cellular_component nucleus;GO:0005737,cellular_component cytoplasm;GO:0005815,cellular_component microtubule organizing center;GO:0005856,cellular_component cytoskeleton;GO:0007049,biological_process cell cycle;GO:0008283,biological_process cell proliferation;GO:0015630,…	NA	TACC1
XLOC_037888	-0.648870046	2.255349698	0.173165799	1	NA	NA	NA
ENSG00000164684.9	-0.648846783	2.523635979	0.168582083	1	5;GO:0001158,molecular_function enhancer sequence-specific DNA binding;GO:0003676,molecular_function nucleic acid binding;GO:0005634,cellular_component nucleus;GO:0006357,biological_process regulation of transcription by RNA polymerase II;GO:0046872,molecular_function metal ion binding	NA	ZNF704
ENSG00000017483.10	-0.648729858	-0.043260445	0.411586221	1	11;GO:0003333,biological_process amino acid transmembrane transport;GO:0005886,cellular_component plasma membrane;GO:0005887,cellular_component integral component of plasma membrane;GO:0006865,biological_process amino acid transport;GO:0015171,molecular_function amino acid transmembrane transporter activity;GO:0015175,molecular_function neutral amino acid transmembrane transporter activity;GO:001…	SLC38A5, SNAT5; solute carrier family 38 (sodium-coupled neutral amino acid transporter), member 5; K14992	SLC38A5
ENSG00000131389.12	-0.648299421	6.192296522	0.067449605	1	16;GO:0003333,biological_process amino acid transmembrane transport;GO:0005328,molecular_function neurotransmitter:sodium symporter activity;GO:0005368,molecular_function taurine transmembrane transporter activity;GO:0005369,molecular_function taurine:sodium symporter activity;GO:0005886,cellular_component plasma membrane;GO:0005887,cellular_component integral component of plasma membrane;GO:0006…	NA	SLC6A6
ENSG00000064393.11	-0.647975201	1.27315598	0.353110623	1	63;GO:0000122,biological_process negative regulation of transcription by RNA polymerase II;GO:0000166,molecular_function nucleotide binding;GO:0001102,molecular_function RNA polymerase II activating transcription factor binding;GO:0001654,biological_process eye development;GO:0001934,biological_process positive regulation of protein phosphorylation;GO:0003713,molecular_function transcription coac…	HIPK; homeodomain interacting protein kinase [EC:2.7.11.1]; K08826	HIPK2
ENSG00000139211.5	-0.647944255	6.497585161	0.153626645	1	10;GO:0005515,molecular_function protein binding;GO:0005634,cellular_component nucleus;GO:0005886,cellular_component plasma membrane;GO:0007155,biological_process cell adhesion;GO:0007156,biological_process homophilic cell adhesion via plasma membrane adhesion molecules;GO:0007157,biological_process heterophilic cell-cell adhesion via plasma membrane cell adhesion molecules;GO:0016020,cellular_co…	NA	AMIGO2
ENSG00000157510.9	-0.647915302	1.093581124	0.301248609	1	7;GO:0002102,cellular_component podosome;GO:0005515,molecular_function protein binding;GO:0005737,cellular_component cytoplasm;GO:0005856,cellular_component cytoskeleton;GO:0030054,cellular_component cell junction;GO:0042995,cellular_component cell projection;GO:0071437,cellular_component invadopodium	NA	AFAP1L1
ENSG00000079308.12	-0.647221693	3.188479257	0.135922544	1	13;GO:0003723,molecular_function RNA binding;GO:0003779,molecular_function actin binding;GO:0005515,molecular_function protein binding;GO:0005622,cellular_component intracellular;GO:0005737,cellular_component cytoplasm;GO:0005856,cellular_component cytoskeleton;GO:0005925,cellular_component focal adhesion;GO:0007044,biological_process cell-substrate junction assembly;GO:0009986,cellular_component…	NA	TNS1
XLOC_011250	-0.647190861	1.854489807	0.561247701	1	NA	NA	NA
ENSG00000118922.12	-0.647115376	1.221468247	0.297875308	1	17;GO:0000122,biological_process negative regulation of transcription by RNA polymerase II;GO:0000977,molecular_function RNA polymerase II regulatory region sequence-specific DNA binding;GO:0000981,molecular_function DNA-binding transcription factor activity, RNA polymerase II-specific;GO:0001227,molecular_function DNA-binding transcription repressor activity, RNA polymerase II-specific;GO:000367…	NA	KLF12
XLOC_017839	-0.64679381	0.358888395	0.376310359	1	NA	NA	NA
ENSG00000131097.2	-0.646782801	0.043334494	0.443392232	1	NA	NA	HIGD1B
XLOC_005958	-0.646782784	0.043334494	0.443378944	1	NA	NA	NA
ENSG00000178206.3	-0.645710143	1.976620353	0.208580095	1	NA	NA	CYP4F31P
ENSG00000143702.11	-0.645636687	4.09251007	0.064972568	1	11;GO:0005515,molecular_function protein binding;GO:0005737,cellular_component cytoplasm;GO:0005813,cellular_component centrosome;GO:0005814,cellular_component centriole;GO:0005819,cellular_component spindle;GO:0005829,cellular_component cytosol;GO:0005856,cellular_component cytoskeleton;GO:0005874,cellular_component microtubule;GO:0005886,cellular_component plasma membrane;GO:0016021,cellular_co…	NA	CEP170
XLOC_039209	-0.645472306	1.160052714	0.353920535	1	NA	NA	NA
ENSG00000172985.8	-0.645309871	0.83227063	0.318623106	1	7;GO:0005515,molecular_function protein binding;GO:0016567,biological_process protein ubiquitination;GO:0016740,molecular_function transferase activity;GO:0046330,biological_process positive regulation of JNK cascade;GO:0046872,molecular_function metal ion binding;GO:0051865,biological_process protein autoubiquitination;GO:0061630,molecular_function ubiquitin protein ligase activity	NA	SH3RF3
ENSG00000186566.7	-0.645171698	5.764610769	0.0425738	1	6;GO:0003676,molecular_function nucleic acid binding;GO:0003723,molecular_function RNA binding;GO:0005515,molecular_function protein binding;GO:0005575,cellular_component cellular_component;GO:0008150,biological_process biological_process;GO:0046872,molecular_function metal ion binding	NA	GPATCH8
ENSG00000143772.5	-0.644946771	3.91383966	0.05844414	1	28;GO:0000165,biological_process MAPK cascade;GO:0000166,molecular_function nucleotide binding;GO:0001932,biological_process regulation of protein phosphorylation;GO:0002262,biological_process myeloid cell homeostasis;GO:0005515,molecular_function protein binding;GO:0005516,molecular_function calmodulin binding;GO:0005524,molecular_function ATP binding;GO:0005634,cellular_component nucleus;GO:000…	ITPK; 1D-myo-inositol-triphosphate 3-kinase [EC:2.7.1.127]; K00911	ITPKB
ENSG00000124103.8	-0.644899515	1.068562524	0.330950185	1	6;GO:0003674,molecular_function molecular_function;GO:0005634,cellular_component nucleus;GO:0008150,biological_process biological_process;GO:0016020,cellular_component membrane;GO:0016021,cellular_component integral component of membrane;GO:0070062,cellular_component extracellular exosome	NA	FAM209A
ENSG00000164631.14	-0.644839609	4.996472103	0.056138059	1	13;GO:0000981,molecular_function DNA-binding transcription factor activity, RNA polymerase II-specific;GO:0003676,molecular_function nucleic acid binding;GO:0003677,molecular_function DNA binding;GO:0003700,molecular_function DNA-binding transcription factor activity;GO:0005622,cellular_component intracellular;GO:0005634,cellular_component nucleus;GO:0005654,cellular_component nucleoplasm;GO:0005…	KRAB; KRAB domain-containing zinc finger protein; K09228	ZNF12
ENSG00000141622.9	-0.64457199	0.348782324	0.4110049	1	19;GO:0000209,biological_process protein polyubiquitination;GO:0005515,molecular_function protein binding;GO:0005634,cellular_component nucleus;GO:0005737,cellular_component cytoplasm;GO:0007409,biological_process axonogenesis;GO:0008045,biological_process motor neuron axon guidance;GO:0008270,molecular_function zinc ion binding;GO:0010259,biological_process multicellular organism aging;GO:001674…	NA	RNF165
ENSG00000143376.8	-0.644539122	2.314926735	0.186439278	1	19;GO:0001770,biological_process establishment of natural killer cell polarity;GO:0001772,cellular_component immunological synapse;GO:0005515,molecular_function protein binding;GO:0005654,cellular_component nucleoplasm;GO:0005737,cellular_component cytoplasm;GO:0005768,cellular_component endosome;GO:0005769,cellular_component early endosome;GO:0005829,cellular_component cytosol;GO:0006886,biologi…	NA	SNX27
ENSG00000120910.10	-0.64357526	1.757642194	0.2758812	1	16;GO:0004721,molecular_function phosphoprotein phosphatase activity;GO:0005515,molecular_function protein binding;GO:0005516,molecular_function calmodulin binding;GO:0005737,cellular_component cytoplasm;GO:0005829,cellular_component cytosol;GO:0006470,biological_process protein dephosphorylation;GO:0007420,biological_process brain development;GO:0016787,molecular_function hydrolase activity;GO:0…	PPP3C, CNA; serine/threonine-protein phosphatase 2B catalytic subunit [EC:3.1.3.16]; K04348	PPP3CC
XLOC_032130	-0.64338938	1.188755024	0.390497156	1	NA	NA	NA
ENSG00000162738.5	-0.642584883	0.618945531	0.354660509	1	57;GO:0001725,cellular_component stress fiber;GO:0001736,biological_process establishment of planar polarity;GO:0001843,biological_process neural tube closure;GO:0001942,biological_process hair follicle development;GO:0001947,biological_process heart looping;GO:0003149,biological_process membranous septum morphogenesis;GO:0003150,biological_process muscular septum morphogenesis;GO:0003402,biologi…	VANGL; vang-like; K04510	VANGL2
XLOC_017990	-0.64235832	0.933100062	0.342404259	1	NA	NA	NA
ENSG00000128713.11	-0.641103557	1.754175961	0.240601272	1	11;GO:0000981,molecular_function DNA-binding transcription factor activity, RNA polymerase II-specific;GO:0001658,biological_process branching involved in ureteric bud morphogenesis;GO:0003677,molecular_function DNA binding;GO:0005634,cellular_component nucleus;GO:0005654,cellular_component nucleoplasm;GO:0006351,biological_process transcription, DNA-templated;GO:0006355,biological_process regula…	NA	HOXD11
ENSG00000113369.4	-0.640967423	7.695755424	0.036993884	1	16;GO:0001659,biological_process temperature homeostasis;GO:0005515,molecular_function protein binding;GO:0005737,cellular_component cytoplasm;GO:0005764,cellular_component lysosome;GO:0005768,cellular_component endosome;GO:0005769,cellular_component early endosome;GO:0005886,cellular_component plasma membrane;GO:0016020,cellular_component membrane;GO:0031651,biological_process negative regulatio…	NA	ARRDC3
ENSG00000175928.5	-0.640179542	2.055712187	0.221300725	1	4;GO:0005615,cellular_component extracellular space;GO:0016020,cellular_component membrane;GO:0016021,cellular_component integral component of membrane;GO:0051965,biological_process positive regulation of synapse assembly	NA	LRRN1
ENSG00000163803.8	-0.640108496	3.771502919	0.100045774	1	18;GO:0004620,molecular_function phospholipase activity;GO:0004622,molecular_function lysophospholipase activity;GO:0004623,molecular_function phospholipase A2 activity;GO:0005886,cellular_component plasma membrane;GO:0006629,biological_process lipid metabolic process;GO:0006644,biological_process phospholipid metabolic process;GO:0016020,cellular_component membrane;GO:0016021,cellular_component …	PLB1, PLB; phospholipase B1, membrane-associated [EC:3.1.1.4 3.1.1.5]; K14621	PLB1
ENSG00000145113.17	-0.639833536	6.284686079	0.044097883	1	17;GO:0002223,biological_process stimulatory C-type lectin receptor signaling pathway;GO:0005176,molecular_function ErbB-2 class receptor binding;GO:0005576,cellular_component extracellular region;GO:0005615,cellular_component extracellular space;GO:0005796,cellular_component Golgi lumen;GO:0005886,cellular_component plasma membrane;GO:0005887,cellular_component integral component of plasma membr…	NA	MUC4
XLOC_030811	-0.639773607	0.63666325	0.392240546	1	NA	NA	NA
XLOC_058230	-0.639681578	0.484541622	0.519321807	1	NA	NA	NA
ENSG00000055813.5	-0.639223084	4.561175039	0.063080324	1	NA	NA	CCDC85A
ENSG00000263620.1	-0.638379805	0.379369977	0.42939456	1	56;GO:0000149,molecular_function SNARE binding;GO:0005484,molecular_function SNAP receptor activity;GO:0005515,molecular_function protein binding;GO:0005516,molecular_function calmodulin binding;GO:0005543,molecular_function phospholipid binding;GO:0005802,cellular_component trans-Golgi network;GO:0005829,cellular_component cytosol;GO:0005886,cellular_component plasma membrane;GO:0005887,cellular…	VAMP2; vesicle-associated membrane protein 2; K13504	RP11-599B13.6
ENSG00000136197.8	-0.637272864	1.284832657	0.308486643	1	1;GO:0005515,molecular_function protein binding	NA	C7orf25
ENSG00000139998.10	-0.637133537	1.827909315	0.239562719	1	15;GO:0000166,molecular_function nucleotide binding;GO:0003924,molecular_function GTPase activity;GO:0005515,molecular_function protein binding;GO:0005525,molecular_function GTP binding;GO:0005737,cellular_component cytoplasm;GO:0005886,cellular_component plasma membrane;GO:0005929,cellular_component cilium;GO:0006904,biological_process vesicle docking involved in exocytosis;GO:0009306,biological…	NA	RAB15
ENSG00000153666.5	-0.637130605	-0.040577683	0.543046049	1	2;GO:0005515,molecular_function protein binding;GO:0005794,cellular_component Golgi apparatus	NA	GOLGA8I
ENSG00000248383.3	-0.636910177	1.078527499	0.305873983	1	NA	NA	PCDHAC1
ENSG00000140459.13	-0.636418962	0.517035296	0.494026378	1	21;GO:0004497,molecular_function monooxygenase activity;GO:0005506,molecular_function iron ion binding;GO:0005515,molecular_function protein binding;GO:0005739,cellular_component mitochondrion;GO:0005743,cellular_component mitochondrial inner membrane;GO:0005759,cellular_component mitochondrial matrix;GO:0006629,biological_process lipid metabolic process;GO:0006694,biological_process steroid bios…	CYP11A; cholesterol monooxygenase (side-chain-cleaving) [EC:1.14.15.6]; K00498	CYP11A1
ENSG00000165832.4	-0.636023774	2.788508314	0.146034085	1	12;GO:0001522,biological_process pseudouridine synthesis;GO:0003723,molecular_function RNA binding;GO:0005634,cellular_component nucleus;GO:0005737,cellular_component cytoplasm;GO:0005739,cellular_component mitochondrion;GO:0005829,cellular_component cytosol;GO:0006396,biological_process RNA processing;GO:0006400,biological_process tRNA modification;GO:0009451,biological_process RNA modification;…	NA	TRUB1
ENSG00000197603.9	-0.636003133	4.90791195	0.051905113	1	17;GO:0001736,biological_process establishment of planar polarity;GO:0001822,biological_process kidney development;GO:0003279,biological_process cardiac septum development;GO:0003281,biological_process ventricular septum development;GO:0005929,cellular_component cilium;GO:0007507,biological_process heart development;GO:0016020,cellular_component membrane;GO:0016021,cellular_component integral com…	NA	C5orf42
ENSG00000140274.9	-0.634849317	2.272534708	0.183681844	1	9;GO:0003674,molecular_function molecular_function;GO:0005783,cellular_component endoplasmic reticulum;GO:0005789,cellular_component endoplasmic reticulum membrane;GO:0015031,biological_process protein transport;GO:0016020,cellular_component membrane;GO:0016021,cellular_component integral component of membrane;GO:0042743,biological_process hydrogen peroxide metabolic process;GO:0050727,biological…	DUOXA2; dual oxidase maturation factor 2; K17232	DUOXA2
ENSG00000179344.12	-0.634826529	2.503515781	0.165700201	1	29;GO:0000139,cellular_component Golgi membrane;GO:0002376,biological_process immune system process;GO:0002381,biological_process immunoglobulin production involved in immunoglobulin mediated immune response;GO:0002455,biological_process humoral immune response mediated by circulating immunoglobulin;GO:0002504,biological_process antigen processing and presentation of peptide or polysaccharide ant…	MHC2; MHC class II antigen; K06752	HLA-DQB1
ENSG00000125846.11	-0.634686459	2.170502248	0.278073153	1	11;GO:0000981,molecular_function DNA-binding transcription factor activity, RNA polymerase II-specific;GO:0003676,molecular_function nucleic acid binding;GO:0003677,molecular_function DNA binding;GO:0003700,molecular_function DNA-binding transcription factor activity;GO:0005515,molecular_function protein binding;GO:0005622,cellular_component intracellular;GO:0005634,cellular_component nucleus;GO:…	KRAB; KRAB domain-containing zinc finger protein; K09228	ZNF133
ENSG00000186807.9	-0.634436651	5.498832416	0.058162361	1	16;GO:0005509,molecular_function calcium ion binding;GO:0005544,molecular_function calcium-dependent phospholipid binding;GO:0005546,molecular_function phosphatidylinositol-4,5-bisphosphate binding;GO:0005547,molecular_function phosphatidylinositol-3,4,5-trisphosphate binding;GO:0005829,cellular_component cytosol;GO:0005886,cellular_component plasma membrane;GO:0007032,biological_process endosome…	NA	ANXA8L2
ENSG00000174485.10	-0.634391127	4.568329391	0.060592494	1	7;GO:0003677,molecular_function DNA binding;GO:0005085,molecular_function guanyl-nucleotide exchange factor activity;GO:0005634,cellular_component nucleus;GO:0005829,cellular_component cytosol;GO:0006351,biological_process transcription, DNA-templated;GO:0006355,biological_process regulation of transcription, DNA-templated;GO:0017112,molecular_function Rab guanyl-nucleotide exchange factor activi…	NA	DENND4A
XLOC_038576	-0.634381815	0.29105543	0.442012663	1	NA	NA	NA
ENSG00000165813.12	-0.634134871	4.801036365	0.077617994	1	NA	NA	C10orf118
ENSG00000186318.12	-0.633804735	3.053922169	0.12991613	1	37;GO:0001540,molecular_function amyloid-beta binding;GO:0004175,molecular_function endopeptidase activity;GO:0004190,molecular_function aspartic-type endopeptidase activity;GO:0005515,molecular_function protein binding;GO:0005768,cellular_component endosome;GO:0005769,cellular_component early endosome;GO:0005770,cellular_component late endosome;GO:0005771,cellular_component multivesicular body;G…	BACE1; beta-site APP-cleaving enzyme 1 (memapsin 2) [EC:3.4.23.46]; K04521	BACE1
ENSG00000146648.11	-0.633232095	7.848092838	0.065707672	1	168;GO:0000139,cellular_component Golgi membrane;GO:0000165,biological_process MAPK cascade;GO:0000166,molecular_function nucleotide binding;GO:0000186,biological_process activation of MAPKK activity;GO:0000902,biological_process cell morphogenesis;GO:0001503,biological_process ossification;GO:0001618,molecular_function virus receptor activity;GO:0001889,biological_process liver development;GO:00…	EGFR, ERBB1; epidermal growth factor receptor [EC:2.7.10.1]; K04361	EGFR
ENSG00000224186.4	-0.633104349	0.900892537	0.346660715	1	NA	NA	CTC-349C3.1
ENSG00000147421.13	-0.632910053	1.922844394	0.251977071	1	24;GO:0000122,biological_process negative regulation of transcription by RNA polymerase II;GO:0000784,cellular_component nuclear chromosome, telomeric region;GO:0000981,molecular_function DNA-binding transcription factor activity, RNA polymerase II-specific;GO:0001227,molecular_function DNA-binding transcription repressor activity, RNA polymerase II-specific;GO:0003677,molecular_function DNA bind…	NA	HMBOX1
ENSG00000049618.17	-0.632815862	4.90901327	0.048834495	1	24;GO:0000981,molecular_function DNA-binding transcription factor activity, RNA polymerase II-specific;GO:0002931,biological_process response to ischemia;GO:0003677,molecular_function DNA binding;GO:0003713,molecular_function transcription coactivator activity;GO:0005515,molecular_function protein binding;GO:0005634,cellular_component nucleus;GO:0005654,cellular_component nucleoplasm;GO:0005737,c…	ARID1; AT-rich interactive domain-containing protein 1; K11653	ARID1B
ENSG00000138735.11	-0.632783494	3.190697708	0.15366373	1	23;GO:0000166,molecular_function nucleotide binding;GO:0003824,molecular_function catalytic activity;GO:0004112,molecular_function cyclic-nucleotide phosphodiesterase activity;GO:0004114,molecular_function 3',5'-cyclic-nucleotide phosphodiesterase activity;GO:0005515,molecular_function protein binding;GO:0005575,cellular_component cellular_component;GO:0005829,cellular_component cytosol;GO:000716…	PDE5; cGMP-specific 3',5'-cyclic phosphodiesterase [EC:3.1.4.35]; K13762	PDE5A
ENSG00000171722.7	-0.632637807	0.914551486	0.404296952	1	8;GO:0003674,molecular_function molecular_function;GO:0005515,molecular_function protein binding;GO:0005634,cellular_component nucleus;GO:0007283,biological_process spermatogenesis;GO:0007342,biological_process fusion of sperm to egg plasma membrane involved in single fertilization;GO:0016020,cellular_component membrane;GO:0030154,biological_process cell differentiation;GO:0031965,cellular_compon…	NA	C1orf111
XLOC_008018	-0.632214398	1.444905867	0.271129477	1	NA	NA	NA
ENSG00000182568.12	-0.632100531	3.437129017	0.1048245	1	28;GO:0000122,biological_process negative regulation of transcription by RNA polymerase II;GO:0000785,cellular_component chromatin;GO:0000977,molecular_function RNA polymerase II regulatory region sequence-specific DNA binding;GO:0000981,molecular_function DNA-binding transcription factor activity, RNA polymerase II-specific;GO:0001227,molecular_function DNA-binding transcription repressor activi…	NA	SATB1
ENSG00000076351.8	-0.631642825	1.915877957	0.232483453	1	22;GO:0005215,molecular_function transporter activity;GO:0005542,molecular_function folic acid binding;GO:0005737,cellular_component cytoplasm;GO:0005886,cellular_component plasma membrane;GO:0006879,biological_process cellular iron ion homeostasis;GO:0008517,molecular_function folic acid transmembrane transporter activity;GO:0009986,cellular_component cell surface;GO:0015078,molecular_function p…	SLC46A1; MFS transporter, PCFT/HCP family, solute carrier family 46 (folate transporter), member 1; K14613	SLC46A1
ENSG00000042980.8	-0.630800847	1.960950017	0.238591114	1	13;GO:0004222,molecular_function metalloendopeptidase activity;GO:0005576,cellular_component extracellular region;GO:0005739,cellular_component mitochondrion;GO:0005886,cellular_component plasma membrane;GO:0006508,biological_process proteolysis;GO:0007229,biological_process integrin-mediated signaling pathway;GO:0007283,biological_process spermatogenesis;GO:0008233,molecular_function peptidase a…	NA	ADAM28
ENSG00000196338.8	-0.630446327	0.290550767	0.421663875	1	54;GO:0002087,biological_process regulation of respiratory gaseous exchange by neurological system process;GO:0005515,molecular_function protein binding;GO:0005886,cellular_component plasma membrane;GO:0005887,cellular_component integral component of plasma membrane;GO:0006898,biological_process receptor-mediated endocytosis;GO:0007155,biological_process cell adhesion;GO:0007158,biological_proces…	NLGN; neuroligin; K07378	NLGN3
ENSG00000166825.9	-0.630340559	0.099845945	0.419340574	1	30;GO:0001525,biological_process angiogenesis;GO:0001618,molecular_function virus receptor activity;GO:0004177,molecular_function aminopeptidase activity;GO:0005615,cellular_component extracellular space;GO:0005765,cellular_component lysosomal membrane;GO:0005793,cellular_component endoplasmic reticulum-Golgi intermediate compartment;GO:0005886,cellular_component plasma membrane;GO:0006508,biolog…	ANPEP, CD13; aminopeptidase N [EC:3.4.11.2]; K11140	ANPEP
ENSG00000263711.1	-0.630040431	2.754807651	0.152248692	1	NA	NA	RP11-169F17.1
ENSG00000144824.15	-0.629975637	6.118496188	0.043574569	1	19;GO:0000226,biological_process microtubule cytoskeleton organization;GO:0005515,molecular_function protein binding;GO:0005737,cellular_component cytoplasm;GO:0005829,cellular_component cytosol;GO:0005886,cellular_component plasma membrane;GO:0010470,biological_process regulation of gastrulation;GO:0010717,biological_process regulation of epithelial to mesenchymal transition;GO:0016020,cellular_…	NA	PHLDB2
ENSG00000132357.9	-0.629917185	5.902192425	0.086645947	1	3;GO:0005515,molecular_function protein binding;GO:0006915,biological_process apoptotic process;GO:0042981,biological_process regulation of apoptotic process	CARD6; caspase recruitment domain-containing protein 6; K12797	CARD6
ENSG00000188158.10	-0.62990072	1.528296244	0.286378193	1	13;GO:0002088,biological_process lens development in camera-type eye;GO:0005737,cellular_component cytoplasm;GO:0005794,cellular_component Golgi apparatus;GO:0005886,cellular_component plasma membrane;GO:0005923,cellular_component bicellular tight junction;GO:0005925,cellular_component focal adhesion;GO:0016020,cellular_component membrane;GO:0016324,cellular_component apical plasma membrane;GO:00…	NA	NHS
XLOC_004921	-0.629596658	1.341672718	0.288684177	1	NA	NA	NA
ENSG00000072364.8	-0.629042035	6.535104605	0.11567554	1	12;GO:0001650,cellular_component fibrillar center;GO:0003700,molecular_function DNA-binding transcription factor activity;GO:0005515,molecular_function protein binding;GO:0005634,cellular_component nucleus;GO:0005654,cellular_component nucleoplasm;GO:0006351,biological_process transcription, DNA-templated;GO:0006355,biological_process regulation of transcription, DNA-templated;GO:0006366,biologic…	NA	AFF4
ENSG00000188994.8	-0.628349638	6.629088166	0.050151059	1	7;GO:0001077,molecular_function DNA-binding transcription activator activity, RNA polymerase II-specific;GO:0003676,molecular_function nucleic acid binding;GO:0003677,molecular_function DNA binding;GO:0005634,cellular_component nucleus;GO:0006366,biological_process transcription by RNA polymerase II;GO:0008134,molecular_function transcription factor binding;GO:0045944,biological_process positive …	NA	ZNF292
ENSG00000145375.7	-0.628193484	0.821683909	0.398512092	1	8;GO:0000166,molecular_function nucleotide binding;GO:0005524,molecular_function ATP binding;GO:0005737,cellular_component cytoplasm;GO:0005739,cellular_component mitochondrion;GO:0007275,biological_process multicellular organism development;GO:0007283,biological_process spermatogenesis;GO:0007420,biological_process brain development;GO:0030154,biological_process cell differentiation	AFG2, DRG1, SPATA5; AAA family ATPase; K14575	SPATA5
ENSG00000115556.9	-0.628145945	2.735608331	0.155533544	1	22;GO:0004435,molecular_function phosphatidylinositol phospholipase C activity;GO:0004629,molecular_function phospholipase C activity;GO:0005509,molecular_function calcium ion binding;GO:0005622,cellular_component intracellular;GO:0005634,cellular_component nucleus;GO:0005737,cellular_component cytoplasm;GO:0005783,cellular_component endoplasmic reticulum;GO:0005789,cellular_component endoplasmic…	PLCD; phosphatidylinositol phospholipase C, delta [EC:3.1.4.11]; K05857	PLCD4
ENSG00000178177.10	-0.628039702	2.23613299	0.208205553	1	8;GO:0000981,molecular_function DNA-binding transcription factor activity, RNA polymerase II-specific;GO:0003677,molecular_function DNA binding;GO:0005515,molecular_function protein binding;GO:0005634,cellular_component nucleus;GO:0006351,biological_process transcription, DNA-templated;GO:0006355,biological_process regulation of transcription, DNA-templated;GO:0006357,biological_process regulatio…	NA	LCORL
ENSG00000102048.11	-0.626625402	1.781498584	0.260144894	1	7;GO:0005515,molecular_function protein binding;GO:0005739,cellular_component mitochondrion;GO:0005829,cellular_component cytosol;GO:0016567,biological_process protein ubiquitination;GO:0035556,biological_process intracellular signal transduction;GO:0043687,biological_process post-translational protein modification;GO:0045732,biological_process positive regulation of protein catabolic process	NA	ASB9
ENSG00000172728.11	-0.626625256	1.781498584	0.260161298	1	22;GO:0000139,cellular_component Golgi membrane;GO:0005654,cellular_component nucleoplasm;GO:0005783,cellular_component endoplasmic reticulum;GO:0005794,cellular_component Golgi apparatus;GO:0006457,biological_process protein folding;GO:0006486,biological_process protein glycosylation;GO:0006605,biological_process protein targeting;GO:0007399,biological_process nervous system development;GO:00084…	NA	FUT10
ENSG00000135709.8	-0.626466904	2.525068514	0.19947564	1	NA	NA	KIAA0513
ENSG00000088812.13	-0.625395336	5.828428657	0.055772284	1	16;GO:0005576,cellular_component extracellular region;GO:0005615,cellular_component extracellular space;GO:0005737,cellular_component cytoplasm;GO:0005886,cellular_component plasma membrane;GO:0005887,cellular_component integral component of plasma membrane;GO:0006954,biological_process inflammatory response;GO:0006979,biological_process response to oxidative stress;GO:0016020,cellular_component …	NA	ATRN
ENSG00000132294.9	-0.624887211	6.988131519	0.043061718	1	7;GO:0005622,cellular_component intracellular;GO:0005737,cellular_component cytoplasm;GO:0005829,cellular_component cytosol;GO:0005886,cellular_component plasma membrane;GO:0016020,cellular_component membrane;GO:0046854,biological_process phosphatidylinositol phosphorylation;GO:0072659,biological_process protein localization to plasma membrane	NA	EFR3A
ENSG00000065308.4	-0.624767932	4.576308195	0.102326782	1	6;GO:0005515,molecular_function protein binding;GO:0015031,biological_process protein transport;GO:0016020,cellular_component membrane;GO:0016021,cellular_component integral component of membrane;GO:0032964,biological_process collagen biosynthetic process;GO:0045048,biological_process protein insertion into ER membrane	NA	TRAM2
ENSG00000221818.4	-0.624596109	-0.036628138	0.459224995	1	20;GO:0000978,molecular_function RNA polymerase II proximal promoter sequence-specific DNA binding;GO:0001077,molecular_function DNA-binding transcription activator activity, RNA polymerase II-specific;GO:0001709,biological_process cell fate determination;GO:0003677,molecular_function DNA binding;GO:0003682,molecular_function chromatin binding;GO:0003700,molecular_function DNA-binding transcripti…	NA	EBF2
ENSG00000163590.9	-0.624076688	2.731174447	0.202035726	1	14;GO:0000165,biological_process MAPK cascade;GO:0003824,molecular_function catalytic activity;GO:0004721,molecular_function phosphoprotein phosphatase activity;GO:0004722,molecular_function protein serine/threonine phosphatase activity;GO:0005789,cellular_component endoplasmic reticulum membrane;GO:0006470,biological_process protein dephosphorylation;GO:0007178,biological_process transmembrane r…	NA	PPM1L
ENSG00000162105.12	-0.623984176	3.4103817	0.113327314	1	32;GO:0001750,cellular_component photoreceptor outer segment;GO:0001917,cellular_component photoreceptor inner segment;GO:0005515,molecular_function protein binding;GO:0005575,cellular_component cellular_component;GO:0005737,cellular_component cytoplasm;GO:0005829,cellular_component cytosol;GO:0005886,cellular_component plasma membrane;GO:0007416,biological_process synapse assembly;GO:0007612,bio…	SHANK; SH3 and multiple ankyrin repeat domains protein; K15009	SHANK2
ENSG00000110455.9	-0.623699726	0.860553238	0.379685801	1	7;GO:0003824,molecular_function catalytic activity;GO:0005515,molecular_function protein binding;GO:0009058,biological_process biosynthetic process;GO:0030170,molecular_function pyridoxal phosphate binding;GO:0042218,biological_process 1-aminocyclopropane-1-carboxylate biosynthetic process;GO:0042802,molecular_function identical protein binding;GO:0042803,molecular_function protein homodimerizati…	NA	ACCS
ENSG00000177732.6	-0.623006546	1.697665556	0.268918042	1	17;GO:0000976,molecular_function transcription regulatory region sequence-specific DNA binding;GO:0000981,molecular_function DNA-binding transcription factor activity, RNA polymerase II-specific;GO:0001077,molecular_function DNA-binding transcription activator activity, RNA polymerase II-specific;GO:0003677,molecular_function DNA binding;GO:0003713,molecular_function transcription coactivator act…	NA	SOX12
ENSG00000180875.4	-0.622724979	0.49404553	0.392659106	1	14;GO:0005125,molecular_function cytokine activity;GO:0005576,cellular_component extracellular region;GO:0005615,cellular_component extracellular space;GO:0007275,biological_process multicellular organism development;GO:0008201,molecular_function heparin binding;GO:0010172,biological_process embryonic body morphogenesis;GO:0019221,biological_process cytokine-mediated signaling pathway;GO:0030514,…	NA	GREM2
ENSG00000198625.8	-0.622636766	3.019183042	0.152086577	1	22;GO:0000122,biological_process negative regulation of transcription by RNA polymerase II;GO:0005515,molecular_function protein binding;GO:0005634,cellular_component nucleus;GO:0005654,cellular_component nucleoplasm;GO:0006977,biological_process DNA damage response, signal transduction by p53 class mediator resulting in cell cycle arrest;GO:0008270,molecular_function zinc ion binding;GO:0008283,…	MDM4, MDMX; protein Mdm4; K10127	MDM4
ENSG00000143363.11	-0.622590138	3.349062761	0.114413539	1	15;GO:0004427,molecular_function inorganic diphosphatase activity;GO:0005515,molecular_function protein binding;GO:0005634,cellular_component nucleus;GO:0005737,cellular_component cytoplasm;GO:0005829,cellular_component cytosol;GO:0005925,cellular_component focal adhesion;GO:0015631,molecular_function tubulin binding;GO:0016311,biological_process dephosphorylation;GO:0016462,molecular_function py…	PRUNE, PPX1; exopolyphosphatase [EC:3.6.1.11]; K01514	PRUNE
ENSG00000140009.14	-0.622406801	1.382743579	0.304781894	1	34;GO:0000122,biological_process negative regulation of transcription by RNA polymerase II;GO:0000978,molecular_function RNA polymerase II proximal promoter sequence-specific DNA binding;GO:0000981,molecular_function DNA-binding transcription factor activity, RNA polymerase II-specific;GO:0003677,molecular_function DNA binding;GO:0003700,molecular_function DNA-binding transcription factor activit…	ESR2, NR3A2; estrogen receptor beta; K08551	ESR2
XLOC_005228	-0.622248963	0.560961041	0.388946448	1	NA	NA	NA
XLOC_008373	-0.622219329	1.480663705	0.303569595	1	NA	NA	NA
ENSG00000177570.9	-0.621692149	0.212048489	0.427897509	1	NA	NA	SAMD12
ENSG00000183530.9	-0.621258238	4.522775643	0.065107982	1	NA	NA	PRR14L
ENSG00000196968.6	-0.620333751	5.320803181	0.070128843	1	12;GO:0000139,cellular_component Golgi membrane;GO:0005515,molecular_function protein binding;GO:0005794,cellular_component Golgi apparatus;GO:0006486,biological_process protein glycosylation;GO:0008417,molecular_function fucosyltransferase activity;GO:0016020,cellular_component membrane;GO:0016021,cellular_component integral component of membrane;GO:0016740,molecular_function transferase activit…	NA	FUT11
ENSG00000162601.5	-0.620005545	3.093518054	0.174231047	1	24;GO:0000981,molecular_function DNA-binding transcription factor activity, RNA polymerase II-specific;GO:0003677,molecular_function DNA binding;GO:0003713,molecular_function transcription coactivator activity;GO:0004843,molecular_function thiol-dependent ubiquitin-specific protease activity;GO:0005634,cellular_component nucleus;GO:0005654,cellular_component nucleoplasm;GO:0005886,cellular_compon…	NA	MYSM1
ENSG00000258818.2	-0.61990856	0.43871411	0.399280424	1	9;GO:0003676,molecular_function nucleic acid binding;GO:0004518,molecular_function nuclease activity;GO:0004519,molecular_function endonuclease activity;GO:0004522,molecular_function ribonuclease A activity;GO:0004540,molecular_function ribonuclease activity;GO:0005576,cellular_component extracellular region;GO:0006379,biological_process mRNA cleavage;GO:0016787,molecular_function hydrolase activ…	NA	RNASE4
ENSG00000166845.9	-0.61971608	0.570474676	0.369802823	1	3;GO:0005515,molecular_function protein binding;GO:0005576,cellular_component extracellular region;GO:0008285,biological_process negative regulation of cell proliferation	NA	C18orf54
ENSG00000175895.3	-0.619450612	4.693685254	0.058068663	1	8;GO:0005515,molecular_function protein binding;GO:0005768,cellular_component endosome;GO:0005783,cellular_component endoplasmic reticulum;GO:0015031,biological_process protein transport;GO:0016020,cellular_component membrane;GO:0030133,cellular_component transport vesicle;GO:0031901,cellular_component early endosome membrane;GO:0046872,molecular_function metal ion binding	NA	PLEKHF2
ENSG00000172888.7	-0.619207297	2.623193194	0.165256562	1	11;GO:0000981,molecular_function DNA-binding transcription factor activity, RNA polymerase II-specific;GO:0003676,molecular_function nucleic acid binding;GO:0003677,molecular_function DNA binding;GO:0003700,molecular_function DNA-binding transcription factor activity;GO:0005622,cellular_component intracellular;GO:0005634,cellular_component nucleus;GO:0006351,biological_process transcription, DNA-…	KRAB; KRAB domain-containing zinc finger protein; K09228	ZNF621
ENSG00000082805.15	-0.61888127	4.211857163	0.08553279	1	24;GO:0000139,cellular_component Golgi membrane;GO:0005515,molecular_function protein binding;GO:0005737,cellular_component cytoplasm;GO:0005794,cellular_component Golgi apparatus;GO:0005829,cellular_component cytosol;GO:0006355,biological_process regulation of transcription, DNA-templated;GO:0007252,biological_process I-kappaB phosphorylation;GO:0007275,biological_process multicellular organism …	ERC1, CAST2, ELKS; ELKS/RAB6-interacting/CAST family member 1; K16072	ERC1
ENSG00000132535.14	-0.618730999	2.433907055	0.185268999	1	93;GO:0000165,biological_process MAPK cascade;GO:0002091,biological_process negative regulation of receptor internalization;GO:0004385,molecular_function guanylate kinase activity;GO:0005088,molecular_function Ras guanyl-nucleotide exchange factor activity;GO:0005102,molecular_function signaling receptor binding;GO:0005109,molecular_function frizzled binding;GO:0005198,molecular_function structur…	DLG4, PSD95; discs large protein 4; K11828	DLG4
ENSG00000151612.11	-0.617854973	1.123656327	0.345986297	1	7;GO:0003676,molecular_function nucleic acid binding;GO:0003677,molecular_function DNA binding;GO:0005515,molecular_function protein binding;GO:0005634,cellular_component nucleus;GO:0006351,biological_process transcription, DNA-templated;GO:0006355,biological_process regulation of transcription, DNA-templated;GO:0046872,molecular_function metal ion binding	NA	ZNF827
ENSG00000108852.10	-0.61772124	1.207911688	0.360694254	1	25;GO:0005515,molecular_function protein binding;GO:0005737,cellular_component cytoplasm;GO:0005856,cellular_component cytoskeleton;GO:0005886,cellular_component plasma membrane;GO:0014069,cellular_component postsynaptic density;GO:0016020,cellular_component membrane;GO:0030054,cellular_component cell junction;GO:0030165,molecular_function PDZ domain binding;GO:0030425,cellular_component dendrite…	NA	MPP2
ENSG00000166343.5	-0.617541458	1.158242641	0.32765559	1	2;GO:0035176,biological_process social behavior;GO:0046872,molecular_function metal ion binding	NA	MSS51
ENSG00000173480.6	-0.616292434	3.328699081	0.127107253	1	10;GO:0000981,molecular_function DNA-binding transcription factor activity, RNA polymerase II-specific;GO:0003676,molecular_function nucleic acid binding;GO:0003677,molecular_function DNA binding;GO:0005515,molecular_function protein binding;GO:0005622,cellular_component intracellular;GO:0005634,cellular_component nucleus;GO:0006351,biological_process transcription, DNA-templated;GO:0006355,biolo…	KRAB; KRAB domain-containing zinc finger protein; K09228	ZNF417
ENSG00000232070.4	-0.615936035	0.270572835	0.395895263	1	NA	NA	TMEM253
ENSG00000169926.5	-0.615783097	1.549372776	0.327578369	1	15;GO:0000978,molecular_function RNA polymerase II proximal promoter sequence-specific DNA binding;GO:0000981,molecular_function DNA-binding transcription factor activity, RNA polymerase II-specific;GO:0001077,molecular_function DNA-binding transcription activator activity, RNA polymerase II-specific;GO:0003676,molecular_function nucleic acid binding;GO:0003677,molecular_function DNA binding;GO:0…	NA	KLF13
ENSG00000137198.5	-0.614890905	2.098740356	0.228009149	1	12;GO:0003824,molecular_function catalytic activity;GO:0003920,molecular_function GMP reductase activity;GO:0005829,cellular_component cytosol;GO:0006144,biological_process purine nucleobase metabolic process;GO:0006163,biological_process purine nucleotide metabolic process;GO:0009117,biological_process nucleotide metabolic process;GO:0009409,biological_process response to cold;GO:0016491,molecul…	E1.7.1.7, guaC; GMP reductase [EC:1.7.1.7]; K00364	GMPR
ENSG00000134569.5	-0.614708064	4.933924339	0.05964092	1	53;GO:0001822,biological_process kidney development;GO:0001932,biological_process regulation of protein phosphorylation;GO:0001942,biological_process hair follicle development;GO:0005509,molecular_function calcium ion binding;GO:0005515,molecular_function protein binding;GO:0005886,cellular_component plasma membrane;GO:0006897,biological_process endocytosis;GO:0007275,biological_process multicell…	NA	LRP4
ENSG00000133056.9	-0.614611726	7.212485422	0.044974728	1	31;GO:0000166,molecular_function nucleotide binding;GO:0001727,molecular_function lipid kinase activity;GO:0005515,molecular_function protein binding;GO:0005524,molecular_function ATP binding;GO:0005622,cellular_component intracellular;GO:0005634,cellular_component nucleus;GO:0005654,cellular_component nucleoplasm;GO:0005737,cellular_component cytoplasm;GO:0005783,cellular_component endoplasmic r…	PIK3C2; phosphatidylinositol-4-phosphate 3-kinase [EC:2.7.1.154]; K00923	PIK3C2B
ENSG00000151623.10	-0.614054364	0.923830464	0.370456429	1	9;GO:0003677,molecular_function DNA binding;GO:0003700,molecular_function DNA-binding transcription factor activity;GO:0005634,cellular_component nucleus;GO:0005654,cellular_component nucleoplasm;GO:0006351,biological_process transcription, DNA-templated;GO:0006355,biological_process regulation of transcription, DNA-templated;GO:0008270,molecular_function zinc ion binding;GO:0043565,molecular_fun…	NR3C2, MR; mineralocorticoid receptor; K08555	NR3C2
ENSG00000115306.11	-0.61387263	9.109338496	0.061380086	1	44;GO:0000165,biological_process MAPK cascade;GO:0000281,biological_process mitotic cytokinesis;GO:0003723,molecular_function RNA binding;GO:0003779,molecular_function actin binding;GO:0005088,molecular_function Ras guanyl-nucleotide exchange factor activity;GO:0005200,molecular_function structural constituent of cytoskeleton;GO:0005515,molecular_function protein binding;GO:0005516,molecular_func…	NA	SPTBN1
ENSG00000132881.7	-0.613603521	0.331703662	0.482427271	1	17;GO:0000166,molecular_function nucleotide binding;GO:0003924,molecular_function GTPase activity;GO:0005515,molecular_function protein binding;GO:0005525,molecular_function GTP binding;GO:0005654,cellular_component nucleoplasm;GO:0005737,cellular_component cytoplasm;GO:0005856,cellular_component cytoskeleton;GO:0005929,cellular_component cilium;GO:0006887,biological_process exocytosis;GO:0015031…	NA	RSG1
ENSG00000140577.11	-0.613583486	2.725783893	0.169837435	1	15;GO:0005634,cellular_component nucleus;GO:0005654,cellular_component nucleoplasm;GO:0005737,cellular_component cytoplasm;GO:0005829,cellular_component cytosol;GO:0006351,biological_process transcription, DNA-templated;GO:0006355,biological_process regulation of transcription, DNA-templated;GO:0008140,molecular_function cAMP response element binding protein binding;GO:0016032,biological_process …	CRTC3, TORC3; CREB-regulated transcription coactivator 3; K16334	CRTC3
XLOC_051409	-0.613461382	1.151304916	0.358427316	1	NA	NA	NA
ENSG00000088888.13	-0.612539066	3.034834697	0.148662303	1	40;GO:0001934,biological_process positive regulation of protein phosphorylation;GO:0002218,biological_process activation of innate immune response;GO:0002230,biological_process positive regulation of defense response to virus by host;GO:0002376,biological_process immune system process;GO:0005515,molecular_function protein binding;GO:0005739,cellular_component mitochondrion;GO:0005741,cellular_com…	MAVS, IPS1; mitochondrial antiviral-signaling protein; K12648	MAVS
ENSG00000164327.8	-0.612449143	5.291588556	0.0548417	1	28;GO:0001932,biological_process regulation of protein phosphorylation;GO:0001938,biological_process positive regulation of endothelial cell proliferation;GO:0005515,molecular_function protein binding;GO:0005829,cellular_component cytosol;GO:0007275,biological_process multicellular organism development;GO:0008047,molecular_function enzyme activator activity;GO:0009792,biological_process embryo de…	RICTOR; rapamycin-insensitive companion of mTOR; K08267	RICTOR
ENSG00000187098.10	-0.612354859	0.040404568	0.453409994	1	41;GO:0000122,biological_process negative regulation of transcription by RNA polymerase II;GO:0000978,molecular_function RNA polymerase II proximal promoter sequence-specific DNA binding;GO:0000981,molecular_function DNA-binding transcription factor activity, RNA polymerase II-specific;GO:0001077,molecular_function DNA-binding transcription activator activity, RNA polymerase II-specific;GO:000122…	MITF; microphthalmia-associated transcription factor; K09455	MITF
ENSG00000112144.11	-0.612349669	4.176017286	0.069543952	1	30;GO:0000166,molecular_function nucleotide binding;GO:0000287,molecular_function magnesium ion binding;GO:0001650,cellular_component fibrillar center;GO:0004672,molecular_function protein kinase activity;GO:0004674,molecular_function protein serine/threonine kinase activity;GO:0005515,molecular_function protein binding;GO:0005524,molecular_function ATP binding;GO:0005634,cellular_component nucle…	NA	ICK
XLOC_041257	-0.612344324	1.134987995	0.498257266	1	NA	NA	NA
XLOC_055424	-0.612321833	0.390881322	0.417290252	1	NA	NA	NA
ENSG00000186281.8	-0.612128329	0.045085067	0.450131053	1	18;GO:0004366,molecular_function glycerol-3-phosphate O-acyltransferase activity;GO:0005739,cellular_component mitochondrion;GO:0005741,cellular_component mitochondrial outer membrane;GO:0006072,biological_process glycerol-3-phosphate metabolic process;GO:0006629,biological_process lipid metabolic process;GO:0006654,biological_process phosphatidic acid biosynthetic process;GO:0008152,biological_p…	GPAT1_2; glycerol-3-phosphate O-acyltransferase 1/2 [EC:2.3.1.15]; K00629	GPAT2
ENSG00000206044.3	-0.611897296	0.898979383	0.377935857	1	NA	NA	AC005841.1
ENSG00000223474.2	-0.611438987	0.401449689	0.397897255	1	1;GO:0004720,molecular_function protein-lysine 6-oxidase activity	NA	AL020996.1
ENSG00000139263.7	-0.611324023	3.36673725	0.191843247	1	8;GO:0005615,cellular_component extracellular space;GO:0005886,cellular_component plasma membrane;GO:0007275,biological_process multicellular organism development;GO:0016020,cellular_component membrane;GO:0016021,cellular_component integral component of membrane;GO:0030659,cellular_component cytoplasmic vesicle membrane;GO:0031410,cellular_component cytoplasmic vesicle;GO:0032474,biological_proce…	NA	LRIG3
ENSG00000173706.8	-0.611063057	4.811231656	0.16877601	1	32;GO:0001570,biological_process vasculogenesis;GO:0001701,biological_process in utero embryonic development;GO:0001885,biological_process endothelial cell development;GO:0001886,biological_process endothelial cell morphogenesis;GO:0001944,biological_process vasculature development;GO:0001945,biological_process lymph vessel development;GO:0003017,biological_process lymph circulation;GO:0003209,bi…	NA	HEG1
ENSG00000170325.10	-0.611003479	4.891738037	0.049955135	1	12;GO:0000981,molecular_function DNA-binding transcription factor activity, RNA polymerase II-specific;GO:0003676,molecular_function nucleic acid binding;GO:0003677,molecular_function DNA binding;GO:0005515,molecular_function protein binding;GO:0005634,cellular_component nucleus;GO:0006351,biological_process transcription, DNA-templated;GO:0006355,biological_process regulation of transcription, D…	NA	PRDM10
ENSG00000176788.7	-0.610995872	2.871827121	0.167428306	1	25;GO:0003714,molecular_function transcription corepressor activity;GO:0005515,molecular_function protein binding;GO:0005634,cellular_component nucleus;GO:0005737,cellular_component cytoplasm;GO:0005856,cellular_component cytoskeleton;GO:0005886,cellular_component plasma membrane;GO:0007356,biological_process thorax and anterior abdomen determination;GO:0008406,biological_process gonad developmen…	NA	BASP1
ENSG00000123643.8	-0.610914784	2.878411665	0.162761396	1	23;GO:0003333,biological_process amino acid transmembrane transport;GO:0005280,molecular_function amino acid:proton symporter activity;GO:0005764,cellular_component lysosome;GO:0005765,cellular_component lysosomal membrane;GO:0005783,cellular_component endoplasmic reticulum;GO:0005886,cellular_component plasma membrane;GO:0006811,biological_process ion transport;GO:0006865,biological_process amin…	SLC36A, PAT; solute carrier family 36 (proton-coupled amino acid transporter); K14209	SLC36A1
ENSG00000078403.12	-0.610470838	3.760730695	0.092844146	1	14;GO:0003677,molecular_function DNA binding;GO:0003682,molecular_function chromatin binding;GO:0003700,molecular_function DNA-binding transcription factor activity;GO:0005515,molecular_function protein binding;GO:0005634,cellular_component nucleus;GO:0005654,cellular_component nucleoplasm;GO:0005829,cellular_component cytosol;GO:0006351,biological_process transcription, DNA-templated;GO:0006355,…	NA	MLLT10
ENSG00000130723.13	-0.610384076	6.24096477	0.065820369	1	3;GO:0003723,molecular_function RNA binding;GO:0005515,molecular_function protein binding;GO:0030154,biological_process cell differentiation	NA	PRRC2B
ENSG00000120370.8	-0.610072917	2.388063391	0.231068173	1	10;GO:0005515,molecular_function protein binding;GO:0005634,cellular_component nucleus;GO:0005654,cellular_component nucleoplasm;GO:0005730,cellular_component nucleolus;GO:0005737,cellular_component cytoplasm;GO:0005794,cellular_component Golgi apparatus;GO:0005829,cellular_component cytosol;GO:0031069,biological_process hair follicle morphogenesis;GO:1901622,biological_process positive regulatio…	GORAB, SCYL1BP1; RAB6-interacting golgin; K19748	GORAB
ENSG00000114166.7	-0.609933051	2.346823166	0.229230632	1	60;GO:0000123,cellular_component histone acetyltransferase complex;GO:0000125,cellular_component PCAF complex;GO:0000776,cellular_component kinetochore;GO:0000977,molecular_function RNA polymerase II regulatory region sequence-specific DNA binding;GO:0003682,molecular_function chromatin binding;GO:0003712,molecular_function transcription coregulator activity;GO:0003713,molecular_function transcri…	PCAF, KAT2, GCN5; histone acetyltransferase [EC:2.3.1.48]; K06062	KAT2B
ENSG00000145736.10	-0.609792724	2.932018707	0.178245709	1	36;GO:0000438,cellular_component core TFIIH complex portion of holo TFIIH complex;GO:0000439,cellular_component transcription factor TFIIH core complex;GO:0002031,biological_process G protein-coupled receptor internalization;GO:0003676,molecular_function nucleic acid binding;GO:0003700,molecular_function DNA-binding transcription factor activity;GO:0005515,molecular_function protein binding;GO:00…	TFIIH2, GTF2H2, SSL1; transcription initiation factor TFIIH subunit 2; K03142	GTF2H2
XLOC_008138	-0.609610814	0.315211413	0.493220273	1	NA	NA	NA
ENSG00000139645.9	-0.609535586	4.408135868	0.067126957	1	1;GO:0005515,molecular_function protein binding	NA	ANKRD52
ENSG00000205084.6	-0.609382377	0.773293588	0.372359036	1	13;GO:0005515,molecular_function protein binding;GO:0005886,cellular_component plasma membrane;GO:0005929,cellular_component cilium;GO:0007224,biological_process smoothened signaling pathway;GO:0016020,cellular_component membrane;GO:0016021,cellular_component integral component of membrane;GO:0030030,biological_process cell projection organization;GO:0032880,biological_process regulation of prote…	NA	TMEM231
ENSG00000197978.8	-0.60934344	2.689720881	0.206349569	1	NA	NA	GOLGA6L9
ENSG00000099204.14	-0.608552779	6.042909508	0.07188874	1	15;GO:0001725,cellular_component stress fiber;GO:0003779,molecular_function actin binding;GO:0005515,molecular_function protein binding;GO:0005575,cellular_component cellular_component;GO:0005737,cellular_component cytoplasm;GO:0005856,cellular_component cytoskeleton;GO:0007010,biological_process cytoskeleton organization;GO:0007601,biological_process visual perception;GO:0008150,biological_proce…	ABLIM; actin-binding LIM protein; K07520	ABLIM1
XLOC_014481	-0.607878224	1.645344627	0.365089489	1	NA	NA	NA
ENSG00000126107.10	-0.60774854	3.788876771	0.102371213	1	9;GO:0004842,molecular_function ubiquitin-protein transferase activity;GO:0005515,molecular_function protein binding;GO:0005737,cellular_component cytoplasm;GO:0016567,biological_process protein ubiquitination;GO:0016740,molecular_function transferase activity;GO:0019905,molecular_function syntaxin binding;GO:0043161,biological_process proteasome-mediated ubiquitin-dependent protein catabolic pro…	NA	HECTD3
ENSG00000138162.13	-0.606447844	5.296858223	0.065671985	1	12;GO:0000226,biological_process microtubule cytoskeleton organization;GO:0005634,cellular_component nucleus;GO:0005654,cellular_component nucleoplasm;GO:0005737,cellular_component cytoplasm;GO:0005815,cellular_component microtubule organizing center;GO:0005829,cellular_component cytosol;GO:0005856,cellular_component cytoskeleton;GO:0005886,cellular_component plasma membrane;GO:0008283,biological…	NA	TACC2
ENSG00000162415.6	-0.60567329	1.070902645	0.334183217	1	3;GO:0005615,cellular_component extracellular space;GO:0008270,molecular_function zinc ion binding;GO:0046872,molecular_function metal ion binding	NA	ZSWIM5
ENSG00000148225.11	-0.605427968	0.751714416	0.37265105	1	NA	NA	WDR31
ENSG00000143126.7	-0.605303931	5.905466724	0.049992187	1	25;GO:0001764,biological_process neuron migration;GO:0003341,biological_process cilium movement;GO:0004888,molecular_function transmembrane signaling receptor activity;GO:0004930,molecular_function G protein-coupled receptor activity;GO:0005509,molecular_function calcium ion binding;GO:0005515,molecular_function protein binding;GO:0005737,cellular_component cytoplasm;GO:0005886,cellular_component…	NA	CELSR2
ENSG00000167548.10	-0.605242656	6.540869052	0.073138009	1	32;GO:0000981,molecular_function DNA-binding transcription factor activity, RNA polymerase II-specific;GO:0001555,biological_process oocyte growth;GO:0003428,biological_process chondrocyte intercalation involved in growth plate cartilage morphogenesis;GO:0003677,molecular_function DNA binding;GO:0005515,molecular_function protein binding;GO:0005634,cellular_component nucleus;GO:0005654,cellular_c…	MLL2, ALR; [histone H3]-lysine4 N-trimethyltransferase MLL2 [EC:2.1.1.354]; K09187	KMT2D
ENSG00000185432.10	-0.605086623	3.232752454	0.152776491	1	11;GO:0005576,cellular_component extracellular region;GO:0005783,cellular_component endoplasmic reticulum;GO:0005811,cellular_component lipid droplet;GO:0008152,biological_process metabolic process;GO:0008168,molecular_function methyltransferase activity;GO:0016020,cellular_component membrane;GO:0016021,cellular_component integral component of membrane;GO:0016740,molecular_function transferase ac…	NA	METTL7A
ENSG00000085365.13	-0.604785716	2.528758852	0.184936677	1	18;GO:0005515,molecular_function protein binding;GO:0005768,cellular_component endosome;GO:0005794,cellular_component Golgi apparatus;GO:0005802,cellular_component trans-Golgi network;GO:0005886,cellular_component plasma membrane;GO:0006887,biological_process exocytosis;GO:0006892,biological_process post-Golgi vesicle-mediated transport;GO:0015031,biological_process protein transport;GO:0016020,c…	NA	SCAMP1
ENSG00000166689.10	-0.604358178	7.50129292	0.054081922	1	3;GO:0005634,cellular_component nucleus;GO:0005829,cellular_component cytosol;GO:0030054,cellular_component cell junction	NA	PLEKHA7
ENSG00000177888.7	-0.60433101	4.243856333	0.11202305	1	NA	NA	ZBTB41
XLOC_045256	-0.604164652	1.125247449	0.338478344	1	NA	NA	NA
ENSG00000142784.11	-0.603917861	3.631664869	0.105269577	1	18;GO:0000122,biological_process negative regulation of transcription by RNA polymerase II;GO:0001701,biological_process in utero embryonic development;GO:0004857,molecular_function enzyme inhibitor activity;GO:0005515,molecular_function protein binding;GO:0005634,cellular_component nucleus;GO:0005654,cellular_component nucleoplasm;GO:0005829,cellular_component cytosol;GO:0006006,biological_proce…	NA	WDTC1
ENSG00000164331.5	-0.603502805	2.519510848	0.27776806	1	14;GO:0003712,molecular_function transcription coregulator activity;GO:0005515,molecular_function protein binding;GO:0005634,cellular_component nucleus;GO:0005737,cellular_component cytoplasm;GO:0005829,cellular_component cytosol;GO:0005856,cellular_component cytoskeleton;GO:0006357,biological_process regulation of transcription by RNA polymerase II;GO:0016020,cellular_component membrane;GO:00199…	NA	ANKRA2
ENSG00000143442.17	-0.603235537	5.052401627	0.069689188	1	16;GO:0000790,cellular_component nuclear chromatin;GO:0000981,molecular_function DNA-binding transcription factor activity, RNA polymerase II-specific;GO:0003676,molecular_function nucleic acid binding;GO:0003677,molecular_function DNA binding;GO:0005515,molecular_function protein binding;GO:0005634,cellular_component nucleus;GO:0005654,cellular_component nucleoplasm;GO:0005694,cellular_component…	NA	POGZ
ENSG00000176358.11	-0.602887153	0.352130066	0.416145083	1	10;GO:0005102,molecular_function signaling receptor binding;GO:0005576,cellular_component extracellular region;GO:0005615,cellular_component extracellular space;GO:0005623,cellular_component cell;GO:0006954,biological_process inflammatory response;GO:0007204,biological_process positive regulation of cytosolic calcium ion concentration;GO:0007217,biological_process tachykinin receptor signaling pa…	TAC4; tachykinin 4; K05241	TAC4
XLOC_048865	-0.602762564	0.527014383	0.394648543	1	NA	NA	NA
ENSG00000254505.4	-0.602699622	0.660265731	0.395592977	1	35;GO:0000815,cellular_component ESCRT III complex;GO:0000920,biological_process septum digestion after cytokinesis;GO:0005515,molecular_function protein binding;GO:0005634,cellular_component nucleus;GO:0005737,cellular_component cytoplasm;GO:0005768,cellular_component endosome;GO:0005829,cellular_component cytosol;GO:0006620,biological_process posttranslational protein targeting to endoplasmic r…	CHMP4, SNF7, VPS32; charged multivesicular body protein 4; K12194	CHMP4A
ENSG00000197535.10	-0.60226823	3.761498827	0.10538467	1	84;GO:0000146,molecular_function microfilament motor activity;GO:0000149,molecular_function SNARE binding;GO:0000166,molecular_function nucleotide binding;GO:0001726,cellular_component ruffle;GO:0001750,cellular_component photoreceptor outer segment;GO:0003723,molecular_function RNA binding;GO:0003774,molecular_function motor activity;GO:0003779,molecular_function actin binding;GO:0005509,molecul…	MYO5; myosin V; K10357	MYO5A
ENSG00000089916.13	-0.601944593	3.574705579	0.149723291	1	1;GO:0005515,molecular_function protein binding	NA	GPATCH2L
ENSG00000179627.9	-0.601395123	0.628929763	0.388601241	1	12;GO:0000122,biological_process negative regulation of transcription by RNA polymerase II;GO:0000981,molecular_function DNA-binding transcription factor activity, RNA polymerase II-specific;GO:0003676,molecular_function nucleic acid binding;GO:0003677,molecular_function DNA binding;GO:0005634,cellular_component nucleus;GO:0005654,cellular_component nucleoplasm;GO:0005737,cellular_component cytop…	NA	ZBTB42
ENSG00000011114.10	-0.601274551	4.608518232	0.076977347	1	4;GO:0003674,molecular_function molecular_function;GO:0005634,cellular_component nucleus;GO:0007275,biological_process multicellular organism development;GO:0060693,biological_process regulation of branching involved in salivary gland morphogenesis	NA	BTBD7
XLOC_029139	-0.601180658	2.519260113	0.258998763	1	NA	NA	NA
ENSG00000092964.12	-0.600726553	4.965857171	0.059681103	1	41;GO:0001975,biological_process response to amphetamine;GO:0004157,molecular_function dihydropyrimidinase activity;GO:0005515,molecular_function protein binding;GO:0005737,cellular_component cytoplasm;GO:0005829,cellular_component cytosol;GO:0005856,cellular_component cytoskeleton;GO:0005886,cellular_component plasma membrane;GO:0006139,biological_process nucleobase-containing compound metabolic…	DPYSL2, CRMP2; dihydropyrimidinase-like 2; K07528	DPYSL2
ENSG00000168143.8	-0.600468022	6.666535355	0.048552096	1	8;GO:0005154,molecular_function epidermal growth factor receptor binding;GO:0005737,cellular_component cytoplasm;GO:0007173,biological_process epidermal growth factor receptor signaling pathway;GO:0008283,biological_process cell proliferation;GO:0016020,cellular_component membrane;GO:0019901,molecular_function protein kinase binding;GO:0036312,molecular_function phosphatidylinositol 3-kinase regu…	NA	FAM83B
ENSG00000148143.8	-0.59964244	3.243383565	0.144065855	1	12;GO:0000981,molecular_function DNA-binding transcription factor activity, RNA polymerase II-specific;GO:0003674,molecular_function molecular_function;GO:0003676,molecular_function nucleic acid binding;GO:0003677,molecular_function DNA binding;GO:0005515,molecular_function protein binding;GO:0005634,cellular_component nucleus;GO:0006325,biological_process chromatin organization;GO:0006351,biolog…	NA	ZNF462
ENSG00000177200.11	-0.599276664	5.164544663	0.06615229	1	43;GO:0000122,biological_process negative regulation of transcription by RNA polymerase II;GO:0000166,molecular_function nucleotide binding;GO:0001701,biological_process in utero embryonic development;GO:0001964,biological_process startle response;GO:0002039,molecular_function p53 binding;GO:0003677,molecular_function DNA binding;GO:0003678,molecular_function DNA helicase activity;GO:0003682,mole…	NA	CHD9
ENSG00000168679.13	-0.59915023	0.495867927	0.435453832	1	1;GO:0016021,cellular_component integral component of membrane	NA	SLC16A4
ENSG00000164080.9	-0.59909686	3.640967423	0.117631845	1	7;GO:0000166,molecular_function nucleotide binding;GO:0003677,molecular_function DNA binding;GO:0004386,molecular_function helicase activity;GO:0005515,molecular_function protein binding;GO:0005524,molecular_function ATP binding;GO:0005634,cellular_component nucleus;GO:0016787,molecular_function hydrolase activity	NA	RAD54L2
ENSG00000072422.12	-0.599059821	0.147475948	0.441122378	1	7;GO:0000166,molecular_function nucleotide binding;GO:0003924,molecular_function GTPase activity;GO:0005515,molecular_function protein binding;GO:0005525,molecular_function GTP binding;GO:0005575,cellular_component cellular_component;GO:0005622,cellular_component intracellular;GO:0007264,biological_process small GTPase mediated signal transduction	RHOBTB1_2; Rho-related BTB domain-containing protein 1/2; K07868	RHOBTB1
ENSG00000115904.8	-0.598617685	6.600180069	0.05738756	1	49;GO:0000165,biological_process MAPK cascade;GO:0000786,cellular_component nucleosome;GO:0001782,biological_process B cell homeostasis;GO:0001942,biological_process hair follicle development;GO:0002260,biological_process lymphocyte homeostasis;GO:0003007,biological_process heart morphogenesis;GO:0003209,biological_process cardiac atrium morphogenesis;GO:0003344,biological_process pericardium mor…	SOS; son of sevenless; K03099	SOS1
ENSG00000185442.8	-0.598335284	1.874601884	0.281600432	1	NA	NA	FAM174B
ENSG00000167614.9	-0.598187103	1.301181434	0.331396183	1	23;GO:0000278,biological_process mitotic cell cycle;GO:0005254,molecular_function chloride channel activity;GO:0005381,molecular_function iron ion transmembrane transporter activity;GO:0005509,molecular_function calcium ion binding;GO:0005886,cellular_component plasma membrane;GO:0006811,biological_process ion transport;GO:0006821,biological_process chloride transport;GO:0006826,biological_proces…	NA	TTYH1
ENSG00000168010.6	-0.597559424	3.152231067	0.151903154	1	7;GO:0000045,biological_process autophagosome assembly;GO:0000421,cellular_component autophagosome membrane;GO:0005654,cellular_component nucleoplasm;GO:0005737,cellular_component cytoplasm;GO:0006914,biological_process autophagy;GO:0015031,biological_process protein transport;GO:0039689,biological_process negative stranded viral RNA replication	ATG16L2; autophagy-related protein 16-2; K20868	ATG16L2
ENSG00000178700.3	-0.597411606	0.227839953	0.458627418	1	12;GO:0003729,molecular_function mRNA binding;GO:0004146,molecular_function dihydrofolate reductase activity;GO:0005739,cellular_component mitochondrion;GO:0005743,cellular_component mitochondrial inner membrane;GO:0005759,cellular_component mitochondrial matrix;GO:0006730,biological_process one-carbon metabolic process;GO:0016020,cellular_component membrane;GO:0016491,molecular_function oxidored…	DHFR, folA; dihydrofolate reductase [EC:1.5.1.3]; K00287	DHFRL1
ENSG00000110422.7	-0.597367449	7.030561127	0.057946458	1	21;GO:0000166,molecular_function nucleotide binding;GO:0004672,molecular_function protein kinase activity;GO:0004674,molecular_function protein serine/threonine kinase activity;GO:0005524,molecular_function ATP binding;GO:0005634,cellular_component nucleus;GO:0005737,cellular_component cytoplasm;GO:0005829,cellular_component cytosol;GO:0006351,biological_process transcription, DNA-templated;GO:00…	HIPK; homeodomain interacting protein kinase [EC:2.7.11.1]; K08826	HIPK3
ENSG00000184860.5	-0.597340755	2.053476409	0.297773865	1	NA	NA	SDR42E1
ENSG00000215790.2	-0.597262989	1.491427637	0.294881439	1	NA	NA	SLC35E2
ENSG00000134698.10	-0.596837777	1.358154684	0.312327623	1	35;GO:0000932,cellular_component P-body;GO:0003676,molecular_function nucleic acid binding;GO:0003723,molecular_function RNA binding;GO:0003725,molecular_function double-stranded RNA binding;GO:0003727,molecular_function single-stranded RNA binding;GO:0005515,molecular_function protein binding;GO:0005634,cellular_component nucleus;GO:0005654,cellular_component nucleoplasm;GO:0005737,cellular_comp…	ELF2C, AGO; eukaryotic translation initiation factor 2C; K11593	AGO4
ENSG00000151883.12	-0.59665213	3.172721078	0.219515064	1	4;GO:0003950,molecular_function NAD+ ADP-ribosyltransferase activity;GO:0005622,cellular_component intracellular;GO:0016740,molecular_function transferase activity;GO:0016757,molecular_function transferase activity, transferring glycosyl groups	NA	PARP8
ENSG00000005810.13	-0.596602061	6.830545781	0.07735036	1	26;GO:0005085,molecular_function guanyl-nucleotide exchange factor activity;GO:0005515,molecular_function protein binding;GO:0005634,cellular_component nucleus;GO:0005737,cellular_component cytoplasm;GO:0005856,cellular_component cytoskeleton;GO:0008045,biological_process motor neuron axon guidance;GO:0008270,molecular_function zinc ion binding;GO:0008536,molecular_function Ran GTPase binding;GO:…	MYCBP2, PAM; E3 ubiquitin-protein ligase MYCBP2 [EC:2.3.2.27]; K10693	MYCBP2
XLOC_036391	-0.596553172	0.169788789	0.473430218	1	NA	NA	NA
ENSG00000170873.14	-0.595914942	4.61452908	0.065396121	1	21;GO:0001726,cellular_component ruffle;GO:0003779,molecular_function actin binding;GO:0003785,molecular_function actin monomer binding;GO:0005102,molecular_function signaling receptor binding;GO:0005515,molecular_function protein binding;GO:0005737,cellular_component cytoplasm;GO:0005856,cellular_component cytoskeleton;GO:0007009,biological_process plasma membrane organization;GO:0007155,biologi…	NA	MTSS1
ENSG00000125484.7	-0.595788682	4.991537033	0.059026224	1	17;GO:0000127,cellular_component transcription factor TFIIIC complex;GO:0003677,molecular_function DNA binding;GO:0004402,molecular_function histone acetyltransferase activity;GO:0005515,molecular_function protein binding;GO:0005634,cellular_component nucleus;GO:0005654,cellular_component nucleoplasm;GO:0005739,cellular_component mitochondrion;GO:0006351,biological_process transcription, DNA-temp…	NA	GTF3C4
XLOC_036540	-0.59577007	0.627983893	0.426870563	1	NA	NA	NA
ENSG00000006007.7	-0.595547398	6.268165301	0.05145175	1	16;GO:0004622,molecular_function lysophospholipase activity;GO:0005886,cellular_component plasma membrane;GO:0005887,cellular_component integral component of plasma membrane;GO:0006629,biological_process lipid metabolic process;GO:0006644,biological_process phospholipid metabolic process;GO:0007186,biological_process G protein-coupled receptor signaling pathway;GO:0008081,molecular_function phosp…	NA	GDE1
ENSG00000110080.14	-0.595410267	3.820578388	0.108337062	1	23;GO:0000139,cellular_component Golgi membrane;GO:0003836,molecular_function beta-galactoside (CMP) alpha-2,3-sialyltransferase activity;GO:0005576,cellular_component extracellular region;GO:0005794,cellular_component Golgi apparatus;GO:0006486,biological_process protein glycosylation;GO:0008373,molecular_function sialyltransferase activity;GO:0009101,biological_process glycoprotein biosynthetic…	SIAT4C; beta-galactoside alpha-2,3-sialyltransferase (sialyltransferase 4C) [EC:2.4.99.4]; K03494	ST3GAL4
ENSG00000121897.9	-0.595078971	2.555671933	0.208218971	1	14;GO:0001843,biological_process neural tube closure;GO:0003824,molecular_function catalytic activity;GO:0005739,cellular_component mitochondrion;GO:0006954,biological_process inflammatory response;GO:0006979,biological_process response to oxidative stress;GO:0009107,biological_process lipoate biosynthetic process;GO:0009249,biological_process protein lipoylation;GO:0016740,molecular_function tra…	lipA, LIAS, LIP1, LIP5; lipoyl synthase [EC:2.8.1.8]; K03644	LIAS
ENSG00000172650.8	-0.594957798	2.910972044	0.185064463	1	NA	NA	AGAP5
ENSG00000135722.4	-0.594776122	1.616470904	0.317933664	1	5;GO:0000209,biological_process protein polyubiquitination;GO:0004842,molecular_function ubiquitin-protein transferase activity;GO:0005515,molecular_function protein binding;GO:0005829,cellular_component cytosol;GO:0043687,biological_process post-translational protein modification	NA	FBXL8
ENSG00000147234.6	-0.594262506	0.587228536	0.40270898	1	NA	NA	FRMPD3
ENSG00000164463.8	-0.594159844	2.472809779	0.199917188	1	17;GO:0000977,molecular_function RNA polymerase II regulatory region sequence-specific DNA binding;GO:0000981,molecular_function DNA-binding transcription factor activity, RNA polymerase II-specific;GO:0001228,molecular_function DNA-binding transcription activator activity, RNA polymerase II-specific;GO:0003700,molecular_function DNA-binding transcription factor activity;GO:0005515,molecular_func…	NA	CREBRF
ENSG00000159339.9	-0.594068964	1.649483542	0.288508284	1	26;GO:0002376,biological_process immune system process;GO:0004668,molecular_function protein-arginine deiminase activity;GO:0005509,molecular_function calcium ion binding;GO:0005515,molecular_function protein binding;GO:0005634,cellular_component nucleus;GO:0005654,cellular_component nucleoplasm;GO:0005737,cellular_component cytoplasm;GO:0005829,cellular_component cytosol;GO:0006325,biological_pr…	NA	PADI4
ENSG00000138756.13	-0.59360834	5.129328922	0.067551066	1	17;GO:0000166,molecular_function nucleotide binding;GO:0004672,molecular_function protein kinase activity;GO:0004674,molecular_function protein serine/threonine kinase activity;GO:0005524,molecular_function ATP binding;GO:0005634,cellular_component nucleus;GO:0005737,cellular_component cytoplasm;GO:0006468,biological_process protein phosphorylation;GO:0016301,molecular_function kinase activity;GO…	BMP2K, BIKE; BMP2 inducible kinase [EC:2.7.11.1]; K08854	BMP2K
XLOC_002336	-0.593343769	0.932195888	0.353006901	1	NA	NA	NA
ENSG00000120693.9	-0.592597986	1.236194163	0.33766371	1	27;GO:0000981,molecular_function DNA-binding transcription factor activity, RNA polymerase II-specific;GO:0001657,biological_process ureteric bud development;GO:0003677,molecular_function DNA binding;GO:0003700,molecular_function DNA-binding transcription factor activity;GO:0005515,molecular_function protein binding;GO:0005622,cellular_component intracellular;GO:0005634,cellular_component nucleus…	SMAD9, SMAD8; mothers against decapentaplegic homolog 9; K16791	SMAD9
ENSG00000253953.1	-0.592542472	1.427507333	0.336459514	1	12;GO:0003674,molecular_function molecular_function;GO:0005509,molecular_function calcium ion binding;GO:0005886,cellular_component plasma membrane;GO:0005887,cellular_component integral component of plasma membrane;GO:0007155,biological_process cell adhesion;GO:0007156,biological_process homophilic cell adhesion via plasma membrane adhesion molecules;GO:0007267,biological_process cell-cell signa…	NA	PCDHGB4
ENSG00000181315.6	-0.592539395	2.535314528	0.187166146	1	14;GO:0000981,molecular_function DNA-binding transcription factor activity, RNA polymerase II-specific;GO:0003676,molecular_function nucleic acid binding;GO:0003677,molecular_function DNA binding;GO:0003700,molecular_function DNA-binding transcription factor activity;GO:0005634,cellular_component nucleus;GO:0005737,cellular_component cytoplasm;GO:0005813,cellular_component centrosome;GO:0005829,c…	NA	ZNF322
ENSG00000205413.3	-0.592211161	5.911008304	0.067655759	1	6;GO:0005515,molecular_function protein binding;GO:0005737,cellular_component cytoplasm;GO:0005769,cellular_component early endosome;GO:0005829,cellular_component cytosol;GO:0034058,biological_process endosomal vesicle fusion;GO:0043231,cellular_component intracellular membrane-bounded organelle	NA	SAMD9
ENSG00000026950.12	-0.591922009	2.761398361	0.18614214	1	10;GO:0002250,biological_process adaptive immune response;GO:0002376,biological_process immune system process;GO:0005515,molecular_function protein binding;GO:0005886,cellular_component plasma membrane;GO:0016020,cellular_component membrane;GO:0016021,cellular_component integral component of membrane;GO:0050663,biological_process cytokine secretion;GO:0050798,biological_process activated T cell p…	NA	BTN3A1
ENSG00000065526.6	-0.591288314	8.047600747	0.075131286	1	18;GO:0000122,biological_process negative regulation of transcription by RNA polymerase II;GO:0000398,biological_process mRNA splicing, via spliceosome;GO:0001085,molecular_function RNA polymerase II transcription factor binding;GO:0001191,molecular_function obsolete transcriptional repressor activity, RNA polymerase II transcription factor binding;GO:0003676,molecular_function nucleic acid bindi…	NA	SPEN
ENSG00000172661.13	-0.591186902	3.910719743	0.086334976	1	24;GO:0005515,molecular_function protein binding;GO:0005546,molecular_function phosphatidylinositol-4,5-bisphosphate binding;GO:0005547,molecular_function phosphatidylinositol-3,4,5-trisphosphate binding;GO:0005730,cellular_component nucleolus;GO:0005768,cellular_component endosome;GO:0005769,cellular_component early endosome;GO:0005829,cellular_component cytosol;GO:0005886,cellular_component pla…	FAM21; WASH complex subunit FAM21; K18462	FAM21C
ENSG00000003402.15	-0.590664539	2.701879208	0.238313845	1	56;GO:0001666,biological_process response to hypoxia;GO:0002020,molecular_function protease binding;GO:0004197,molecular_function cysteine-type endopeptidase activity;GO:0005123,molecular_function death receptor binding;GO:0005515,molecular_function protein binding;GO:0005737,cellular_component cytoplasm;GO:0005829,cellular_component cytosol;GO:0006508,biological_process proteolysis;GO:0006915,bi…	CFLAR, FLIP; CASP8 and FADD-like apoptosis regulator; K04724	CFLAR
XLOC_006034	-0.58988995	1.08258094	0.370594237	1	NA	NA	NA
ENSG00000204632.7	-0.589873122	0.96196812	0.422460925	1	32;GO:0000139,cellular_component Golgi membrane;GO:0002376,biological_process immune system process;GO:0002474,biological_process antigen processing and presentation of peptide antigen via MHC class I;GO:0002479,biological_process antigen processing and presentation of exogenous peptide antigen via MHC class I, TAP-dependent;GO:0002480,biological_process antigen processing and presentation of exo…	MHC1; MHC class I antigen; K06751	HLA-G
ENSG00000132405.14	-0.589799564	3.349468798	0.138823511	1	16;GO:0005096,molecular_function GTPase activator activity;GO:0005515,molecular_function protein binding;GO:0005654,cellular_component nucleoplasm;GO:0005776,cellular_component autophagosome;GO:0005794,cellular_component Golgi apparatus;GO:0005829,cellular_component cytosol;GO:0006886,biological_process intracellular protein transport;GO:0010507,biological_process negative regulation of autophagy…	NA	TBC1D14
ENSG00000104154.5	-0.589727723	3.416280532	0.143090448	1	22;GO:0005385,molecular_function zinc ion transmembrane transporter activity;GO:0005515,molecular_function protein binding;GO:0005737,cellular_component cytoplasm;GO:0005764,cellular_component lysosome;GO:0005765,cellular_component lysosomal membrane;GO:0005768,cellular_component endosome;GO:0005770,cellular_component late endosome;GO:0006811,biological_process ion transport;GO:0006812,biological…	NA	SLC30A4
XLOC_053101	-0.589608708	1.663903497	0.310107958	1	NA	NA	NA
ENSG00000188636.3	-0.589503069	1.516767054	0.332345221	1	NA	NA	LDOC1L
ENSG00000196296.9	-0.588943554	2.16694727	0.237474391	1	33;GO:0000166,molecular_function nucleotide binding;GO:0005388,molecular_function calcium-transporting ATPase activity;GO:0005509,molecular_function calcium ion binding;GO:0005515,molecular_function protein binding;GO:0005524,molecular_function ATP binding;GO:0005739,cellular_component mitochondrion;GO:0005783,cellular_component endoplasmic reticulum;GO:0005789,cellular_component endoplasmic reti…	ATP2A; P-type Ca2+ transporter type 2A [EC:7.2.2.10]; K05853	ATP2A1
ENSG00000141027.16	-0.588653696	6.575906584	0.068196586	1	30;GO:0000122,biological_process negative regulation of transcription by RNA polymerase II;GO:0000790,cellular_component nuclear chromatin;GO:0000981,molecular_function DNA-binding transcription factor activity, RNA polymerase II-specific;GO:0001102,molecular_function RNA polymerase II activating transcription factor binding;GO:0003677,molecular_function DNA binding;GO:0003714,molecular_function …	NCOR1, N-CoR; nuclear receptor co-repressor 1; K04650	NCOR1
ENSG00000106078.13	-0.588605789	2.126322259	0.252928467	1	30;GO:0000578,biological_process embryonic axis specification;GO:0001726,cellular_component ruffle;GO:0001757,biological_process somite specification;GO:0001843,biological_process neural tube closure;GO:0001889,biological_process liver development;GO:0003779,molecular_function actin binding;GO:0003785,molecular_function actin monomer binding;GO:0005515,molecular_function protein binding;GO:000573…	NA	COBL
ENSG00000174640.8	-0.588566037	0.386590897	0.428337527	1	11;GO:0005215,molecular_function transporter activity;GO:0005886,cellular_component plasma membrane;GO:0005887,cellular_component integral component of plasma membrane;GO:0006811,biological_process ion transport;GO:0015132,molecular_function prostaglandin transmembrane transporter activity;GO:0015347,molecular_function sodium-independent organic anion transmembrane transporter activity;GO:0015732…	NA	SLCO2A1
ENSG00000168214.16	-0.588128291	4.837822156	0.064400734	1	111;GO:0000122,biological_process negative regulation of transcription by RNA polymerase II;GO:0000150,molecular_function recombinase activity;GO:0000978,molecular_function RNA polymerase II proximal promoter sequence-specific DNA binding;GO:0000981,molecular_function DNA-binding transcription factor activity, RNA polymerase II-specific;GO:0000982,molecular_function DNA-binding transcription fact…	RBPSUH, RBPJK; recombining binding protein suppressor of hairless; K06053	RBPJ
ENSG00000125386.10	-0.587993026	3.284463647	0.156124547	1	NA	NA	FAM193A
ENSG00000108389.5	-0.587756282	5.173001174	0.060748896	1	24;GO:0004438,molecular_function phosphatidylinositol-3-phosphatase activity;GO:0004721,molecular_function phosphoprotein phosphatase activity;GO:0004722,molecular_function protein serine/threonine phosphatase activity;GO:0004725,molecular_function protein tyrosine phosphatase activity;GO:0005515,molecular_function protein binding;GO:0005615,cellular_component extracellular space;GO:0005737,cellu…	MTMR3_4, ZFYVE10_11; myotubularin-related protein 3/4 [EC:3.1.3.48 3.1.3.64 3.1.3.95]; K18082	MTMR4
XLOC_042459	-0.586977042	0.277326846	0.45391254	1	NA	NA	NA
ENSG00000155252.12	-0.586165796	1.79838725	0.319996737	1	42;GO:0000166,molecular_function nucleotide binding;GO:0000287,molecular_function magnesium ion binding;GO:0002561,biological_process basophil degranulation;GO:0004430,molecular_function 1-phosphatidylinositol 4-kinase activity;GO:0005515,molecular_function protein binding;GO:0005524,molecular_function ATP binding;GO:0005739,cellular_component mitochondrion;GO:0005765,cellular_component lysosomal…	PI4K2; phosphatidylinositol 4-kinase type 2 [EC:2.7.1.67]; K13711	PI4K2A
ENSG00000014914.15	-0.585699603	2.102451553	0.239515425	1	2;GO:0005737,cellular_component cytoplasm;GO:0070062,cellular_component extracellular exosome	NA	MTMR11
ENSG00000109787.8	-0.585678946	6.015036055	0.074857073	1	14;GO:0000122,biological_process negative regulation of transcription by RNA polymerase II;GO:0000977,molecular_function RNA polymerase II regulatory region sequence-specific DNA binding;GO:0000981,molecular_function DNA-binding transcription factor activity, RNA polymerase II-specific;GO:0003676,molecular_function nucleic acid binding;GO:0003677,molecular_function DNA binding;GO:0003700,molecula…	KLF3; krueppel-like factor 3; K15605	KLF3
ENSG00000111203.7	-0.585484351	3.555046024	0.142788055	1	10;GO:0002314,biological_process germinal center B cell differentiation;GO:0005654,cellular_component nucleoplasm;GO:0005764,cellular_component lysosome;GO:0005765,cellular_component lysosomal membrane;GO:0005829,cellular_component cytosol;GO:0016020,cellular_component membrane;GO:0034198,biological_process cellular response to amino acid starvation;GO:0042149,biological_process cellular response…	NA	ITFG2
ENSG00000070019.3	-0.585293052	1.066194283	0.366530442	1	23;GO:0000166,molecular_function nucleotide binding;GO:0004383,molecular_function guanylate cyclase activity;GO:0004672,molecular_function protein kinase activity;GO:0005515,molecular_function protein binding;GO:0005524,molecular_function ATP binding;GO:0005525,molecular_function GTP binding;GO:0005783,cellular_component endoplasmic reticulum;GO:0005789,cellular_component endoplasmic reticulum me…	GUCY2C; heat-stable enterotoxin receptor [EC:4.6.1.2]; K12320	GUCY2C
ENSG00000092068.14	-0.585205067	6.02639085	0.085686678	1	27;GO:0003333,biological_process amino acid transmembrane transport;GO:0005515,molecular_function protein binding;GO:0005737,cellular_component cytoplasm;GO:0005886,cellular_component plasma membrane;GO:0005887,cellular_component integral component of plasma membrane;GO:0006520,biological_process cellular amino acid metabolic process;GO:0006865,biological_process amino acid transport;GO:0009636,b…	SLC7A8, LAT2; solute carrier family 7 (L-type amino acid transporter), member 8; K13781	SLC7A8
ENSG00000173821.15	-0.585161293	5.890278702	0.065014661	1	17;GO:0000209,biological_process protein polyubiquitination;GO:0001525,biological_process angiogenesis;GO:0002040,biological_process sprouting angiogenesis;GO:0004842,molecular_function ubiquitin-protein transferase activity;GO:0005730,cellular_component nucleolus;GO:0005737,cellular_component cytoplasm;GO:0005829,cellular_component cytosol;GO:0006511,biological_process ubiquitin-dependent protei…	NA	RNF213
ENSG00000105289.10	-0.585150644	1.387862846	0.328369496	1	6;GO:0005515,molecular_function protein binding;GO:0005634,cellular_component nucleus;GO:0005886,cellular_component plasma membrane;GO:0005923,cellular_component bicellular tight junction;GO:0016020,cellular_component membrane;GO:0030054,cellular_component cell junction	TJP3, ZO3; tight junction protein 3; K06097	TJP3
ENSG00000178372.6	-0.584570874	6.903487165	0.059797753	1	6;GO:0005509,molecular_function calcium ion binding;GO:0005576,cellular_component extracellular region;GO:0007165,biological_process signal transduction;GO:0008544,biological_process epidermis development;GO:0043312,biological_process neutrophil degranulation;GO:1904813,cellular_component ficolin-1-rich granule lumen	CALM; calmodulin; K02183	CALML5
ENSG00000177119.11	-0.584323327	5.456450379	0.069783178	1	50;GO:0002407,biological_process dendritic cell chemotaxis;GO:0002543,biological_process activation of blood coagulation via clotting cascade;GO:0005227,molecular_function calcium activated cation channel activity;GO:0005229,molecular_function intracellular calcium activated chloride channel activity;GO:0005244,molecular_function voltage-gated ion channel activity;GO:0005247,molecular_function vo…	NA	ANO6
ENSG00000172667.6	-0.584078221	1.789442335	0.351721242	1	16;GO:0002039,molecular_function p53 binding;GO:0003676,molecular_function nucleic acid binding;GO:0003723,molecular_function RNA binding;GO:0005515,molecular_function protein binding;GO:0005634,cellular_component nucleus;GO:0005654,cellular_component nucleoplasm;GO:0005730,cellular_component nucleolus;GO:0005886,cellular_component plasma membrane;GO:0006915,biological_process apoptotic process;G…	ZMAT3; zinc finger, matrin type 3; K10137	ZMAT3
ENSG00000150938.5	-0.583668811	8.184453775	0.121964258	1	14;GO:0001558,biological_process regulation of cell growth;GO:0004857,molecular_function enzyme inhibitor activity;GO:0004867,molecular_function serine-type endopeptidase inhibitor activity;GO:0005010,molecular_function insulin-like growth factor-activated receptor activity;GO:0005520,molecular_function insulin-like growth factor binding;GO:0005576,cellular_component extracellular region;GO:00058…	NA	CRIM1
ENSG00000211956.2	-0.583632396	0.452105382	0.435896442	1	12;GO:0002250,biological_process adaptive immune response;GO:0002376,biological_process immune system process;GO:0003823,molecular_function antigen binding;GO:0005515,molecular_function protein binding;GO:0005576,cellular_component extracellular region;GO:0005615,cellular_component extracellular space;GO:0005886,cellular_component plasma membrane;GO:0016020,cellular_component membrane;GO:0042117,…	NA	IGHV4-34
ENSG00000114251.9	-0.583480292	1.030678211	0.379447432	1	204;GO:0000187,biological_process activation of MAPK activity;GO:0001667,biological_process ameboidal-type cell migration;GO:0001736,biological_process establishment of planar polarity;GO:0001756,biological_process somitogenesis;GO:0001819,biological_process positive regulation of cytokine production;GO:0001837,biological_process epithelial to mesenchymal transition;GO:0001843,biological_process …	WNT5; wingless-type MMTV integration site family, member 5; K00444	WNT5A
ENSG00000145016.9	-0.583370243	3.609587867	0.114541694	1	17;GO:0002376,biological_process immune system process;GO:0005515,molecular_function protein binding;GO:0005654,cellular_component nucleoplasm;GO:0005764,cellular_component lysosome;GO:0005768,cellular_component endosome;GO:0005769,cellular_component early endosome;GO:0005770,cellular_component late endosome;GO:0005829,cellular_component cytosol;GO:0006897,biological_process endocytosis;GO:000690…	RUBCN; run domain Beclin-1 interacting and cysteine-rich containing protein; K19330	KIAA0226
ENSG00000100003.13	-0.583095481	2.012564337	0.276639751	1	11;GO:0005543,molecular_function phospholipid binding;GO:0005634,cellular_component nucleus;GO:0005737,cellular_component cytoplasm;GO:0005829,cellular_component cytosol;GO:0006351,biological_process transcription, DNA-templated;GO:0006355,biological_process regulation of transcription, DNA-templated;GO:0008289,molecular_function lipid binding;GO:0008431,molecular_function vitamin E binding;GO:00…	NA	SEC14L2
ENSG00000069020.14	-0.582721344	6.208604544	0.076871147	1	24;GO:0000166,molecular_function nucleotide binding;GO:0000287,molecular_function magnesium ion binding;GO:0004672,molecular_function protein kinase activity;GO:0004674,molecular_function protein serine/threonine kinase activity;GO:0005515,molecular_function protein binding;GO:0005524,molecular_function ATP binding;GO:0005622,cellular_component intracellular;GO:0005737,cellular_component cytoplas…	NA	MAST4
ENSG00000147324.6	-0.58267784	4.171897658	0.093943296	1	25;GO:0000166,molecular_function nucleotide binding;GO:0002376,biological_process immune system process;GO:0005515,molecular_function protein binding;GO:0005525,molecular_function GTP binding;GO:0005737,cellular_component cytoplasm;GO:0006952,biological_process defense response;GO:0006954,biological_process inflammatory response;GO:0007165,biological_process signal transduction;GO:0009968,biologi…	NA	MFHAS1
ENSG00000183475.8	-0.582602977	2.603167304	0.201656425	1	5;GO:0005515,molecular_function protein binding;GO:0005829,cellular_component cytosol;GO:0016567,biological_process protein ubiquitination;GO:0035556,biological_process intracellular signal transduction;GO:0043687,biological_process post-translational protein modification	NA	ASB7
ENSG00000169752.12	-0.582435599	2.939045774	0.200711557	1	21;GO:0000165,biological_process MAPK cascade;GO:0004713,molecular_function protein tyrosine kinase activity;GO:0005088,molecular_function Ras guanyl-nucleotide exchange factor activity;GO:0005102,molecular_function signaling receptor binding;GO:0005515,molecular_function protein binding;GO:0005576,cellular_component extracellular region;GO:0005615,cellular_component extracellular space;GO:000562…	NRG4; neuregulin 4; K05458	NRG4
ENSG00000198466.8	-0.581787221	3.183031628	0.170345069	1	10;GO:0000981,molecular_function DNA-binding transcription factor activity, RNA polymerase II-specific;GO:0003676,molecular_function nucleic acid binding;GO:0003677,molecular_function DNA binding;GO:0005515,molecular_function protein binding;GO:0005622,cellular_component intracellular;GO:0005634,cellular_component nucleus;GO:0006351,biological_process transcription, DNA-templated;GO:0006355,biolo…	KRAB; KRAB domain-containing zinc finger protein; K09228	ZNF587
ENSG00000119688.16	-0.581771833	3.475112705	0.200311957	1	14;GO:0000166,molecular_function nucleotide binding;GO:0005524,molecular_function ATP binding;GO:0005765,cellular_component lysosomal membrane;GO:0005777,cellular_component peroxisome;GO:0005778,cellular_component peroxisomal membrane;GO:0005789,cellular_component endoplasmic reticulum membrane;GO:0009235,biological_process cobalamin metabolic process;GO:0016020,cellular_component membrane;GO:001…	ABCD4, PXMP1L; ATP-binding cassette, subfamily D (ALD), member 4; K05678	ABCD4
XLOC_011254	-0.581089286	1.43153413	0.468992825	1	NA	NA	NA
ENSG00000141279.11	-0.580867349	7.338701596	0.06844873	1	18;GO:0000209,biological_process protein polyubiquitination;GO:0004177,molecular_function aminopeptidase activity;GO:0005634,cellular_component nucleus;GO:0005737,cellular_component cytoplasm;GO:0005829,cellular_component cytosol;GO:0006508,biological_process proteolysis;GO:0008233,molecular_function peptidase activity;GO:0008237,molecular_function metallopeptidase activity;GO:0008270,molecular_f…	NA	NPEPPS
XLOC_011253	-0.580766513	0.904271755	0.559741625	1	NA	NA	NA
ENSG00000138669.5	-0.580063526	0.655571148	0.42990272	1	21;GO:0000166,molecular_function nucleotide binding;GO:0004672,molecular_function protein kinase activity;GO:0004674,molecular_function protein serine/threonine kinase activity;GO:0004692,molecular_function cGMP-dependent protein kinase activity;GO:0005524,molecular_function ATP binding;GO:0005829,cellular_component cytosol;GO:0005886,cellular_component plasma membrane;GO:0006468,biological_proce…	PRKG2; cGMP-dependent protein kinase 2 [EC:2.7.11.12]; K19477	PRKG2
ENSG00000144134.14	-0.579870008	1.716185003	0.332474416	1	14;GO:0000166,molecular_function nucleotide binding;GO:0000242,cellular_component pericentriolar material;GO:0003924,molecular_function GTPase activity;GO:0005515,molecular_function protein binding;GO:0005525,molecular_function GTP binding;GO:0005737,cellular_component cytoplasm;GO:0005814,cellular_component centriole;GO:0005856,cellular_component cytoskeleton;GO:0005929,cellular_component cilium…	NA	RABL2A
ENSG00000177694.10	-0.579798154	2.755908545	0.213842112	1	5;GO:0005515,molecular_function protein binding;GO:0005654,cellular_component nucleoplasm;GO:0009617,biological_process response to bacterium;GO:0016020,cellular_component membrane;GO:0016021,cellular_component integral component of membrane	NA	NAALADL2
ENSG00000100483.9	-0.579203719	1.835093019	0.265755914	1	13;GO:0005515,molecular_function protein binding;GO:0005737,cellular_component cytoplasm;GO:0005829,cellular_component cytosol;GO:0006479,biological_process protein methylation;GO:0008168,molecular_function methyltransferase activity;GO:0016279,molecular_function protein-lysine N-methyltransferase activity;GO:0016740,molecular_function transferase activity;GO:0018022,biological_process peptidyl-l…	NA	VCPKMT
XLOC_055312	-0.578878372	1.179978518	0.358247846	1	NA	NA	NA
ENSG00000197024.4	-0.578448179	1.341267512	0.431218311	1	11;GO:0000981,molecular_function DNA-binding transcription factor activity, RNA polymerase II-specific;GO:0003676,molecular_function nucleic acid binding;GO:0003677,molecular_function DNA binding;GO:0005515,molecular_function protein binding;GO:0005622,cellular_component intracellular;GO:0005634,cellular_component nucleus;GO:0006351,biological_process transcription, DNA-templated;GO:0006355,biolo…	KRAB; KRAB domain-containing zinc finger protein; K09228	ZNF398
XLOC_005763	-0.577658502	0.774868128	0.401050401	1	NA	NA	NA
ENSG00000186583.7	-0.577549432	1.047183592	0.408806787	1	4;GO:0005737,cellular_component cytoplasm;GO:0005813,cellular_component centrosome;GO:0005815,cellular_component microtubule organizing center;GO:0005856,cellular_component cytoskeleton	NA	SPATC1
ENSG00000214655.6	-0.577256769	5.531495712	0.057955573	1	1;GO:0008270,molecular_function zinc ion binding	NA	ZSWIM8
ENSG00000146350.9	-0.577155627	1.764754313	0.348193231	1	19;GO:0002088,biological_process lens development in camera-type eye;GO:0003406,biological_process retinal pigment epithelium development;GO:0005515,molecular_function protein binding;GO:0005575,cellular_component cellular_component;GO:0005737,cellular_component cytoplasm;GO:0005929,cellular_component cilium;GO:0007224,biological_process smoothened signaling pathway;GO:0007275,biological_process …	NA	TBC1D32
ENSG00000176809.6	-0.576973411	2.814732451	0.189745641	1	1;GO:0016021,cellular_component integral component of membrane	NA	LRRC37A3
ENSG00000156671.8	-0.576170636	3.138266192	0.169527309	1	4;GO:0005783,cellular_component endoplasmic reticulum;GO:0005829,cellular_component cytosol;GO:0016020,cellular_component membrane;GO:0016021,cellular_component integral component of membrane	NA	SAMD8
ENSG00000185499.12	-0.576000904	2.898327883	0.349093636	1	28;GO:0000790,cellular_component nuclear chromatin;GO:0000978,molecular_function RNA polymerase II proximal promoter sequence-specific DNA binding;GO:0002039,molecular_function p53 binding;GO:0002223,biological_process stimulatory C-type lectin receptor signaling pathway;GO:0003712,molecular_function transcription coregulator activity;GO:0005515,molecular_function protein binding;GO:0005576,cellu…	NA	MUC1
ENSG00000104765.10	-0.575909133	6.95335054	0.059518028	1	12;GO:0005739,cellular_component mitochondrion;GO:0005740,cellular_component mitochondrial envelope;GO:0005829,cellular_component cytosol;GO:0010917,biological_process negative regulation of mitochondrial membrane potential;GO:0016020,cellular_component membrane;GO:0016021,cellular_component integral component of membrane;GO:0016607,cellular_component nuclear speck;GO:0035794,biological_process p…	BNIP3L; BCL2/adenovirus E1B 19 kDa protein-interacting protein 3-like; K15465	BNIP3L
ENSG00000169604.15	-0.575831793	3.323733892	0.182423286	1	21;GO:0001568,biological_process blood vessel development;GO:0004888,molecular_function transmembrane signaling receptor activity;GO:0005515,molecular_function protein binding;GO:0005518,molecular_function collagen binding;GO:0005886,cellular_component plasma membrane;GO:0009897,cellular_component external side of plasma membrane;GO:0009986,cellular_component cell surface;GO:0010008,cellular_comp…	ANTXR; anthrax toxin receptor; K20909	ANTXR1
XLOC_033262	-0.575333064	0.666723079	0.491933933	1	NA	NA	NA
ENSG00000183558.5	-0.574887707	0.403731574	0.470574809	1	10;GO:0000786,cellular_component nucleosome;GO:0000790,cellular_component nuclear chromatin;GO:0003674,molecular_function molecular_function;GO:0003677,molecular_function DNA binding;GO:0005634,cellular_component nucleus;GO:0005694,cellular_component chromosome;GO:0006342,biological_process chromatin silencing;GO:0008150,biological_process biological_process;GO:0046982,molecular_function protein …	H2A; histone H2A; K11251	HIST2H2AA3
ENSG00000204186.3	-0.574563328	4.68212394	0.095393008	1	NA	NA	ZDBF2
ENSG00000119782.9	-0.574403539	1.003161254	0.402796184	1	49;GO:0000413,biological_process protein peptidyl-prolyl isomerization;GO:0002027,biological_process regulation of heart rate;GO:0003755,molecular_function peptidyl-prolyl cis-trans isomerase activity;GO:0005102,molecular_function signaling receptor binding;GO:0005515,molecular_function protein binding;GO:0005528,molecular_function FK506 binding;GO:0005737,cellular_component cytoplasm;GO:0005829,…	NA	FKBP1B
ENSG00000141424.8	-0.57431057	5.199996001	0.094263687	1	16;GO:0005385,molecular_function zinc ion transmembrane transporter activity;GO:0005783,cellular_component endoplasmic reticulum;GO:0005886,cellular_component plasma membrane;GO:0005887,cellular_component integral component of plasma membrane;GO:0006811,biological_process ion transport;GO:0006829,biological_process zinc ion transport;GO:0006882,biological_process cellular zinc ion homeostasis;GO:…	NA	SLC39A6
ENSG00000214022.7	-0.574186492	3.294180377	0.148210615	1	7;GO:0003676,molecular_function nucleic acid binding;GO:0003677,molecular_function DNA binding;GO:0003723,molecular_function RNA binding;GO:0005634,cellular_component nucleus;GO:0005664,cellular_component nuclear origin of replication recognition complex;GO:0006260,biological_process DNA replication;GO:0046872,molecular_function metal ion binding	NA	REPIN1
ENSG00000157224.11	-0.574175479	4.502444746	0.072961462	1	11;GO:0005198,molecular_function structural molecule activity;GO:0005515,molecular_function protein binding;GO:0005886,cellular_component plasma membrane;GO:0005923,cellular_component bicellular tight junction;GO:0016020,cellular_component membrane;GO:0016021,cellular_component integral component of membrane;GO:0016328,cellular_component lateral plasma membrane;GO:0016338,biological_process calci…	NA	CLDN12
ENSG00000156650.8	-0.573702653	5.861260439	0.061059266	1	23;GO:0000786,cellular_component nucleosome;GO:0003677,molecular_function DNA binding;GO:0004402,molecular_function histone acetyltransferase activity;GO:0005515,molecular_function protein binding;GO:0005634,cellular_component nucleus;GO:0005654,cellular_component nucleoplasm;GO:0006325,biological_process chromatin organization;GO:0006334,biological_process nucleosome assembly;GO:0006351,biologic…	NA	KAT6B
ENSG00000185774.10	-0.573505436	0.241358039	0.518341677	1	21;GO:0005244,molecular_function voltage-gated ion channel activity;GO:0005267,molecular_function potassium channel activity;GO:0005509,molecular_function calcium ion binding;GO:0005515,molecular_function protein binding;GO:0005737,cellular_component cytoplasm;GO:0005783,cellular_component endoplasmic reticulum;GO:0005829,cellular_component cytosol;GO:0005886,cellular_component plasma membrane;GO…	NA	KCNIP4
ENSG00000144476.5	-0.572527903	6.952093496	0.060909849	1	32;GO:0001525,biological_process angiogenesis;GO:0001570,biological_process vasculogenesis;GO:0004930,molecular_function G protein-coupled receptor activity;GO:0005044,molecular_function scavenger receptor activity;GO:0005515,molecular_function protein binding;GO:0005634,cellular_component nucleus;GO:0005737,cellular_component cytoplasm;GO:0005768,cellular_component endosome;GO:0005769,cellular_c…	CXCR7, ACKR3, RDC1; C-X-C chemokine receptor type 7 (atypical chemokine receptor 3); K04304	ACKR3
ENSG00000008086.6	-0.572311555	2.85308481	0.291937003	1	36;GO:0000166,molecular_function nucleotide binding;GO:0001764,biological_process neuron migration;GO:0004672,molecular_function protein kinase activity;GO:0004674,molecular_function protein serine/threonine kinase activity;GO:0005524,molecular_function ATP binding;GO:0005634,cellular_component nucleus;GO:0005654,cellular_component nucleoplasm;GO:0005737,cellular_component cytoplasm;GO:0005813,ce…	NA	CDKL5
ENSG00000100393.9	-0.571612326	7.78300145	0.077938842	1	105;GO:0000122,biological_process negative regulation of transcription by RNA polymerase II;GO:0000123,cellular_component histone acetyltransferase complex;GO:0000978,molecular_function RNA polymerase II proximal promoter sequence-specific DNA binding;GO:0001085,molecular_function RNA polymerase II transcription factor binding;GO:0001102,molecular_function RNA polymerase II activating transcripti…	EP300, CREBBP, KAT3; E1A/CREB-binding protein [EC:2.3.1.48]; K04498	EP300
XLOC_043516	-0.571310772	0.145519311	0.564393766	1	NA	NA	NA
ENSG00000134294.9	-0.571157351	9.247866587	0.086516362	1	25;GO:0003333,biological_process amino acid transmembrane transport;GO:0005515,molecular_function protein binding;GO:0005886,cellular_component plasma membrane;GO:0005887,cellular_component integral component of plasma membrane;GO:0005903,cellular_component brush border;GO:0006811,biological_process ion transport;GO:0006814,biological_process sodium ion transport;GO:0006865,biological_process ami…	SLC38A2, SNAT2; solute carrier family 38 (sodium-coupled neutral amino acid transporter), member 2; K14207	SLC38A2
ENSG00000172466.11	-0.570819632	4.193118057	0.086834812	1	16;GO:0000981,molecular_function DNA-binding transcription factor activity, RNA polymerase II-specific;GO:0001228,molecular_function DNA-binding transcription activator activity, RNA polymerase II-specific;GO:0003676,molecular_function nucleic acid binding;GO:0003677,molecular_function DNA binding;GO:0003700,molecular_function DNA-binding transcription factor activity;GO:0005515,molecular_functio…	NA	ZNF24
ENSG00000118260.10	-0.570791127	4.562930527	0.0928081	1	71;GO:0000785,cellular_component chromatin;GO:0000790,cellular_component nuclear chromatin;GO:0001225,molecular_function RNA polymerase II transcription coactivator binding;GO:0001666,biological_process response to hypoxia;GO:0003677,molecular_function DNA binding;GO:0003690,molecular_function double-stranded DNA binding;GO:0003700,molecular_function DNA-binding transcription factor activity;GO:0…	CREB1; cyclic AMP-responsive element-binding protein 1; K05870	CREB1
ENSG00000117114.15	-0.570512035	2.191850739	0.236460546	1	16;GO:0004888,molecular_function transmembrane signaling receptor activity;GO:0004930,molecular_function G protein-coupled receptor activity;GO:0007165,biological_process signal transduction;GO:0007166,biological_process cell surface receptor signaling pathway;GO:0007186,biological_process G protein-coupled receptor signaling pathway;GO:0007420,biological_process brain development;GO:0009617,biol…	NA	LPHN2
ENSG00000179454.9	-0.570393104	4.080215999	0.119606259	1	NA	NA	KLHL28
ENSG00000162139.5	-0.570095733	3.534048326	0.154965998	1	18;GO:0004308,molecular_function exo-alpha-sialidase activity;GO:0005737,cellular_component cytoplasm;GO:0005886,cellular_component plasma membrane;GO:0005975,biological_process carbohydrate metabolic process;GO:0006629,biological_process lipid metabolic process;GO:0006687,biological_process glycosphingolipid metabolic process;GO:0006689,biological_process ganglioside catabolic process;GO:0008152…	NEU2_3_4; sialidase-2/3/4 [EC:3.2.1.18]; K12357	NEU3
ENSG00000135245.9	-0.569656236	3.531677335	0.209412129	1	17;GO:0001819,biological_process positive regulation of cytokine production;GO:0005102,molecular_function signaling receptor binding;GO:0005515,molecular_function protein binding;GO:0005576,cellular_component extracellular region;GO:0005615,cellular_component extracellular space;GO:0005654,cellular_component nucleoplasm;GO:0005811,cellular_component lipid droplet;GO:0005829,cellular_component cyt…	NA	HILPDA
ENSG00000177565.11	-0.569601363	4.922961787	0.076682634	1	31;GO:0000118,cellular_component histone deacetylase complex;GO:0000122,biological_process negative regulation of transcription by RNA polymerase II;GO:0002021,biological_process response to dietary excess;GO:0003677,molecular_function DNA binding;GO:0003714,molecular_function transcription corepressor activity;GO:0005515,molecular_function protein binding;GO:0005634,cellular_component nucleus;GO…	TBL1; transducin (beta)-like 1; K04508	TBL1XR1
ENSG00000170412.12	-0.569280362	4.517298195	0.102333033	1	12;GO:0004930,molecular_function G protein-coupled receptor activity;GO:0005886,cellular_component plasma membrane;GO:0005887,cellular_component integral component of plasma membrane;GO:0007165,biological_process signal transduction;GO:0007186,biological_process G protein-coupled receptor signaling pathway;GO:0016020,cellular_component membrane;GO:0016021,cellular_component integral component of …	NA	GPRC5C
ENSG00000266953.2	-0.56895936	4.51235053	0.083964632	1	3;GO:0005737,cellular_component cytoplasm;GO:0007049,biological_process cell cycle;GO:0016020,cellular_component membrane	NA	RP11-618P17.4
ENSG00000048707.9	-0.568277845	5.064879287	0.081478109	1	1;GO:0070062,cellular_component extracellular exosome	NA	VPS13D
ENSG00000135272.5	-0.567523327	1.577034786	0.359945141	1	16;GO:0005515,molecular_function protein binding;GO:0005634,cellular_component nucleus;GO:0005730,cellular_component nucleolus;GO:0005737,cellular_component cytoplasm;GO:0006351,biological_process transcription, DNA-templated;GO:0006355,biological_process regulation of transcription, DNA-templated;GO:0007257,biological_process activation of JUN kinase activity;GO:0008134,molecular_function transc…	NA	MDFIC
ENSG00000143178.8	-0.567477141	1.858602707	0.292888771	1	15;GO:0000978,molecular_function RNA polymerase II proximal promoter sequence-specific DNA binding;GO:0001077,molecular_function DNA-binding transcription activator activity, RNA polymerase II-specific;GO:0001158,molecular_function enhancer sequence-specific DNA binding;GO:0003677,molecular_function DNA binding;GO:0003700,molecular_function DNA-binding transcription factor activity;GO:0005515,mol…	NA	TBX19
ENSG00000129933.16	-0.567453521	4.321830174	0.095874748	1	16;GO:0000785,cellular_component chromatin;GO:0003690,molecular_function double-stranded DNA binding;GO:0005515,molecular_function protein binding;GO:0005634,cellular_component nucleus;GO:0005654,cellular_component nucleoplasm;GO:0005694,cellular_component chromosome;GO:0007049,biological_process cell cycle;GO:0007059,biological_process chromosome segregation;GO:0007064,biological_process mitotic…	NA	MAU2
ENSG00000127329.10	-0.567201104	5.168054186	0.063540063	1	19;GO:0001525,biological_process angiogenesis;GO:0004721,molecular_function phosphoprotein phosphatase activity;GO:0004725,molecular_function protein tyrosine phosphatase activity;GO:0005001,molecular_function transmembrane receptor protein tyrosine phosphatase activity;GO:0005515,molecular_function protein binding;GO:0005886,cellular_component plasma membrane;GO:0005887,cellular_component integr…	PTPRB, PTPB; receptor-type tyrosine-protein phosphatase beta [EC:3.1.3.48]; K05694	PTPRB
ENSG00000187605.11	-0.566874618	5.447023651	0.096721367	1	20;GO:0000981,molecular_function DNA-binding transcription factor activity, RNA polymerase II-specific;GO:0001939,cellular_component female pronucleus;GO:0001940,cellular_component male pronucleus;GO:0003677,molecular_function DNA binding;GO:0005515,molecular_function protein binding;GO:0005634,cellular_component nucleus;GO:0005694,cellular_component chromosome;GO:0005737,cellular_component cytop…	NA	TET3
ENSG00000136111.8	-0.566846716	3.929828479	0.160207366	1	15;GO:0005096,molecular_function GTPase activator activity;GO:0005515,molecular_function protein binding;GO:0005622,cellular_component intracellular;GO:0005737,cellular_component cytoplasm;GO:0005829,cellular_component cytosol;GO:0006886,biological_process intracellular protein transport;GO:0012505,cellular_component endomembrane system;GO:0016192,biological_process vesicle-mediated transport;GO:…	TBC1D4, AS160; TBC1 domain family member 4; K17902	TBC1D4
XLOC_003240	-0.566729041	2.208769206	0.394483403	1	NA	NA	NA
ENSG00000117523.11	-0.56641501	7.695835406	0.100464021	1	5;GO:0002244,biological_process hematopoietic progenitor cell differentiation;GO:0003723,molecular_function RNA binding;GO:0005829,cellular_component cytosol;GO:0008022,molecular_function protein C-terminus binding;GO:0016020,cellular_component membrane	NA	PRRC2C
XLOC_021131	-0.566312559	0.368600401	0.454239024	1	NA	NA	NA
ENSG00000113555.4	-0.566171937	0.243358518	0.527412654	1	16;GO:0005509,molecular_function calcium ion binding;GO:0005576,cellular_component extracellular region;GO:0005886,cellular_component plasma membrane;GO:0005887,cellular_component integral component of plasma membrane;GO:0005911,cellular_component cell-cell junction;GO:0005977,biological_process glycogen metabolic process;GO:0007155,biological_process cell adhesion;GO:0007156,biological_process h…	NA	PCDH12
ENSG00000130783.9	-0.566074615	2.626166505	0.313926197	1	8;GO:0005634,cellular_component nucleus;GO:0005654,cellular_component nucleoplasm;GO:0005737,cellular_component cytoplasm;GO:0005886,cellular_component plasma membrane;GO:0030331,molecular_function estrogen receptor binding;GO:0030374,molecular_function nuclear receptor transcription coactivator activity;GO:0045944,biological_process positive regulation of transcription by RNA polymerase II;GO:00…	NA	CCDC62
ENSG00000162928.8	-0.565965441	5.20281339	0.067005836	1	17;GO:0001561,biological_process fatty acid alpha-oxidation;GO:0001764,biological_process neuron migration;GO:0001967,biological_process suckling behavior;GO:0005515,molecular_function protein binding;GO:0005777,cellular_component peroxisome;GO:0005778,cellular_component peroxisomal membrane;GO:0005779,cellular_component integral component of peroxisomal membrane;GO:0006625,biological_process pro…	PEX13; peroxin-13; K13344	PEX13
ENSG00000179630.6	-0.565590611	1.230105731	0.362806814	1	3;GO:0005507,molecular_function copper ion binding;GO:0005515,molecular_function protein binding;GO:0005777,cellular_component peroxisome	NA	LACC1
ENSG00000139182.9	-0.565552422	4.235046781	0.087639033	1	26;GO:0000139,cellular_component Golgi membrane;GO:0001558,biological_process regulation of cell growth;GO:0005509,molecular_function calcium ion binding;GO:0005515,molecular_function protein binding;GO:0005783,cellular_component endoplasmic reticulum;GO:0005789,cellular_component endoplasmic reticulum membrane;GO:0005794,cellular_component Golgi apparatus;GO:0005886,cellular_component plasma mem…	NA	CLSTN3
XLOC_044802	-0.565500216	0.836022832	0.457308469	1	NA	NA	NA
ENSG00000109610.5	-0.565403626	2.803673235	0.200427652	1	24;GO:0001666,biological_process response to hypoxia;GO:0004784,molecular_function superoxide dismutase activity;GO:0005507,molecular_function copper ion binding;GO:0005515,molecular_function protein binding;GO:0005576,cellular_component extracellular region;GO:0005615,cellular_component extracellular space;GO:0005634,cellular_component nucleus;GO:0005737,cellular_component cytoplasm;GO:0005796,c…	NA	SOD3
ENSG00000173064.6	-0.565396723	7.676632243	0.167930177	1	9;GO:0004842,molecular_function ubiquitin-protein transferase activity;GO:0005737,cellular_component cytoplasm;GO:0006006,biological_process glucose metabolic process;GO:0016020,cellular_component membrane;GO:0016021,cellular_component integral component of membrane;GO:0016567,biological_process protein ubiquitination;GO:0016740,molecular_function transferase activity;GO:0042593,biological_proces…	NA	HECTD4
ENSG00000137486.12	-0.56527821	2.003986551	0.263413837	1	96;GO:0000139,cellular_component Golgi membrane;GO:0000187,biological_process activation of MAPK activity;GO:0000785,cellular_component chromatin;GO:0001933,biological_process negative regulation of protein phosphorylation;GO:0001934,biological_process positive regulation of protein phosphorylation;GO:0002031,biological_process G protein-coupled receptor internalization;GO:0002092,biological_proc…	ARRB; beta-arrestin; K04439	ARRB1
ENSG00000198863.3	-0.564629728	4.540347522	0.084933577	1	NA	NA	RUNDC1
ENSG00000143970.12	-0.564531397	3.267268706	0.180801697	1	11;GO:0003677,molecular_function DNA binding;GO:0005634,cellular_component nucleus;GO:0005654,cellular_component nucleoplasm;GO:0006351,biological_process transcription, DNA-templated;GO:0006355,biological_process regulation of transcription, DNA-templated;GO:0016579,biological_process protein deubiquitination;GO:0035360,biological_process positive regulation of peroxisome proliferator activated …	NA	ASXL2
ENSG00000158528.7	-0.563832102	0.455729401	0.430816025	1	56;GO:0003779,molecular_function actin binding;GO:0005515,molecular_function protein binding;GO:0005737,cellular_component cytoplasm;GO:0005829,cellular_component cytosol;GO:0005856,cellular_component cytoskeleton;GO:0007015,biological_process actin filament organization;GO:0007275,biological_process multicellular organism development;GO:0007399,biological_process nervous system development;GO:00…	NA	PPP1R9A
ENSG00000143147.10	-0.563168509	0.79184478	0.467965401	1	13;GO:0004930,molecular_function G protein-coupled receptor activity;GO:0005886,cellular_component plasma membrane;GO:0005929,cellular_component cilium;GO:0007165,biological_process signal transduction;GO:0007186,biological_process G protein-coupled receptor signaling pathway;GO:0007189,biological_process adenylate cyclase-activating G protein-coupled receptor signaling pathway;GO:0007275,biologi…	GPR161; G protein-coupled receptor 161; K08439	GPR161
ENSG00000249459.4	-0.562766211	1.181752335	0.395441653	1	NA	KRAB; KRAB domain-containing zinc finger protein; K09228	ZNF286B
ENSG00000143669.9	-0.562605436	5.586279212	0.093972564	1	14;GO:0005515,molecular_function protein binding;GO:0005737,cellular_component cytoplasm;GO:0007040,biological_process lysosome organization;GO:0015031,biological_process protein transport;GO:0015630,cellular_component microtubule cytoskeleton;GO:0030595,biological_process leukocyte chemotaxis;GO:0032438,biological_process melanosome organization;GO:0032510,biological_process endosome to lysosome…	NA	LYST
ENSG00000110002.11	-0.562410304	3.711359423	0.142973385	1	2;GO:0005634,cellular_component nucleus;GO:0005654,cellular_component nucleoplasm	NA	VWA5A
XLOC_044049	-0.562361762	1.417258205	0.351595816	1	NA	NA	NA
ENSG00000163393.8	-0.562310518	0.35338474	0.441926064	1	NA	NA	SLC22A15
ENSG00000169519.15	-0.562068123	2.997928805	0.177664298	1	NA	NA	METTL15
ENSG00000100580.7	-0.561863175	0.733167217	0.455158668	1	NA	NA	TMED8
ENSG00000136383.6	-0.561747052	2.773959545	0.195716104	1	12;GO:0003674,molecular_function molecular_function;GO:0004674,molecular_function protein serine/threonine kinase activity;GO:0005524,molecular_function ATP binding;GO:0005634,cellular_component nucleus;GO:0006468,biological_process protein phosphorylation;GO:0007275,biological_process multicellular organism development;GO:0007507,biological_process heart development;GO:0016301,molecular_function…	NA	ALPK3
ENSG00000153071.10	-0.561710483	5.121992461	0.110340208	1	45;GO:0001650,cellular_component fibrillar center;GO:0001934,biological_process positive regulation of protein phosphorylation;GO:0005515,molecular_function protein binding;GO:0005737,cellular_component cytoplasm;GO:0005765,cellular_component lysosomal membrane;GO:0005829,cellular_component cytosol;GO:0005886,cellular_component plasma membrane;GO:0005905,cellular_component clathrin-coated pit;GO:…	DAB2; disabled homolog 2; K12475	DAB2
ENSG00000049239.8	-0.561652186	2.817394003	0.237935458	1	13;GO:0004345,molecular_function glucose-6-phosphate dehydrogenase activity;GO:0005737,cellular_component cytoplasm;GO:0005739,cellular_component mitochondrion;GO:0005975,biological_process carbohydrate metabolic process;GO:0006006,biological_process glucose metabolic process;GO:0006098,biological_process pentose-phosphate shunt;GO:0006739,biological_process NADP metabolic process;GO:0017057,mole…	H6PD; hexose-6-phosphate dehydrogenase [EC:1.1.1.47 3.1.1.31]; K13937	H6PD
ENSG00000139436.16	-0.561178202	4.649890637	0.089460756	1	12;GO:0005096,molecular_function GTPase activator activity;GO:0005515,molecular_function protein binding;GO:0005654,cellular_component nucleoplasm;GO:0005925,cellular_component focal adhesion;GO:0008277,biological_process regulation of G protein-coupled receptor signaling pathway;GO:0043547,biological_process positive regulation of GTPase activity;GO:0044305,cellular_component calyx of Held;GO:00…	GIT2; G protein-coupled receptor kinase interactor 2; K12487	GIT2
ENSG00000155858.5	-0.561112289	0.145449734	0.461477866	1	14;GO:0003723,molecular_function RNA binding;GO:0005515,molecular_function protein binding;GO:0005634,cellular_component nucleus;GO:0005654,cellular_component nucleoplasm;GO:0005683,cellular_component U7 snRNP;GO:0005697,cellular_component telomerase holoenzyme complex;GO:0006369,biological_process termination of RNA polymerase II transcription;GO:0006397,biological_process mRNA processing;GO:000…	NA	LSM11
ENSG00000143614.7	-0.561048967	3.581672109	0.159712153	1	14;GO:0000790,cellular_component nuclear chromatin;GO:0000981,molecular_function DNA-binding transcription factor activity, RNA polymerase II-specific;GO:0005515,molecular_function protein binding;GO:0005634,cellular_component nucleus;GO:0005654,cellular_component nucleoplasm;GO:0006351,biological_process transcription, DNA-templated;GO:0006355,biological_process regulation of transcription, DNA-…	NA	GATAD2B
XLOC_005811	-0.560697177	1.402535991	0.356037963	1	NA	NA	NA
XLOC_046731	-0.560675618	0.282742631	0.46800162	1	NA	NA	NA
ENSG00000175309.10	-0.560448181	3.409069501	0.144757127	1	12;GO:0003824,molecular_function catalytic activity;GO:0005515,molecular_function protein binding;GO:0005739,cellular_component mitochondrion;GO:0005759,cellular_component mitochondrial matrix;GO:0006554,biological_process lysine catabolic process;GO:0008150,biological_process biological_process;GO:0008453,molecular_function alanine-glyoxylate transaminase activity;GO:0008483,molecular_function t…	AGXT2L2; 5-phosphonooxy-L-lysine phospho-lyase [EC:4.2.3.134]; K18202	PHYKPL
ENSG00000114841.13	-0.560282357	3.618482142	0.133518703	1	28;GO:0000166,molecular_function nucleotide binding;GO:0003341,biological_process cilium movement;GO:0003351,biological_process epithelial cilium movement;GO:0003774,molecular_function motor activity;GO:0003777,molecular_function microtubule motor activity;GO:0005524,molecular_function ATP binding;GO:0005737,cellular_component cytoplasm;GO:0005856,cellular_component cytoskeleton;GO:0005858,cellul…	DNAH; dynein heavy chain, axonemal; K10408	DNAH1
ENSG00000158023.5	-0.560269911	4.699843909	0.076631073	1	NA	NA	WDR66
XLOC_016127	-0.560258366	0.492855054	0.437801102	1	NA	NA	NA
[truncated: 12,700 more rows]
