# Supplementary material for: STAMBPL1 activates the GRHL3/HIF1A/VEGFA axis through interaction with FOXO1 to promote angiogenesis in triple-negative breast cancer
Source: eLife. 2025 Apr 10;13:RP102433. doi: 10.7554/eLife.102433 (PMC11984952; doi:10.7554/eLife.102433)
Supplement: Figure 7—figure supplement 1—source data 2. [file elife-102433-fig7-figsupp1-data2.zip]

Archive with 15 entries (14 files):
- Figure 7-figure supplement 1-source data 2/
- Figure 7-figure supplement 1-source data 2/Fig7-figS1A-HCC1937-FOXO1.tif
- Figure 7-figure supplement 1-source data 2/Fig7-figS1A-HCC1937-GAPDH.tif
- Figure 7-figure supplement 1-source data 2/Fig7-figS1A-HCC1937-HIF1A.tif
- Figure 7-figure supplement 1-source data 2/Fig7-figS1E-FOXO1.tif
- Figure 7-figure supplement 1-source data 2/Fig7-figS1E-GAPDH.tif
- Figure 7-figure supplement 1-source data 2/Fig7-figS1E-STAMBPL1.tif
- Figure 7-figure supplement 1-source data 2/Fig7-figS1I-FOXO1-INPUT.tif
- Figure 7-figure supplement 1-source data 2/Fig7-figS1I-FOXO1-PULL DOWN.tif
- Figure 7-figure supplement 1-source data 2/Fig7-figS1I-GST-INPUT.tif
- Figure 7-figure supplement 1-source data 2/Fig7-figS1I-GST-PULL DOWN.tif
- Figure 7-figure supplement 1-source data 2/Fig7-figS1J-FLAG-INPUT.tif
- Figure 7-figure supplement 1-source data 2/Fig7-figS1J-FLAG-IP.tif
- Figure 7-figure supplement 1-source data 2/Fig7-figS1J-GST-INPUT.tif
- Figure 7-figure supplement 1-source data 2/Fig7-figS1J-GST-IP.tif
