# Supplementary material for: STAMBPL1 activates the GRHL3/HIF1A/VEGFA axis through interaction with FOXO1 to promote angiogenesis in triple-negative breast cancer
Source: eLife. 2025 Apr 10;13:RP102433. doi: 10.7554/eLife.102433 (PMC11984952; doi:10.7554/eLife.102433)
Supplement: Figure 8—source data 1. [file elife-102433-fig8-data1.zip]

Archive with 2 entries (1 files):
- Figure 8-source data 1/
- Figure 8-source data 1/Figure 8-source data 1.pdf
