# Supplementary material for: STAMBPL1 activates the GRHL3/HIF1A/VEGFA axis through interaction with FOXO1 to promote angiogenesis in triple-negative breast cancer
Source: eLife. 2025 Apr 10;13:RP102433. doi: 10.7554/eLife.102433 (PMC11984952; doi:10.7554/eLife.102433)
Supplement: Figure 8—source data 2. [file elife-102433-fig8-data2.zip]

Archive with 3 entries (2 files):
- Figure 8-source data 2/
- Figure 8-source data 2/Fig8D-GAPDH.tif
- Figure 8-source data 2/Fig8D-STAMBPL1.tif
